# Supplementary material for: Incorporating inter-individual variability in experimental design improves the quality of results of animal experiments
Source: PLoS One. 2021 Aug 5;16(8):e0255521. doi: 10.1371/journal.pone.0255521 (PMC8341614; doi:10.1371/journal.pone.0255521)
Supplement: S1 Raw data — (XLSX) [file pone.0255521.s008.xlsx]

## Sheet: PHASE1_raw_scores
mouse_id	experimntr	trial	strain	strain_info	cluster	testorder	testgr	testday	number_board_entries	latency_to_first_board_entry	percentage_time_spent_on_board	number_risk_assessment	latency_to_first_risk_assessment	number_of_line_crossings	latency_to_first_line_crossing	number_of_grooming_bouts	latency_to_first_grooming_bout	percentage_of_time_spent_grooming	number_of_boli	latency_to_first_bolus	number_hole_explorations	latency_to_first_hole_exploration	number_of_hole_visits	latency_to_first_hole_visit	number_of_rearings_box	latency_to_first_rear_box	number_of_rearings_on_board	latency_to_first_rearing_board
101	1	1	1	129S2	1	1	5	31	1	40.007	86.6643	43	9.187	4	25.39	0	300	0	1	245.528	83	42.401	0	300	0	300	0	300
101	1	2	1	129S2	1	1	5	31	7	14.196	34.9993	18	9.676	62	13.261	0	300	0	0	300	9	38.285	5	38.799	0	300	0	300
101	1	3	1	129S2	1	1	5	31	4	26.568	5.41867	0	300	102	7.495	1	28.748	3.30267	2	159.939	2	39.194	0	300	15	47.052	0	300
101	1	4	1	129S2	1	1	5	31	0	300	0	1	200.022	54	2.569	5	23.458	9.03467	0	300	0	300	0	300	11	82.848	0	300
101	1	5	1	129S2	1	1	5	31	3	5.672	19.211	2	59.894	6	1.456	4	101.911	8.939	1	34.032	15	8.104	0	300	3	123.716	1	10.492
102	1	1	1	129S2	2	2	6	37	0	300	0	27	11.476	3	94.899	0	300	0	5	75.601	0	300	0	300	0	300	0	300
102	1	2	1	129S2	2	2	6	37	5	95.92	53.9007	43	6.751	12	94.474	1	255.021	1.86433	1	282.127	52	112.922	1	168.061	1	8.963	0	300
102	1	3	1	129S2	2	2	6	37	5	56.414	15.8227	2	55.002	75	53.79	2	69.856	2.43633	0	300	13	56.018	0	300	15	137.068	0	300
102	1	4	1	129S2	2	2	6	37	6	181.767	11.01	0	300	81	13.209	1	188.107	0.353333	1	22.47	20	182.777	0	300	18	77.829	0	300
102	1	5	1	129S2	2	2	6	37	2	207.58	3.317	0	300	64	23.891	8	39.681	15.387	1	268.53	9	208.65	0	300	6	82.981	0	300
103	1	1	1	129S2	1	1	2	10	1	94.044	68.652	38	9.674	1	91.006	0	300	0	7	36.714	59	95.282	2	206.178	0	300	0	300
103	1	2	1	129S2	1	1	2	10	9	32.21	64.4977	27	7.559	9	31.885	0	300	0	1	258.009	36	33.946	1	234.142	3	115.263	0	300
103	1	3	1	129S2	1	1	2	10	6	45.04	23.5317	9	11.294	30	1.739	1	110.02	4.25733	1	61.016	16	3.119	1	196.962	4	158.559	0	300
103	1	4	1	129S2	1	1	2	10	6	88.387	28.7673	8	16.358	6	100.496	2	31.679	5.07933	1	162.772	9	90.115	2	229.895	1	275.277	0	300
103	1	5	1	129S2	1	1	2	10	8	2.863	44.619	5	125.797	1	1.605	1	192.805	6.27767	1	122.668	29	20.453	2	128.47	0	300	0	300
104	1	1	1	129S2	1	4	5	31	16	26.74	25.9573	27	3.609	65	11.008	0	300	0	6	81.912	46	27.921	0	300	6	7.28	0	300
104	1	2	1	129S2	1	4	5	31	9	8.138	12.9173	1	5.664	54	4.27	1	82.459	1.69533	1	NA	26	8.535	0	300	7	40.238	0	300
104	1	3	1	129S2	1	4	5	31	2	83.441	8.81933	3	45.759	22	3.849	1	162.505	6.19467	0	300	13	88.419	0	300	3	281.146	0	300
104	1	4	1	129S2	1	4	5	31	2	62.098	14.9857	2	275.552	12	4.928	3	123.296	8.41767	1	278.632	19	62.538	0	300	1	128.312	0	300
104	1	5	1	129S2	1	4	5	31	0	300	0	0	300	4	1.789	3	255.245	3.381	0	300	0	300	0	300	0	300	0	300
105	1	1	1	129S2	1	3	4	24	0	300	0	33	9.69	51	21.088	0	300	0	7	11.995	0	300	0	300	1	111.318	0	300
105	1	2	1	129S2	1	3	4	24	9	141.233	14.787	13	69.633	76	21.833	1	31.26	3.67767	2	43.433	19	142.212	0	300	3	97.846	0	300
105	1	3	1	129S2	1	3	4	24	5	78.03	13.9177	3	44.058	46	77.501	2	20.347	4.26367	0	300	19	79.431	0	300	5	154.346	0	300
105	1	4	1	129S2	1	3	4	24	0	300	0	6	109.006	10	107.247	3	11.083	9.65633	0	300	0	300	0	300	1	231.552	0	300
105	1	5	1	129S2	1	3	4	24	0	300	0	0	300	19	16.473	1	254.879	3.424	1	171.781	0	300	0	300	1	278.539	0	300
106	1	1	1	129S2	1	4	1	2	2	24.58	89.5207	56	3.424	1	9.636	0	300	0	6	86.296	68	23.756	0	300	0	300	0	300
106	1	2	1	129S2	1	4	1	2	7	4.05	93.7647	23	25.418	1	2.5	0	300	0	2	141.78	51	7.875	3	221.417	0	300	0	300
106	1	3	1	129S2	1	4	1	2	10	14.069	82.174	24	12.651	1	1.857	1	132.828	3.82433	1	220.957	32	19.651	5	187.694	0	300	0	300
106	1	4	1	129S2	1	4	1	2	8	25.133	57.9703	14	15.484	1	14.994	1	71.112	3.49833	1	224.641	26	58.656	1	291.397	0	300	0	300
106	1	5	1	129S2	1	4	1	2	6	86.783	5.175	12	25.655	108	46.118	0	300	0	1	57.062	4	140.174	0	300	33	43.672	1	273.251
107	1	1	1	129S2	1	2	3	18	0	300	0	20	15.432	49	19.564	0	300	0	5	57.107	0	300	0	300	2	69.94	0	300
107	1	2	1	129S2	1	2	3	18	3	190.423	29.6467	23	48.767	19	153.242	2	34.902	2.84567	2	165.604	45	190.924	0	300	1	199.901	0	300
107	1	3	1	129S2	1	2	3	18	0	300	0	5	67.941	5	27.155	2	45.561	6.03233	0	300	1	250.076	0	300	1	242.53	0	300
107	1	4	1	129S2	1	2	3	18	0	300	0	2	109.644	2	3.787	1	55.469	6.14633	0	300	0	300	0	300	0	300	0	300
107	1	5	1	129S2	1	2	3	18	7	136.948	29.516	12	132.676	19	136.507	3	55.334	6.01467	1	19.039	26	137.362	0	300	2	257.646	0	300
108	1	1	1	129S2	2	1	3	17	6	64.406	67.4647	55	4.108	13	47.275	0	300	0	6	13.303	60	66.491	2	194.619	1	35.595	0	300
108	1	2	1	129S2	2	1	3	17	9	17.388	13.5187	18	8.866	66	16.881	2	135.826	3.271	1	166.253	14	19.582	0	300	9	69.614	0	300
108	1	3	1	129S2	2	1	3	17	11	7.649	16.7827	2	16.118	55	6.474	3	27.854	9.66267	2	87.354	23	8.266	3	10.969	4	159.114	1	281.962
108	1	4	1	129S2	2	1	3	17	11	76.682	15.373	1	24.276	73	1.903	6	13.363	17.509	1	172.207	24	103.215	1	246.098	5	132.64	0	300
108	1	5	1	129S2	2	1	3	17	12	1.61	23.191	1	72.151	46	0.819	3	39.406	5.89967	2	276.226	21	67.504	4	89.894	3	206.83	0	300
109	1	1	1	129S2	1	3	4	23	4	201.069	12.2673	41	5.365	65	70.289	0	300	0	5	12.594	13	210.934	0	300	3	95.547	0	300
109	1	2	1	129S2	1	3	4	23	6	30.412	10.9633	1	36.178	70	2.445	4	151.524	6.39567	0	300	12	32.919	0	300	8	52.754	0	300
109	1	3	1	129S2	1	3	4	23	4	2.329	8.49733	4	70.211	32	0.821	2	63.476	6.779	1	174.312	13	4.742	0	300	3	129.784	0	300
109	1	4	1	129S2	1	3	4	23	1	125.786	1.25733	0	300	6	1.222	6	107.706	11.6923	0	300	1	128.348	0	300	1	296.361	0	300
109	1	5	1	129S2	1	3	4	23	0	300	0	0	300	4	2.062	2	71.507	15.0063	0	300	0	300	0	300	0	300	0	300
110	1	1	1	129S2	1	1	2	9	4	196.715	24.8213	44	9.75	8	100.093	0	300	0	6	38.222	28	196.07	0	300	1	76.872	0	300
110	1	2	1	129S2	1	1	2	9	8	11.906	40.59	33	11.491	30	10.274	0	300	0	4	49.333	47	12.826	0	300	5	160.237	0	300
110	1	3	1	129S2	1	1	2	9	2	204.289	1.85133	4	48.059	77	52.808	6	76.828	6.77967	0	300	9	202.661	0	300	6	113.363	0	300
110	1	4	1	129S2	1	1	2	9	4	12.54	6.41933	1	89.409	50	7.657	3	95.247	8.377	0	300	11	13.03	0	300	7	72.683	0	300
110	1	5	1	129S2	1	1	2	9	4	52.787	18.5777	1	227.958	16	48.502	2	82.973	11.69	0	300	18	53.49	3	240.262	1	290.118	0	300
111	1	1	1	129S2	1	2	3	17	1	254.397	15.201	29	29.95	2	104.723	0	300	0	4	87.16	7	263.334	0	300	0	300	0	300
111	1	2	1	129S2	1	2	3	17	4	81.778	46.5503	27	67.5	14	78.676	1	228.137	2.22167	1	130.111	44	83.427	1	188.159	1	288.061	0	300
111	1	3	1	129S2	1	2	3	17	2	246.509	7.615	8	243.949	26	229.308	0	300	0	0	300	9	250.658	0	300	1	233.78	0	300
111	1	4	1	129S2	1	2	3	17	1	235.807	2.71633	8	231.558	20	13.43	0	300	0	1	178.416	2	98.132	0	300	2	268.691	0	300
111	1	5	1	129S2	1	2	3	17	1	183.485	0.724667	0	300	15	158.214	0	300	0	0	300	1	184.288	0	300	1	198.146	0	300
112	1	1	1	129S2	2	4	4	23	7	37.357	53.6267	36	7.737	21	7.386	1	293.08	1.42133	4	76.376	53	40.326	0	300	0	300	0	300
112	1	2	1	129S2	2	4	4	23	0	300	0	0	300	0	300	0	300	0	1	300	0	300	0	300	0	300	0	300
112	1	3	1	129S2	2	4	4	23	4	113.775	6.457	0	300	59	14.709	7	44.501	12.7827	1	297.484	13	114.654	1	236.263	2	178.852	0	300
112	1	4	1	129S2	2	4	4	23	7	105.252	28.1053	0	300	53	3.893	6	50.268	17.4457	2	229.357	21	106.092	10	125.842	4	76.568	0	300
112	1	5	1	129S2	2	4	4	23	0	300	0	0	300	80	4.741	7	51.982	14.6533	1	101.632	0	300	0	300	7	127.034	0	300
113	1	1	1	129S2	1	4	6	38	0	300	0	13	4.476	128	23.386	0	300	0	5	66.381	0	300	0	300	5	205.918	0	300
113	1	2	1	129S2	1	4	6	38	15	16.08	16.5483	6	10.111	107	10.892	1	118.908	4.061	1	159.735	30	13.397	0	300	4	73.969	0	300
113	1	3	1	129S2	1	4	6	38	4	26.414	2.20433	0	300	73	1.016	7	11.581	18.719	1	NA	7	27.237	0	300	4	185.692	0	300
113	1	4	1	129S2	1	4	6	38	1	43.625	1.82833	0	300	48	0.952	4	72.812	12.8673	2	255.641	4	44.058	0	300	8	180.695	0	300
113	1	5	1	129S2	1	4	6	38	9	175.751	28.6563	0	300	47	0.953	3	48.491	10.2637	1	NA	43	112.531	6	203.401	0	300	0	300
114	1	1	1	129S2	1	1	3	18	0	300	0	18	4.978	0	300	0	300	0	3	51.689	0	300	0	300	0	300	0	300
114	1	2	1	129S2	1	1	3	18	0	300	0	17	33.813	0	300	1	95.284	3.05233	1	234.116	0	300	0	300	0	300	0	300
114	1	3	1	129S2	1	1	3	18	0	300	0	4	16.477	0	300	0	300	0	1	193.772	0	300	0	300	0	300	0	300
114	1	4	1	129S2	1	1	3	18	0	300	0	6	14.729	0	300	1	167.858	3.03867	0	300	0	300	0	300	0	300	0	300
114	1	5	1	129S2	1	1	3	18	0	300	0	0	300	0	300	1	105.092	0.932667	1	253.36	0	300	0	300	0	300	0	300
115	1	1	1	129S2	1	1	1	2	11	28.83	41.9593	21	2.449	39	6.477	0	300	0	4	9.694	46	24.846	0	300	7	98.519	2	111.682
115	1	2	1	129S2	1	1	1	2	16	9.993	44.4747	1	299.113	30	65.207	3	91.497	4.42633	0	300	33	10.587	0	300	6	152.48	1	295.292
115	1	3	1	129S2	1	1	1	2	11	26.606	32.3387	0	300	23	8.865	5	102.577	5.20467	0	300	29	27.675	1	297.935	4	182.464	4	86.938
115	1	4	1	129S2	1	1	1	2	6	13.103	23.242	2	190.512	11	12.421	8	21.823	15.884	2	10.417	21	13.945	10	219.635	3	44.797	1	209.905
115	1	5	1	129S2	1	1	1	2	4	7.048	10.222	1	115.304	10	6.638	6	46.161	31.3513	3	42.12	7	8.782	0	300	6	64.624	0	300
116	1	1	1	129S2	2	4	1	3	0	300	0	21	66.521	3	217.721	0	300	0	4	106.9	0	300	0	300	0	300	0	300
116	1	2	1	129S2	2	4	1	3	2	239.817	18.659	29	81.553	28	159.681	2	95.327	3.093	2	186.746	28	237.823	0	300	2	98.704	0	300
116	1	3	1	129S2	2	4	1	3	5	32.417	69.4113	27	35.769	19	28.488	1	196.879	2.21533	0	300	69	33.345	3	222.673	4	251.049	1	46.475
116	1	4	1	129S2	2	4	1	3	13	19.123	50.8247	13	18.537	28	1.573	2	62.109	3.75433	1	254.758	37	19.624	3	43.986	9	25.004	0	300
116	1	5	1	129S2	2	4	1	3	4	100.146	10.605	5	25.941	39	1.337	4	119.821	4.41233	1	207.112	13	101.703	0	300	5	106.485	0	300
117	1	1	1	129S2	1	1	2	11	2	38.848	81.9513	76	24.986	3	44.661	0	300	0	4	55.097	56	39.775	0	300	0	300	0	300
117	1	2	1	129S2	1	1	2	11	5	20.597	58.3333	34	5.589	3	20.214	1	71.45	4.18467	2	137.283	27	25.629	0	300	0	300	0	300
117	1	3	1	129S2	1	1	2	11	0	300	0	13	35.088	5	93.076	1	198.801	1.90467	1	88.827	1	155.872	0	300	6	86.188	0	300
117	1	4	1	129S2	1	1	2	11	5	128.093	14.1607	18	16.643	36	46.819	0	300	0	1	130.209	10	69.417	0	300	1	234.397	0	300
117	1	5	1	129S2	1	1	2	11	3	6.104	4.84967	0	300	59	5.737	1	47.375	2.15033	0	300	2	92.799	0	300	9	181.589	0	300
118	1	1	1	129S2	1	4	1	4	1	269.981	10.0063	36	20.802	13	69.486	0	300	0	6	65.514	15	270.419	0	300	0	300	0	300
118	1	2	1	129S2	1	4	1	4	9	25.126	28.6073	33	92.709	14	1.246	1	66.659	2.72233	5	55.29	12	37.217	0	300	0	300	0	300
118	1	3	1	129S2	1	4	1	4	7	64.087	27.4697	17	68.215	5	59.818	3	81.814	7.359	2	273.439	17	67.357	0	300	0	300	0	300
118	1	4	1	129S2	1	4	1	4	5	168.663	25.6207	10	73.668	34	51.648	2	233.938	3.64967	1	142.195	10	175.375	2	276.775	1	199.219	2	298.068
118	1	5	1	129S2	1	4	1	4	0	300	0	0	300	5	70.557	3	84.984	6.70467	2	239.592	0	300	0	300	1	267.503	0	300
119	1	1	1	129S2	1	2	5	31	5	57.128	58.8903	50	10.486	12	41.574	0	300	0	7	11.737	39	46.75	0	300	0	300	0	300
119	1	2	1	129S2	1	2	5	31	10	2.161	63.3437	18	69.573	12	1.701	0	300	0	3	9.651	24	27.147	5	152.18	0	300	0	300
119	1	3	1	129S2	1	2	5	31	1	287.034	0.424333	6	26.263	25	1.754	1	51.493	2.309	1	259.336	0	300	0	300	5	94.103	0	300
119	1	4	1	129S2	1	2	5	31	0	300	0	1	155.581	6	1.582	4	12.03	10.1763	0	300	0	300	0	300	1	193.638	0	300
119	1	5	1	129S2	1	2	5	31	0	300	0	2	115.94	18	3.342	3	172.731	6.42867	1	118.564	0	300	0	300	2	234.135	0	300
120	1	1	1	129S2	1	4	2	11	2	18.858	92.3577	63	2.62	1	11.954	1	253.87	1.35633	7	45.834	76	13.514	0	300	0	300	0	300
120	1	2	1	129S2	1	4	2	11	9	10.769	53.4257	44	7.521	12	9.188	1	100.516	2.55833	1	118.119	30	11.604	0	300	4	140.685	0	300
120	1	3	1	129S2	1	4	2	11	6	28.193	14.911	17	18.968	51	27.716	2	60.106	4.862	0	300	12	64.527	0	300	9	82.39	0	300
120	1	4	1	129S2	1	4	2	11	4	119.209	29.4397	0	300	34	97.122	1	79.028	4.59333	1	101.369	23	119.797	2	225.268	5	99.334	0	300
120	1	5	1	129S2	1	4	2	11	0	300	0	0	300	9	46.861	1	114.627	3.297	1	48.07	0	300	0	300	0	300	0	300
121	1	1	1	129S2	1	2	6	39	4	33.862	79.3187	42	1.809	3	21.931	0	300	0	7	63.674	89	32.679	0	300	0	300	0	300
121	1	2	1	129S2	1	2	6	39	2	22.976	1.03733	29	5.484	30	1.875	1	55.258	3.32567	1	175.353	1	176.567	0	300	6	136.42	0	300
121	1	3	1	129S2	1	2	6	39	0	300	0	3	241.461	81	3.969	3	107.971	7.551	2	NA	0	300	0	300	6	134.081	0	300
121	1	4	1	129S2	1	2	6	39	0	300	0	1	251.648	49	3.935	4	28.883	13.124	1	282.242	2	144.194	0	300	2	192.358	0	300
121	1	5	1	129S2	1	2	6	39	0	300	0	0	300	5	37.09	3	22.176	9.19367	0	300	0	300	0	300	0	300	0	300
122	1	1	1	129S2	1	3	2	12	1	292.852	2.38267	47	5.717	46	10.059	0	300	0	5	2.85	0	300	0	300	0	300	0	300
122	1	2	1	129S2	1	3	2	12	4	28.872	48.6463	41	28.047	14	1.354	1	196.967	2.075	0	300	34	30.349	0	300	0	300	0	300
122	1	3	1	129S2	1	3	2	12	0	300	0	3	135.823	6	1.693	1	233.404	1.759	1	102.256	0	300	0	300	0	300	0	300
122	1	4	1	129S2	1	3	2	12	11	10.798	46.5997	9	40.545	2	10.233	1	298.087	0.637667	1	114.48	10	59.386	0	300	0	300	0	300
122	1	5	1	129S2	1	3	2	12	0	300	0	0	300	1	2.24	0	300	0	0	300	0	300	0	300	0	300	0	300
123	1	1	1	129S2	1	3	6	39	0	300	0	19	12.363	74	12.815	0	300	0	7	53.464	0	300	0	300	2	231.801	0	300
123	1	2	1	129S2	1	3	6	39	2	144.241	2.271	9	23.706	53	23.256	1	182.888	3.33733	2	37.683	4	143.625	0	300	3	32.085	0	300
123	1	3	1	129S2	1	3	6	39	8	3.798	20.792	0	300	33	1.126	1	69.788	4.90467	1	274.766	37	4.722	0	300	2	154.495	0	300
123	1	4	1	129S2	1	3	6	39	10	7.561	37.585	0	300	37	7.264	0	300	0	1	132.425	53	8.565	0	300	8	92.543	0	300
123	1	5	1	129S2	1	3	6	39	2	154.736	3.99033	1	77.911	19	139.46	3	27.265	10.1683	2	300	10	155.163	0	300	1	222.247	0	300
124	1	1	1	129S2	1	2	2	10	1	35.154	88.282	39	14.349	1	34.941	0	300	0	5	91.449	75	27.937	0	300	0	300	0	300
124	1	2	1	129S2	1	2	2	10	8	4.478	80.696	48	58.034	1	2.275	1	187.808	1.60467	2	123.44	26	20.483	0	300	0	300	0	300
124	1	3	1	129S2	1	2	2	10	6	2.635	66.713	30	69.211	0	300	1	102.119	2.62667	1	215.155	26	41.796	3	198.565	0	300	0	300
124	1	4	1	129S2	1	2	2	10	12	4.146	60.1643	20	159.996	2	3.821	5	62.761	13.2137	0	300	26	19.373	0	300	0	300	0	300
124	1	5	1	129S2	1	2	2	10	7	52.401	42.2687	6	89.215	0	300	1	111.186	3.583	1	NA	16	73.561	0	300	0	300	1	124.143
125	1	1	1	129S2	1	4	3	16	18	18.507	44.6207	19	4.421	45	15.303	1	204.351	1.70533	2	172.762	58	18.918	0	300	5	235.86	0	300
125	1	2	1	129S2	1	4	3	16	12	1.892	18.1917	0	300	97	1.184	5	66.604	15.3767	5	6.79	32	28.872	0	300	14	8.841	0	300
125	1	3	1	129S2	1	4	3	16	5	111.93	7.079	0	300	80	4.188	3	18.599	12.9837	1	90.452	12	161.594	2	169.982	15	74.297	0	300
125	1	4	1	129S2	1	4	3	16	2	95.844	2.357	0	300	74	0.92	5	11.767	24.2933	1	135.395	4	96.266	1	249.549	9	42.61	0	300
125	1	5	1	129S2	1	4	3	16	1	234.628	0.403333	0	300	85	1.557	5	10.589	17.1207	1	22.323	2	235.077	0	300	17	29.248	0	300
126	1	1	1	129S2	2	3	6	40	0	300	0	29	7.844	7	31.96	0	300	0	6	34.686	0	300	0	300	0	300	0	300
126	1	2	1	129S2	2	3	6	40	0	300	0	14	61.517	1	290.058	1	153.701	7.68733	1	274.073	0	300	0	300	0	300	0	300
126	1	3	1	129S2	2	3	6	40	0	300	0	23	18.573	91	16.861	1	252.89	0.464667	1	230.489	0	300	0	300	7	99.785	0	300
126	1	4	1	129S2	2	3	6	40	0	300	0	4	100.31	18	72.24	3	56.367	10.1713	0	300	0	300	0	300	1	128.959	0	300
126	1	5	1	129S2	2	3	6	40	0	300	0	0	300	0	300	4	119.827	6.25267	0	300	0	300	0	300	1	86.599	0	300
127	1	1	1	129S2	1	3	5	29	4	128.142	7.077	35	7.602	79	3.432	1	251.733	4.43633	7	50.469	11	57.472	0	300	4	109.633	0	300
127	1	2	1	129S2	1	3	5	29	8	10.517	23.626	3	20.082	46	8.481	1	143.211	4.138	1	233.131	41	11.698	3	64.892	5	6.888	0	300
127	1	3	1	129S2	1	3	5	29	6	35.271	25.266	7	9.291	38	13.279	4	118.846	3.52933	1	NA	27	35.755	5	205.923	1	168.361	0	300
127	1	4	1	129S2	1	3	5	29	2	202.447	11.5907	9	129.86	18	2.042	3	21.646	10.1463	1	15.176	12	203.398	0	300	0	300	0	300
127	1	5	1	129S2	1	3	5	29	0	300	0	0	300	4	116.091	1	217.16	4.35767	0	300	0	300	0	300	0	300	0	300
128	1	1	1	129S2	1	2	1	1	9	12.753	65.854	59	7.434	12	8.662	0	300	0	8	53.795	42	11.751	0	300	0	300	0	300
128	1	2	1	129S2	1	2	1	1	6	8.299	17.578	12	5.753	62	4.224	2	118.833	4.3	3	53.071	5	9.802	0	300	23	77.123	0	300
128	1	3	1	129S2	1	2	1	1	11	4.08	57.4893	9	37.012	12	2.585	2	73.46	3.81267	0	300	38	87.024	9	262.79	6	132.557	1	233.323
128	1	4	1	129S2	1	2	1	1	9	1.388	43.168	9	21.227	6	0.438	0	300	0	0	300	26	22.355	6	130.881	1	156.017	1	248.111
128	1	5	1	129S2	1	2	1	1	1	254.272	1.29633	1	280.823	10	123.362	3	274.691	3.38367	0	300	0	300	0	300	2	264.151	0	300
129	1	1	1	129S2	1	1	1	4	6	82.435	11.568	26	6.623	63	31.234	2	58.091	2.126	7	61.622	13	120.305	0	300	1	98.496	0	300
129	1	2	1	129S2	1	1	1	4	9	107.43	26.7533	2	62.797	67	14.036	2	57.534	14.6877	3	84.769	27	107.87	3	170.842	8	41.849	0	300
129	1	3	1	129S2	1	1	1	4	6	93.239	17.7103	5	29.267	39	7.835	5	32.436	7.33433	1	211.783	15	95.08	2	201.233	7	130.784	0	300
129	1	4	1	129S2	1	1	1	4	9	1.211	53.916	2	60.856	17	0.773	2	50.905	4.582	1	207.048	32	19.601	5	185.177	8	88.955	0	300
129	1	5	1	129S2	1	1	1	4	3	66.179	23.5977	1	104.288	10	6.425	3	34.644	9.304	2	211.75	14	68.601	0	300	1	273.183	0	300
130	1	1	1	129S2	1	2	4	25	0	300	0	39	2.184	12	24	0	300	0	2	50.002	0	300	0	300	2	233.414	0	300
130	1	2	1	129S2	1	2	4	25	1	271.281	0.427	32	11.834	52	49.72	1	150.946	2.09633	0	300	1	269.092	0	300	2	212.563	0	300
130	1	3	1	129S2	1	2	4	25	2	268.96	9.056	36	107.15	29	41.062	1	210.243	2.02133	0	300	19	268.521	0	300	1	127.397	0	300
130	1	4	1	129S2	1	2	4	25	0	300	0	10	10.705	17	18.7	1	81.068	2.75567	1	179.901	0	300	0	300	2	175.988	0	300
130	1	5	1	129S2	1	2	4	25	0	300	0	5	183.575	7	29.4	1	92.014	23.4067	1	27.054	0	300	0	300	0	300	0	300
131	2	1	1	129S2	1	4	6	38	4	47.744	73.459	25	3.998	13	4.61	0	300	0	7	26.606	79	13.345	0	300	0	300	0	300
131	2	2	1	129S2	1	4	6	38	1	153.393	10.3287	7	18.494	19	30.876	1	92.341	2.83167	2	157.259	11	78.774	0	300	0	300	0	300
131	2	3	1	129S2	1	4	6	38	11	24.742	64.014	3	157.916	0	300	0	300	0	2	95.673	50	6.504	1	203.254	0	300	0	300
131	2	4	1	129S2	1	4	6	38	1	89.04	0.630667	1	94.11	2	10.115	2	70.066	4.425	0	300	3	6.239	0	300	0	300	0	300
131	2	5	1	129S2	1	4	6	38	0	300	0	0	300	2	105.154	1	203.755	1.86433	1	133.024	0	300	0	300	0	300	0	300
132	2	1	1	129S2	1	2	4	26	14	79.109	20.645	8	7.798	94	19.916	0	300	0	6	62.607	25	79.341	0	300	7	77.116	0	300
132	2	2	1	129S2	1	2	4	26	12	57.096	20.2773	0	300	73	5.269	2	140.071	8.74667	2	42.364	31	56.743	0	300	10	90.689	0	300
132	2	3	1	129S2	1	2	4	26	1	251.599	0.204667	0	300	73	2.195	9	21.53	6.64233	1	263.463	2	250.592	0	300	7	172.801	0	300
132	2	4	1	129S2	1	2	4	26	0	300	0	0	300	43	2.813	7	75.591	13.28	0	300	1	134.917	0	300	5	236.932	0	300
132	2	5	1	129S2	1	2	4	26	9	166.567	22.3503	0	300	54	2.247	4	94.547	7.59433	1	NA	38	114.055	2	247.44	7	189.983	0	300
133	2	1	1	129S2	1	1	1	3	4	39.747	81.5293	63	11.775	4	35.769	0	300	0	2	49.382	83	36.662	0	300	0	300	0	300
133	2	2	1	129S2	1	1	1	3	15	17.618	46.695	36	9.425	19	15.926	4	98.731	4.22233	1	130.086	45	19.053	3	241.648	2	227.719	0	300
133	2	3	1	129S2	1	1	1	3	0	300	0	16	55.52	18	51.446	4	70.367	9.594	1	103.875	0	300	0	300	1	239.841	0	300
133	2	4	1	129S2	1	1	1	3	0	300	0	1	299.601	5	92.688	2	129.718	4.84567	1	NA	0	300	0	300	0	300	0	300
133	2	5	1	129S2	1	1	1	3	0	300	0	4	162.791	18	163.315	4	107.613	2.78967	2	165.942	0	300	0	300	5	195.984	0	300
134	2	1	1	129S2	1	2	2	11	7	17.316	87.148	36	13.567	6	14.033	0	300	0	6	55.48	71	17.565	0	300	2	5.72	0	300
134	2	2	1	129S2	1	2	2	11	8	7.676	67.4347	27	41.672	15	3.643	1	279.407	2.39133	1	72.503	31	4.79	0	300	2	234.816	0	300
134	2	3	1	129S2	1	2	2	11	16	68.287	27.537	15	16.239	43	10.873	0	300	0	1	125.759	26	17.999	0	300	10	85.311	0	300
134	2	4	1	129S2	1	2	2	11	16	25.993	46.0603	0	300	21	5.761	1	258.223	0.161333	0	300	27	26.418	2	120.581	6	149.515	0	300
134	2	5	1	129S2	1	2	2	11	9	16.741	14.509	2	187.264	38	5.041	1	117.374	2.40233	0	300	16	20.137	1	247.498	12	108.818	0	300
135	2	1	1	129S2	2	2	5	29	0	300	0	22	4.791	48	11.836	0	300	0	5	45.726	0	300	0	300	0	300	0	300
135	2	2	1	129S2	2	2	5	29	4	123.309	31.116	10	81.834	20	48.661	1	291.411	2.79567	1	NA	34	82.298	0	300	1	220.012	0	300
135	2	3	1	129S2	2	2	5	29	1	17.511	2.43067	0	300	4	5.257	0	300	0	0	300	0	300	0	300	0	300	0	300
135	2	4	1	129S2	2	2	5	29	2	30.935	9.93567	0	300	5	5.006	2	124.475	3.84533	0	300	8	31.18	0	300	0	300	0	300
135	2	5	1	129S2	2	2	5	29	3	26.274	15.923	5	28.268	5	10.368	2	166.438	6.90667	1	69.932	19	26.532	0	300	1	108.152	0	300
136	2	1	1	129S2	1	2	3	17	8	33.488	79.0163	44	3.163	4	22.43	0	300	0	6	74.387	63	18.522	0	300	0	300	0	300
136	2	2	1	129S2	1	2	3	17	11	14.923	19.8693	10	8.758	37	3.219	1	225.701	2.93833	2	250.161	23	15.219	0	300	1	170.386	0	300
136	2	3	1	129S2	1	2	3	17	5	92.253	20.5013	0	300	24	5.352	1	136.74	2.74633	1	NA	20	90.932	0	300	6	200.567	0	300
136	2	4	1	129S2	1	2	3	17	4	194.474	18.414	0	300	21	38.549	6	40.688	3.74833	1	89.493	24	193.425	0	300	3	274.133	0	300
136	2	5	1	129S2	1	2	3	17	0	300	0	0	300	17	2.827	4	72.438	6.195	1	208.973	0	300	0	300	2	210.663	0	300
137	2	1	1	129S2	1	4	6	39	2	37.71	86.105	37	9.567	2	29.098	0	300	0	2	195.692	102	35.125	0	300	0	300	0	300
137	2	2	1	129S2	1	4	6	39	4	8.737	87.8937	16	6.506	5	5.01	1	270.061	0.263	1	240.437	75	5.443	21	102.096	0	300	0	300
137	2	3	1	129S2	1	4	6	39	7	14.127	40.8487	2	56.776	45	12.364	1	102.577	2.719	1	18.397	36	14.524	1	42.044	16	138.936	1	154.756
137	2	4	1	129S2	1	4	6	39	0	300	0	1	171.204	72	5.679	10	92.38	10.3383	0	300	0	300	0	300	11	116.642	0	300
137	2	5	1	129S2	1	4	6	39	0	300	0	1	252.555	56	4.357	11	18.903	16.6137	2	139.562	0	300	0	300	7	142.904	0	300
138	2	1	1	129S2	1	2	3	19	1	28.09	90.6367	33	11.095	1	23.866	0	300	0	7	88.711	85	18.281	0	300	0	300	0	300
138	2	2	1	129S2	1	2	3	19	4	21.979	82.2223	28	44.635	3	19.877	0	300	0	0	300	55	14.093	0	300	0	300	0	300
138	2	3	1	129S2	1	2	3	19	11	9.786	50.2587	9	88.107	13	6.718	2	133.949	0.294667	2	80.112	39	10.33	1	252.871	6	113.615	0	300
138	2	4	1	129S2	1	2	3	19	6	5.503	15.8197	1	104.733	33	4.624	7	100.224	5.828	1	150.602	19	6.28	0	300	11	24.07	0	300
138	2	5	1	129S2	1	2	3	19	1	162.073	1.97067	0	300	19	12.68	15	28.091	25.3347	1	289.781	4	162.569	0	300	5	120.828	0	300
139	2	1	1	129S2	1	2	3	16	2	29.199	87.0983	45	7.992	3	26.09	0	300	0	5	80.854	50	24.519	0	300	0	300	0	300
139	2	2	1	129S2	1	2	3	16	17	3.732	54.1337	20	26.274	24	2.492	6	138.549	4.80633	2	44.89	36	4.213	0	300	0	300	0	300
139	2	3	1	129S2	1	2	3	16	8	4.351	11.6017	1	69.416	58	2.805	2	204.845	4.342	2	42.544	9	4.811	0	300	10	21.847	0	300
139	2	4	1	129S2	1	2	3	16	5	39.679	6.48067	1	86.205	64	2.5	2	145.871	5.43667	0	300	10	39.116	0	300	6	98.136	0	300
139	2	5	1	129S2	1	2	3	16	0	300	0	0	300	35	2.167	6	16.787	19.057	0	300	0	300	0	300	2	132.27	0	300
140	2	1	1	129S2	1	1	3	18	2	16.209	93.202	29	7.22	1	11.89	0	300	0	3	117.849	98	16.594	0	300	0	300	0	300
140	2	2	1	129S2	1	1	3	18	11	38.861	42.468	13	18.575	28	3.703	1	161.611	0.304667	0	300	31	22.565	0	300	1	253.894	0	300
140	2	3	1	129S2	1	1	3	18	5	71.66	16.307	2	22.325	37	14.159	0	300	0	0	300	13	75.163	0	300	8	158.106	0	300
140	2	4	1	129S2	1	1	3	18	1	242.618	3.08	1	221.772	25	62.057	0	300	0	2	191.532	2	244.7	0	300	2	232.863	0	300
140	2	5	1	129S2	1	1	3	18	0	300	0	0	300	5	7.028	2	128.829	6.04733	0	300	0	300	0	300	0	300	0	300
141	2	1	1	129S2	1	1	1	1	4	41.652	80.4003	60	3.926	1	39.691	0	300	0	7	80.227	35	42.781	0	300	0	300	0	300
141	2	2	1	129S2	1	1	1	1	14	65.37	38.722	12	16.93	1	64.23	3	137.309	1.79367	1	192.324	15	62.46	0	300	0	300	0	300
141	2	3	1	129S2	1	1	1	1	0	300	0	2	16.369	0	300	0	300	0	0	300	4	18.62	0	300	0	300	0	300
141	2	4	1	129S2	1	1	1	1	0	300	0	3	7.257	0	300	0	300	0	0	300	2	89.335	0	300	0	300	0	300
141	2	5	1	129S2	1	1	1	1	0	300	0	2	218.07	0	300	0	300	0	0	300	0	300	0	300	0	300	0	300
142	2	1	1	129S2	1	1	5	30	8	14.977	72.4853	20	7.609	18	8.071	0	300	0	5	138.896	84	15.941	0	300	0	300	0	300
142	2	2	1	129S2	1	1	5	30	8	18.625	54.463	18	14.966	23	7.65	0	300	0	1	185.519	56	19.986	0	300	2	158.232	0	300
142	2	3	1	129S2	1	1	5	30	9	35.075	41.048	2	53.235	31	4.115	1	63.789	1.80267	0	300	27	31.736	1	97.827	5	142.385	0	300
142	2	4	1	129S2	1	1	5	30	8	62.517	48.331	0	300	14	15.056	1	137.067	2.32833	3	102.982	36	61.256	2	90.248	1	196.672	0	300
142	2	5	1	129S2	1	1	5	30	2	197.429	1.91033	0	300	28	25.197	1	122.819	0.517333	0	300	3	198.141	0	300	3	168.764	0	300
143	2	1	1	129S2	1	4	1	3	2	24.971	90.9207	51	6.301	1	12.946	0	300	0	4	37.196	77	27.478	0	300	0	300	0	300
143	2	2	1	129S2	1	4	1	3	13	2.528	55.9777	31	18.202	34	2.261	1	91.062	2.53833	3	6.979	24	8.712	0	300	1	221.172	0	300
143	2	3	1	129S2	1	4	1	3	1	10.598	4.04933	4	52.252	3	5.326	3	108.369	4.34767	0	300	3	11.083	0	300	0	300	0	300
143	2	4	1	129S2	1	4	1	3	1	4.762	3.165	1	264.096	2	3.894	3	245.96	3.99167	0	300	2	11.652	0	300	0	300	0	300
143	2	5	1	129S2	1	4	1	3	1	6.38	1.288	0	300	2	5.972	4	107.304	6.38633	3	NA	2	6.934	0	300	0	300	0	300
144	2	1	1	129S2	1	2	2	9	9	18.466	38.205	30	5.497	44	16.574	1	222.948	3.74967	1	44.522	33	19.244	0	300	3	281.982	0	300
144	2	2	1	129S2	1	2	2	9	7	4.586	8.28667	1	60.736	65	3.45	6	25.673	11.1697	3	NA	11	5.418	0	300	13	19.489	0	300
144	2	3	1	129S2	1	2	2	9	5	5.06	8.27467	1	195.955	38	2.503	10	40.714	20.31	1	NA	15	6.96	0	300	13	19.035	0	300
144	2	4	1	129S2	1	2	2	9	0	300	0	0	300	22	6.265	9	35.693	24.2073	2	92.791	0	300	0	300	16	102.9	0	300
144	2	5	1	129S2	1	2	2	9	2	164.547	2.89333	1	136.21	30	75.583	12	31.976	17.3807	2	132.216	7	164.825	0	300	11	139.404	0	300
145	2	1	1	129S2	1	1	3	17	11	48.329	75.39	20	6.463	2	34.274	0	300	0	4	29.654	70	48.972	0	300	0	300	0	300
145	2	2	1	129S2	1	1	3	17	16	6.814	66.5967	13	25.03	16	97.757	1	256.467	1.59067	3	23.926	54	7.049	3	107.608	0	300	0	300
145	2	3	1	129S2	1	1	3	17	15	7.215	27.733	0	300	49	2.023	2	122.596	1.73967	2	255.515	32	10.252	0	300	10	168.53	0	300
145	2	4	1	129S2	1	1	3	17	11	2.177	16.7833	0	300	38	15.358	5	123.693	5.401	0	300	18	48.88	1	293.526	10	78.414	0	300
145	2	5	1	129S2	1	1	3	17	3	5.892	6.579	0	300	22	5.491	1	296.007	0.988	0	300	10	7.474	0	300	0	300	0	300
146	2	1	1	129S2	1	3	5	31	4	25.026	88.9577	41	3.325	2	16.277	1	239.448	1.67167	6	74.793	90	25.87	0	300	0	300	0	300
146	2	2	1	129S2	1	3	5	31	14	20.216	38.436	11	12.641	47	19.967	1	267.555	1.58667	0	300	38	20.679	0	300	6	192.251	0	300
146	2	3	1	129S2	1	3	5	31	11	22.418	24.6713	0	300	40	4.646	4	44.911	2.60867	3	142.735	36	9.273	0	300	12	73.112	0	300
146	2	4	1	129S2	1	3	5	31	2	149.965	1.175	0	300	42	38.32	7	55.303	5.88533	1	38.025	3	149.599	0	300	25	111.245	0	300
146	2	5	1	129S2	1	3	5	31	5	90.725	9.962	0	300	55	14.319	6	69.998	2.68933	1	46.93	14	91.037	0	300	19	55.423	1	297.521
147	2	1	1	129S2	1	3	3	16	1	17.444	94.1853	39	8.311	2	9.143	0	300	0	0	300	122	16.304	0	300	0	300	3	23.727
147	2	2	1	129S2	1	3	3	16	8	4.686	91.7247	26	29.185	1	3.972	2	152.023	2.02933	3	107.581	80	5.202	0	300	0	300	1	51.224
147	2	3	1	129S2	1	3	3	16	12	8.423	19.4547	10	66.62	29	5.494	1	140.049	1.99233	1	148.322	36	7.329	0	300	5	90.586	2	58.452
147	2	4	1	129S2	1	3	3	16	0	300	0	0	300	48	4.338	4	175.176	5.12267	0	300	2	210.524	0	300	4	138.28	0	300
147	2	5	1	129S2	1	3	3	16	0	300	0	0	300	40	2.418	14	7.555	17.1683	0	300	0	300	0	300	7	101.589	0	300
148	2	1	1	129S2	1	3	6	39	2	30.936	89.3527	29	25.982	3	13.787	0	300	0	6	42.399	91	20.323	0	300	0	300	0	300
148	2	2	1	129S2	1	3	6	39	7	112.968	43.804	3	63.17	0	300	0	300	0	1	126.799	33	108.686	0	300	0	300	0	300
148	2	3	1	129S2	1	3	6	39	7	108.833	49.7857	16	105.807	1	104.9	2	201.718	3.197	1	104.378	23	106.654	0	300	0	300	0	300
148	2	4	1	129S2	1	3	6	39	2	238.489	13.5147	6	230.45	3	234.928	0	300	0	1	244.781	12	237.274	0	300	0	300	0	300
148	2	5	1	129S2	1	3	6	39	0	300	0	1	175.351	0	300	1	89.346	2.01967	1	NA	0	300	0	300	0	300	0	300
149	2	1	1	129S2	1	3	5	29	16	29.936	44.3233	15	12.376	39	27.998	0	300	0	1	182.094	62	25.386	0	300	1	273.683	0	300
149	2	2	1	129S2	1	3	5	29	7	42.882	5.49833	3	7.294	76	7.874	0	300	0	0	300	9	43.609	0	300	23	32.873	0	300
149	2	3	1	129S2	1	3	5	29	2	279.462	2.56267	0	300	75	1.944	3	174.203	3.021	2	122.373	3	279.681	0	300	11	99.894	0	300
149	2	4	1	129S2	1	3	5	29	2	282.4	5.03167	1	218.206	56	1.817	6	29.559	3.62667	1	98.944	7	279.259	0	300	12	72.741	0	300
149	2	5	1	129S2	1	3	5	29	8	106.656	25.4393	0	300	38	2.346	3	56.087	4.556	0	300	39	107.255	4	246.497	3	50.249	0	300
150	2	1	1	129S2	1	1	4	26	17	20.203	30.1703	9	14.074	82	15.088	0	300	0	8	60.82	55	17.285	0	300	13	102.97	1	118.502
150	2	2	1	129S2	1	1	4	26	11	15.457	18.9993	1	18.614	77	1.715	1	252.97	1.90233	2	22.345	14	15.732	0	300	19	34.882	1	211.571
150	2	3	1	129S2	1	1	4	26	5	185.994	20.9593	0	300	56	1.823	1	70.573	2.545	1	127.341	16	186.61	7	257.607	7	107.175	0	300
150	2	4	1	129S2	1	1	4	26	3	125.017	3.86967	0	300	64	1.926	3	26.953	4.08933	0	300	7	86.569	0	300	11	108.511	0	300
150	2	5	1	129S2	1	1	4	26	0	300	0	0	300	55	1.89	3	109.826	5.83633	1	94.716	0	300	0	300	15	69.896	0	300
151	2	1	1	129S2	1	3	5	30	3	47.787	81.201	27	9.354	7	15.966	0	300	0	2	63.525	87	27.984	0	300	0	300	0	300
151	2	2	1	129S2	1	3	5	30	1	11.874	96.042	22	18.164	1	11.488	0	300	0	1	44.471	67	12.122	0	300	0	300	0	300
151	2	3	1	129S2	1	3	5	30	8	22.708	59.841	16	15.891	18	22.224	0	300	0	2	111.887	49	23.74	0	300	0	300	0	300
151	2	4	1	129S2	1	3	5	30	0	300	0	5	44.469	84	4.31	0	300	0	0	300	0	300	0	300	12	29.279	0	300
151	2	5	1	129S2	1	3	5	30	0	300	0	1	249.482	24	2.154	1	129.476	5.05167	0	300	0	300	0	300	0	300	0	300
152	2	1	1	129S2	1	3	2	9	2	40.725	86.2433	42	5.588	1	36.974	0	300	0	2	35.846	105	34.555	0	300	1	13.207	0	300
152	2	2	1	129S2	1	3	2	9	15	2.821	46.01	17	28.853	53	1.733	1	117.68	1.60533	2	57.014	39	10.999	0	300	11	140.269	0	300
152	2	3	1	129S2	1	3	2	9	6	161.232	7.251	0	300	95	6.563	2	65.97	3.145	2	109.123	12	47.259	0	300	29	63.834	0	300
152	2	4	1	129S2	1	3	2	9	5	249.353	6.61533	0	300	79	5.983	6	71.904	4.01267	2	168.611	23	4.117	0	300	11	115.516	1	296.891
152	2	5	1	129S2	1	3	2	9	0	300	0	0	300	46	2.322	10	36.029	13.4593	1	197.927	1	284.803	0	300	13	143.938	0	300
153	2	1	1	129S2	1	4	4	25	8	36.18	58.7213	18	17.084	21	21.383	0	300	0	5	86.788	74	36.518	0	300	2	184.16	0	300
153	2	2	1	129S2	1	4	4	25	6	4.549	24.242	15	11.374	27	4.376	0	300	0	4	17.35	30	4.156	0	300	5	147.284	0	300
153	2	3	1	129S2	1	4	4	25	1	296.713	0.534667	2	116.387	22	12.664	3	33.025	4.592	2	195.407	2	296.489	0	300	4	208.428	0	300
153	2	4	1	129S2	1	4	4	25	2	191.344	5.69767	1	194.386	18	2.252	1	168.383	3.73267	0	300	10	191.59	0	300	1	258.587	0	300
153	2	5	1	129S2	1	4	4	25	2	2.166	8.211	0	300	2	88.059	1	151.699	2.507	1	146.517	11	2.96	0	300	1	160.682	0	300
154	2	1	1	129S2	1	3	5	32	1	10.006	96.6647	28	4.295	1	9.06	0	300	0	3	105.45	113	7.894	0	300	0	300	0	300
154	2	2	1	129S2	1	3	5	32	7	8.655	90.2187	20	8.155	0	300	2	204.6	2.16867	1	18.668	60	2.519	0	300	0	300	0	300
154	2	3	1	129S2	1	3	5	32	12	10.019	74.5153	19	100.389	0	300	2	81.711	0.788333	1	90.653	58	12.178	0	300	0	300	0	300
154	2	4	1	129S2	1	3	5	32	12	25.278	47.048	17	12.443	32	11.603	3	53.048	2.78433	0	300	29	13.573	0	300	4	233.78	0	300
154	2	5	1	129S2	1	3	5	32	6	59.594	8.44367	8	12.04	62	9.845	5	215.643	2.778	0	300	16	60.175	0	300	4	84.282	0	300
155	2	1	1	129S2	1	3	4	25	11	16.329	65.1447	37	13.021	36	9.454	0	300	0	4	58.796	85	8.578	0	300	1	273.112	0	300
155	2	2	1	129S2	1	3	4	25	10	9.875	19.0147	1	260.065	69	6.322	6	72.298	4.71667	1	NA	35	9.385	0	300	12	26.344	0	300
155	2	3	1	129S2	1	3	4	25	13	3.902	23.8927	0	300	46	3.417	6	65.302	5.51067	1	254.717	38	7.084	0	300	12	34.839	0	300
155	2	4	1	129S2	1	3	4	25	9	20.975	21.607	0	300	59	12.457	4	32.779	3.003	1	193.741	43	13.016	0	300	13	50.34	0	300
155	2	5	1	129S2	1	3	4	25	4	94.469	26.7853	0	300	51	6.365	2	138.877	2.11367	0	300	27	94.684	7	105.33	13	46.311	0	300
156	2	1	1	129S2	1	3	6	40	16	122.129	20.4363	12	22.462	93	39.694	0	300	0	7	24.568	44	50.186	0	300	6	203.451	0	300
156	2	2	1	129S2	1	3	6	40	16	11.81	30.102	0	300	81	4.616	2	180.093	4.58667	2	78.589	41	34.048	6	159.321	11	58.531	0	300
156	2	3	1	129S2	1	3	6	40	9	124.611	13.3467	0	300	75	1.813	4	87.446	8.985	3	12.45	21	125.31	1	285.707	12	65.824	0	300
156	2	4	1	129S2	1	3	6	40	13	58.756	20.4953	0	300	54	10.221	10	45.309	10.7473	3	94.389	40	37.676	7	224.598	12	40.766	0	300
156	2	5	1	129S2	1	3	6	40	15	123.846	29.6857	0	300	38	6.507	7	57.333	12.0773	0	117.089	44	53.302	8	173.488	6	24.274	0	300
157	2	1	1	129S2	1	4	1	2	2	62.755	78.7527	47	55.375	1	60.119	0	300	0	0	300	71	63.341	0	300	0	300	0	300
157	2	2	1	129S2	1	4	1	2	15	27.101	55.1993	45	16.726	20	26.602	2	78.24	3.29533	3	23.493	27	30.462	0	300	1	269.633	0	300
157	2	3	1	129S2	1	4	1	2	8	93.869	12.9497	10	88.216	51	86.904	0	300	0	0	300	18	102.047	0	300	10	116.156	0	300
157	2	4	1	129S2	1	4	1	2	3	264.794	8.455	5	82.499	40	29.833	2	143.7	9.031	0	300	15	264.428	1	282.371	8	125.592	0	300
157	2	5	1	129S2	1	4	1	2	1	188.247	0.582667	2	160.918	8	6.457	1	103.065	8.471	1	55.187	2	186.516	0	300	0	300	0	300
158	2	1	1	129S2	1	2	4	25	1	33.261	88.913	30	5.199	1	7.408	0	300	0	5	31.181	104	9.792	0	300	0	300	0	300
158	2	2	1	129S2	1	2	4	25	6	31.584	79.9583	22	22.761	1	6.451	0	300	0	1	58.749	78	6.877	0	300	0	300	0	300
158	2	3	1	129S2	1	2	4	25	2	32.972	4.896	5	69.529	1	31.154	0	300	0	2	115.572	9	37.325	0	300	0	300	0	300
158	2	4	1	129S2	1	2	4	25	0	300	0	1	228.583	0	300	0	300	0	0	300	0	300	0	300	0	300	0	300
158	2	5	1	129S2	1	2	4	25	0	300	0	0	300	0	300	0	300	0	0	300	0	300	0	300	0	300	0	300
159	2	1	1	129S2	1	1	1	4	5	25.489	84.1793	45	4.655	5	17.653	0	300	0	4	87.896	81	29.27	0	300	0	300	0	300
159	2	2	1	129S2	1	1	1	4	7	5.394	57.1093	29	4.41	8	2.664	1	281.186	2.682	2	139.632	53	6.515	0	300	0	300	0	300
159	2	3	1	129S2	1	1	1	4	3	29.331	27.499	14	25.435	3	18.254	2	277.787	3.05767	1	41.485	25	15.537	3	226.677	1	104.98	0	300
159	2	4	1	129S2	1	1	1	4	1	117.769	3.66967	11	29.657	14	116.695	1	269.646	1.92567	0	300	8	43.576	0	300	4	253.309	0	300
159	2	5	1	129S2	1	1	1	4	1	151.988	2.285	6	61.186	10	80.03	3	168.729	5.126	1	198.154	7	70.379	0	300	5	185.54	0	300
160	2	1	1	129S2	1	2	5	32	3	28.915	88.32	29	7.443	6	14.262	0	300	0	3	98.507	104	27.494	0	300	0	300	0	300
160	2	2	1	129S2	1	2	5	32	6	20.336	85.0577	19	12.179	3	18.29	0	300	0	1	213.429	69	20.864	0	300	0	300	0	300
160	2	3	1	129S2	1	2	5	32	5	174.92	32.419	8	6.069	5	6.986	1	290.97	3.01	1	283.042	34	98.187	0	300	0	300	0	300
160	2	4	1	129S2	1	2	5	32	0	300	0	13	138.826	3	138.288	2	192.08	1.526	0	300	3	161.731	0	300	0	300	0	300
160	2	5	1	129S2	1	2	5	32	0	300	0	7	153.091	44	155.278	1	102.597	3.03233	0	300	0	300	0	300	7	188.965	0	300
201	1	1	2	BALB/c	2	2	4	24	0	300	0	33	6.064	4	97.622	1	270.817	2.238	9	34.767	0	300	0	300	19	56.939	0	300
201	1	2	2	BALB/c	2	2	4	24	0	300	0	57	13.886	64	31.067	1	184.647	3.58533	2	108.553	0	300	0	300	8	16.676	0	300
201	1	3	2	BALB/c	2	2	4	24	1	298.98	0.34	19	30.088	90	38.203	2	130.55	1.99867	2	51.65	0	300	0	300	12	33.86	0	300
201	1	4	2	BALB/c	2	2	4	24	12	76.246	20.6183	24	25.022	86	5.892	2	287.533	2.69633	0	300	37	160.966	0	300	14	35.613	0	300
201	1	5	2	BALB/c	2	2	4	24	19	35.15	19.0943	4	20.732	144	20.163	1	12.951	2.23267	1	166.999	55	34.509	0	300	36	10.194	2	183.512
202	1	1	2	BALB/c	2	2	2	12	1	116.064	0.46	40	4.367	93	33.088	0	300	0	7	69.865	4	112.015	0	300	14	55.261	0	300
202	1	2	2	BALB/c	2	2	2	12	9	67.564	13.7637	7	13.635	103	3.728	1	286.504	2.57733	5	114.719	34	81.908	0	300	32	44.898	0	300
202	1	3	2	BALB/c	2	2	2	12	11	58.923	31.0367	7	28.562	79	0.983	1	105.219	2.076	1	300	58	51.025	6	202.975	33	16.523	0	300
202	1	4	2	BALB/c	2	2	2	12	12	39.712	10.8043	0	300	89	1.678	0	300	0	2	72.42	37	44.733	0	300	29	11.693	1	155.787
202	1	5	2	BALB/c	2	2	2	12	15	47.553	17.8907	0	300	112	1.596	0	300	0	1	152.036	44	24.939	3	137.855	33	7.785	0	300
203	1	1	2	BALB/c	2	2	5	29	5	111.428	7.41667	57	5.576	66	59.199	0	300	0	13	15.406	13	123.991	0	300	16	14.282	0	300
203	1	2	2	BALB/c	2	2	5	29	15	62.53	25.618	13	4.067	80	17.06	0	300	0	3	6.13	44	62.243	5	273.592	25	19.663	2	108.605
203	1	3	2	BALB/c	2	2	5	29	9	73.62	27.9757	2	53.178	59	69.159	3	32.194	5.662	2	9.265	39	74.368	4	195.928	13	71.871	2	95.42
203	1	4	2	BALB/c	2	2	5	29	20	68.992	36.4247	1	34.523	63	9.912	3	26.706	4.223	3	NA	62	70.677	3	212.68	24	56.407	11	105.462
203	1	5	2	BALB/c	2	2	5	29	14	44.697	20.7887	0	300	78	18.755	2	191.081	3.94967	0	300	41	82.62	0	300	14	61.097	7	103.739
204	1	1	2	BALB/c	1	1	6	38	0	300	0	27	5.866	55	24.563	1	212.798	1.55733	13	19.116	0	300	0	300	20	26.56	0	300
204	1	2	2	BALB/c	1	1	6	38	0	300	0	8	145.454	90	2.875	1	185.246	1.15233	3	41.238	0	300	0	300	22	47.571	0	300
204	1	3	2	BALB/c	1	1	6	38	2	189.294	2.93633	10	57.296	64	41.907	5	19.755	6.43933	2	69.195	4	195.814	0	300	16	67.542	0	300
204	1	4	2	BALB/c	1	1	6	38	4	248.901	12.4657	15	230.06	50	56.97	4	46.044	10.5017	1	221.302	12	250.222	0	300	6	52.679	0	300
204	1	5	2	BALB/c	1	1	6	38	3	219.962	18.1777	6	221.266	24	81.385	2	59.585	6.78867	2	80.325	19	223.178	0	300	1	107.845	0	300
205	1	1	2	BALB/c	1	3	6	38	0	300	0	13	35.686	6	89.776	0	300	0	7	36.386	0	300	0	300	8	45.402	0	300
205	1	2	2	BALB/c	1	3	6	38	0	300	0	25	54.225	18	202.575	0	300	0	3	99.167	0	300	0	300	5	59.413	0	300
205	1	3	2	BALB/c	1	3	6	38	0	300	0	7	55.111	38	11.489	4	144.639	10.5393	1	142.949	0	300	0	300	2	69.175	0	300
205	1	4	2	BALB/c	1	3	6	38	0	300	0	1	23.024	23	1.166	3	41.172	9.10267	2	140.065	0	300	0	300	4	263.147	0	300
205	1	5	2	BALB/c	1	3	6	38	2	251.027	9.07467	50	131.978	40	0.94	4	88.941	10.995	1	181.859	4	288.955	0	300	1	206.888	0	300
206	1	1	2	BALB/c	2	1	4	25	0	300	0	36	4.095	28	25.399	0	300	0	13	32.526	0	300	0	300	6	57.269	0	300
206	1	2	2	BALB/c	2	1	4	25	0	300	0	68	10.984	78	8.038	0	300	0	4	36.277	0	300	0	300	4	84.843	0	300
206	1	3	2	BALB/c	2	1	4	25	0	300	0	25	84.893	85	5.025	3	57.624	7.31067	2	117.329	0	300	0	300	14	33.723	0	300
206	1	4	2	BALB/c	2	1	4	25	10	141.782	17.5887	46	65.489	92	3.392	2	26.584	6.33133	1	145.063	41	134.441	0	300	13	208.81	1	248.726
206	1	5	2	BALB/c	2	1	4	25	8	54.795	5.767	1	40.521	94	1.031	3	15.94	13.2657	1	90.266	23	55.25	0	300	24	64.798	0	300
207	1	1	2	BALB/c	2	2	6	40	0	300	0	28	5.296	4	156.721	0	300	0	9	22.32	0	300	0	300	19	16.317	0	300
207	1	2	2	BALB/c	2	2	6	40	0	300	0	57	10.107	51	10.962	1	251.041	6.49767	6	39.83	0	300	0	300	3	19.501	0	300
207	1	3	2	BALB/c	2	2	6	40	0	300	0	57	2.035	104	1.008	1	86.519	64.6713	3	107.097	0	300	0	300	2	94.284	0	300
207	1	4	2	BALB/c	2	2	6	40	0	300	0	11	81.508	95	1.38	1	30.642	3.61533	1	NA	0	300	0	300	8	178.706	0	300
207	1	5	2	BALB/c	2	2	6	40	0	300	0	11	154.1	103	1.849	0	300	0	2	212.277	0	300	0	300	3	123.005	0	300
208	1	1	2	BALB/c	2	2	1	2	0	300	0	69	7.217	50	61.703	0	300	0	6	88.353	0	300	0	300	9	15.228	0	300
208	1	2	2	BALB/c	2	2	1	2	4	236.234	5.16333	36	78.052	87	10.43	2	18.48	2.14433	1	131.181	2	255.931	0	300	9	22.634	0	300
208	1	3	2	BALB/c	2	2	1	2	1	290.145	0.276333	6	90.963	141	1.27	2	61.38	4.68533	1	217.858	6	179.95	0	300	19	93.717	0	300
208	1	4	2	BALB/c	2	2	1	2	4	132.294	2.907	3	66.36	167	1.098	2	16.257	5.82767	0	300	13	80.477	0	300	41	86.433	0	300
208	1	5	2	BALB/c	2	2	1	2	1	142.973	0.572667	0	300	97	1.553	3	52.121	13.3927	0	300	5	143.975	0	300	30	68.618	0	300
209	1	1	2	BALB/c	2	2	3	19	0	300	0	86	7.762	23	125.742	0	300	0	9	52.715	0	300	0	300	7	68.765	0	300
209	1	2	2	BALB/c	2	2	3	19	5	145.137	12.239	42	34.013	63	1.465	1	276.644	1.529	2	25.562	21	158.297	0	300	17	92.97	1	165.236
209	1	3	2	BALB/c	2	2	3	19	12	41.609	14.3587	2	49.012	74	10.28	1	27.625	3.30933	2	8.861	33	39.187	0	300	30	55.002	0	300
209	1	4	2	BALB/c	2	2	3	19	7	55.604	17.8847	0	300	90	7.714	1	46.045	1.275	1	55.11	41	16.543	3	286.574	43	40.172	2	64.105
209	1	5	2	BALB/c	2	2	3	19	7	65.168	12.8527	0	300	108	2.616	1	242.97	2.65067	2	15.582	31	49.016	6	66.433	33	31.524	0	300
210	1	1	2	BALB/c	2	2	3	16	7	72.754	42.5287	95	2.608	13	37.912	0	300	0	10	95.565	26	94.749	0	300	13	24.823	0	300
210	1	2	2	BALB/c	2	2	3	16	2	40.947	1.03667	37	1.75	110	1.366	1	297.316	0.886667	1	143.071	3	60.084	0	300	5	113.226	0	300
210	1	3	2	BALB/c	2	2	3	16	5	80.381	8.81333	28	23.801	89	4.897	1	100.094	4.85067	2	86.607	11	81.83	0	300	19	71.729	0	300
210	1	4	2	BALB/c	2	2	3	16	5	61.896	8.046	17	46.478	88	3.962	4	74.845	6.231	1	142.373	14	64.64	0	300	13	9.179	0	300
210	1	5	2	BALB/c	2	2	3	16	6	110.908	9.55767	4	114.246	77	10.562	4	35.668	9.97467	2	23.905	16	105.172	0	300	26	41.993	0	300
211	1	1	2	BALB/c	2	1	6	37	0	300	0	51	4.93	61	53.369	1	288.837	1.296	7	63.053	0	300	0	300	23	25.276	0	300
211	1	2	2	BALB/c	2	1	6	37	9	79.873	12.584	6	34.8	141	2.965	0	300	0	3	119.737	30	79.474	3	293.931	39	29.112	1	292.762
211	1	3	2	BALB/c	2	1	6	37	7	48.927	5.90967	0	300	150	2.098	0	300	0	1	57.992	25	22.732	0	300	41	16.772	3	151.735
211	1	4	2	BALB/c	2	1	6	37	12	15.033	8.52733	0	300	163	0.896	2	102.807	0.924333	2	43.506	18	1.066	0	300	49	2.94	4	15.631
211	1	5	2	BALB/c	2	1	6	37	5	101.432	9.44733	0	300	140	0.989	0	300	0	1	87.209	17	99.238	0	300	32	14.233	1	172.091
212	1	1	2	BALB/c	2	3	1	4	3	94.863	4.40667	75	1.61	65	22.395	0	300	0	8	7.913	4	76.212	0	300	9	35.561	0	300
212	1	2	2	BALB/c	2	3	1	4	12	1.4	25.156	15	83.628	64	0.924	2	23.3	4.14667	2	78.875	36	1.997	0	300	8	136.885	0	300
212	1	3	2	BALB/c	2	3	1	4	8	110.59	19.783	1	191.972	73	0.879	1	47.873	3.644	2	236.259	37	71.636	4	120.044	16	130.868	1	183.766
212	1	4	2	BALB/c	2	3	1	4	7	17.355	8.855	2	268.181	42	0.748	3	48.087	10.2047	1	300	18	17.892	0	300	7	181.103	0	300
212	1	5	2	BALB/c	2	3	1	4	10	162.942	25.7803	1	172.868	64	1.028	1	43.453	4.12367	1	NA	32	163.372	7	231.773	9	175.565	6	182.674
213	1	1	2	BALB/c	1	3	5	30	18	19.038	42.495	45	2.96	59	2.234	0	300	0	10	29.609	93	39.85	0	300	4	14.661	0	300
213	1	2	2	BALB/c	1	3	5	30	18	2.738	57.8617	14	4.453	34	1.541	1	13.886	0.665333	2	16.705	98	1.903	0	300	3	188.693	0	300
213	1	3	2	BALB/c	1	3	5	30	16	2.149	54.394	3	103.639	47	0.8	2	48.225	2.131	2	29.002	75	3.398	0	300	4	223.673	0	300
213	1	4	2	BALB/c	1	3	5	30	13	2.066	24.73	0	300	58	0.867	2	79.935	2.10367	1	149.304	41	2.954	0	300	6	103.003	0	300
213	1	5	2	BALB/c	1	3	5	30	16	1.445	58.43	0	300	27	0.893	5	109.547	5.40033	2	134.466	46	1.98	0	300	1	230.248	0	300
214	1	1	2	BALB/c	1	1	3	16	12	37.024	62.648	96	5.229	21	8.634	1	271.629	2.285	8	60.227	32	40.999	1	231.829	0	300	0	300
214	1	2	2	BALB/c	1	1	3	16	9	45.802	12.3107	17	2.611	73	1.851	2	231.295	3.61567	2	174.341	34	19.07	0	300	8	85.786	0	300
214	1	3	2	BALB/c	1	1	3	16	18	87.641	18.7877	2	9.782	90	0.494	8	28.93	10.441	1	195.227	40	82.889	3	281.655	22	45.497	4	157.905
214	1	4	2	BALB/c	1	1	3	16	15	101.587	13.568	0	300	66	13.268	9	10.613	17.983	1	285.301	30	102.059	0	300	17	73.919	0	300
214	1	5	2	BALB/c	1	1	3	16	9	113.366	15.3993	1	19.376	85	0.999	5	56.192	15.0343	1	198.958	28	117.363	4	117.979	16	119.548	1	231.843
215	1	1	2	BALB/c	2	2	5	30	6	48.071	37.276	81	6.832	48	34.242	1	245.063	1.73033	14	33.92	53	50.454	0	300	5	76.322	0	300
215	1	2	2	BALB/c	2	2	5	30	27	20.66	31.748	17	5.771	109	1.618	0	300	0	6	35.395	82	16.206	2	251.189	10	69.497	0	300
215	1	3	2	BALB/c	2	2	5	30	29	2.117	46.61	0	300	108	1.768	0	300	0	3	18.774	108	2.862	8	193.107	18	92.486	2	106.362
215	1	4	2	BALB/c	2	2	5	30	29	19.193	45.1747	0	300	114	3.874	0	300	0	3	49.061	117	9.325	8	22.312	14	65.785	7	190.551
215	1	5	2	BALB/c	2	2	5	30	18	14.937	35.4353	0	300	137	5.045	1	262.278	0.419	3	36.616	86	15.387	3	68.647	14	122.384	2	25.843
216	1	1	2	BALB/c	2	4	6	37	0	300	0	51	7.877	50	48.626	1	294.497	0.369333	10	80.538	0	300	0	300	11	27.139	0	300
216	1	2	2	BALB/c	2	4	6	37	0	300	0	25	5.111	69	31.745	2	160.391	4.59767	2	54.231	0	300	0	300	18	10.678	0	300
216	1	3	2	BALB/c	2	4	6	37	4	254.083	8.514	28	78.234	64	2.441	2	104.987	5.621	2	152.048	5	260.338	0	300	8	94.741	0	300
216	1	4	2	BALB/c	2	4	6	37	1	225.235	7.863	11	17.545	58	3.611	3	61.726	13.144	3	36.538	9	234.676	0	300	10	91.763	0	300
216	1	5	2	BALB/c	2	4	6	37	6	101.005	10.8597	2	76.268	71	2.006	2	64.486	7.27333	1	159.397	27	101.866	0	300	25	87.558	0	300
217	1	1	2	BALB/c	2	3	2	10	5	133.817	10.4423	71	2.114	50	21.743	1	257.164	0.966333	13	31.337	4	135.363	0	300	12	21.061	0	300
217	1	2	2	BALB/c	2	3	2	10	11	97.633	16.538	16	80.351	72	1.322	2	263.53	1.53167	4	38.824	25	89.245	0	300	10	136.077	1	297.962
217	1	3	2	BALB/c	2	3	2	10	16	34.808	21.4837	2	22.595	84	1.325	3	40.324	2.40867	2	72.158	46	35.822	1	259.785	23	14.158	4	204.901
217	1	4	2	BALB/c	2	3	2	10	13	28.785	20.691	0	300	81	1.698	3	46.65	6.264	3	22.76	52	30.056	0	300	21	17.574	3	258.089
217	1	5	2	BALB/c	2	3	2	10	14	1.874	25.9873	0	300	73	1.296	3	18.271	7.246	3	42.606	53	3.358	6	120.794	16	79.394	0	300
218	1	1	2	BALB/c	2	2	1	3	0	300	0	54	2.767	13	244.412	0	300	0	5	26.69	0	300	0	300	5	7.148	0	300
218	1	2	2	BALB/c	2	2	1	3	5	165.673	14.2497	38	77.816	33	76.062	1	106.589	1.434	1	239.583	12	166.182	0	300	4	125.354	0	300
218	1	3	2	BALB/c	2	2	1	3	9	16.789	69.998	44	21.387	27	1.063	2	76.493	5.803	0	300	44	17.362	3	29.848	3	13.101	6	26.736
218	1	4	2	BALB/c	2	2	1	3	17	2.845	56.348	6	5.966	47	1.024	2	101.194	4.35233	0	300	61	7.482	3	175.869	16	132.137	2	99.673
218	1	5	2	BALB/c	2	2	1	3	25	18.439	33.5177	2	17.637	65	0.892	2	276.021	3.00167	0	300	51	20.558	3	88.002	27	71.92	3	86.211
219	1	1	2	BALB/c	2	3	1	1	6	115.864	9.82167	92	4.335	39	31.803	0	300	0	10	16.201	6	71.626	0	300	2	50.398	0	300
219	1	2	2	BALB/c	2	3	1	1	15	79.436	24.172	20	55.434	69	1.45	0	300	0	2	53.793	39	86.758	0	300	8	178.61	0	300
219	1	3	2	BALB/c	2	3	1	1	24	3.431	27.1437	1	5.972	81	1.405	3	26.944	4.015	1	298.692	48	53.944	0	300	23	50.236	3	148.219
219	1	4	2	BALB/c	2	3	1	1	24	26.278	34.603	0	300	74	1.154	0	300	0	1	286.556	47	27.503	6	181.531	35	47.676	12	104.274
219	1	5	2	BALB/c	2	3	1	1	15	4.867	20.872	0	300	66	1.327	3	161.202	6.626	0	300	36	5.79	1	277.498	29	2.677	7	91.693
220	1	1	2	BALB/c	2	1	1	3	12	67.205	29.803	63	3.857	33	49.968	0	300	0	7	109.182	30	71.917	2	168.025	15	15.114	0	300
220	1	2	2	BALB/c	2	1	1	3	17	1.573	31.7463	6	14.753	83	0.788	2	72.653	0.737667	0	300	50	10.42	0	300	30	44.866	6	134.312
220	1	3	2	BALB/c	2	1	1	3	15	41.587	28.472	3	7.713	86	1.803	0	300	0	4	143.619	65	24.107	5	111.907	31	34.94	2	225.476
220	1	4	2	BALB/c	2	1	1	3	17	21.172	35.4167	2	200.028	74	1.9	1	189.055	0.499333	0	300	59	2.989	3	81.734	24	12.375	10	224.052
220	1	5	2	BALB/c	2	1	1	3	23	42.668	41.184	1	43.671	83	1.139	0	300	0	0	300	72	43.13	4	125.255	20	28.924	3	172.497
222	1	1	2	BALB/c	2	3	2	9	2	249.623	3.20233	72	3.671	68	16.807	0	300	0	7	31.021	0	300	0	300	5	124.921	0	300
222	1	2	2	BALB/c	2	3	2	9	7	89.321	19.107	22	9.041	66	1.366	2	35.904	1.63633	1	51.86	23	130.73	0	300	12	26.716	0	300
222	1	3	2	BALB/c	2	3	2	9	6	95.95	17.9913	3	97.972	67	3.985	5	11.157	11.551	2	130.433	31	96.909	0	300	9	94.5	0	300
222	1	4	2	BALB/c	2	3	2	9	8	96.355	33.0523	2	92.053	57	0.962	5	18.92	12.6787	1	151.934	37	96.953	0	300	5	127.842	5	145.4
222	1	5	2	BALB/c	2	3	2	9	12	159.043	26.143	0	300	62	1.46	2	61.259	21.5663	1	137.53	41	159.435	3	279.869	6	34.407	0	300
223	1	1	2	BALB/c	2	2	5	32	2	212.844	5.993	44	3.466	63	55.941	0	300	0	15	31.768	3	260.161	0	300	9	18.71	0	300
223	1	2	2	BALB/c	2	2	5	32	9	34.312	17.8043	24	1.987	70	1.127	1	214.192	0.325667	5	31.296	30	72.202	0	300	15	9.845	0	300
223	1	3	2	BALB/c	2	2	5	32	9	70.833	18.9193	2	90.066	73	5.818	4	18.332	12.7727	3	35.419	27	11.478	5	261.784	18	13.647	0	300
223	1	4	2	BALB/c	2	2	5	32	9	12.812	7.27233	2	14.535	79	5.129	3	57.504	2.27033	2	233.937	11	14.195	3	210.605	24	15.328	0	300
223	1	5	2	BALB/c	2	2	5	32	7	87.508	9.142	0	300	91	1.462	1	34.741	2.18367	3	31.569	14	88.551	4	148.418	25	28.341	0	300
224	1	1	2	BALB/c	2	4	3	18	0	300	0	68	9.577	26	92.923	0	300	0	9	29.72	0	300	0	300	4	61.372	0	300
224	1	2	2	BALB/c	2	4	3	18	6	233.315	7.662	24	9.247	152	17.351	0	300	0	2	8.028	25	204.067	0	300	11	3.886	0	300
224	1	3	2	BALB/c	2	4	3	18	12	50.275	11.3123	0	300	238	2.882	1	209.192	1.01533	5	7.972	43	38.237	0	300	20	86.203	0	300
224	1	4	2	BALB/c	2	4	3	18	11	23.758	13.8583	0	300	166	1.644	0	300	0	2	83.202	45	24.589	1	243.392	26	18.646	0	300
224	1	5	2	BALB/c	2	4	3	18	11	35.75	7.96333	0	300	167	4.445	0	300	0	5	41.696	31	17.78	0	300	24	45.449	1	289.098
225	1	1	2	BALB/c	2	3	1	2	12	43.264	13.0343	25	5.341	119	6.995	0	300	0	0	300	34	45.319	1	205.847	33	42.495	1	208.106
225	1	2	2	BALB/c	2	3	1	2	14	7.266	24.3353	0	300	91	1.018	1	61.927	0.903667	0	300	33	17.224	0	300	49	10.574	10	44.787
225	1	3	2	BALB/c	2	3	1	2	16	32.708	36.4653	0	300	108	1.065	1	65.785	5.57433	7	77.611	46	51.085	6	92.652	28	8.629	15	89.179
225	1	4	2	BALB/c	2	3	1	2	14	29.558	39.6107	0	300	74	5.188	3	17.385	5.93566	1	81.329	36	30.293	2	70.01	28	59.509	26	32.361
225	1	5	2	BALB/c	2	3	1	2	15	45.614	31.3327	0	300	95	1.24	3	34.337	1.842	1	67.302	33	52.666	2	147.994	40	10.539	21	95.317
226	1	1	2	BALB/c	1	4	5	30	10	29.247	28.9613	72	8.333	62	16.994	0	300	0	8	3.275	44	23.862	0	300	6	82.952	0	300
226	1	2	2	BALB/c	1	4	5	30	10	1.947	26.6867	6	75.582	71	1.009	1	91.121	2.03767	3	70.934	48	3.035	2	191.987	20	131.472	0	300
226	1	3	2	BALB/c	1	4	5	30	9	72.08	8.97333	0	300	104	2.49	5	34.814	7.26167	3	15.862	18	72.494	2	196.496	23	93.239	0	300
226	1	4	2	BALB/c	1	4	5	30	8	67.168	11.224	0	300	89	1.572	4	36.55	6.99567	3	26.32	25	98.952	1	188.627	21	78.507	0	300
226	1	5	2	BALB/c	1	4	5	30	7	94.181	17.0077	0	300	74	0.88	5	12.805	6.41567	2	116.104	30	94.569	3	239.249	24	78.803	0	300
227	1	1	2	BALB/c	2	4	4	25	0	300	0	36	5.834	0	300	3	188.164	4.01767	11	38.614	0	300	0	300	23	62.42	0	300
227	1	2	2	BALB/c	2	4	4	25	2	170.306	4.70267	47	80.868	74	81.195	0	300	0	1	147.365	9	170.801	0	300	8	2.84	0	300
227	1	3	2	BALB/c	2	4	4	25	11	84.226	12.445	1	85.708	75	74.263	4	32.455	6.191	1	NA	27	84.638	0	300	16	103.581	0	300
227	1	4	2	BALB/c	2	4	4	25	13	90.62	14.4257	0	300	65	47.139	4	23.358	7.88733	1	19.614	35	87.149	0	300	20	29.181	0	300
227	1	5	2	BALB/c	2	4	4	25	16	46.415	10.4517	0	300	94	37.723	4	9.342	18.0617	1	NA	28	40.639	0	300	10	150.46	0	300
228	1	1	2	BALB/c	2	1	5	29	0	300	0	54	22.187	25	35.045	1	209.05	1.499	10	7.128	0	300	0	300	21	6.304	0	300
228	1	2	2	BALB/c	2	1	5	29	9	82.897	14.631	46	1.265	87	8.258	3	229.791	2.81733	1	300	25	112.804	0	300	31	38.032	1	201.7
228	1	3	2	BALB/c	2	1	5	29	13	103.549	12.858	2	47.172	103	1.02	2	189.242	3.108	2	99.873	35	58.864	2	131.221	37	8.613	2	291.512
228	1	4	2	BALB/c	2	1	5	29	6	63.452	6.22167	0	300	135	1.558	4	34.51	5.941	3	114.34	27	64.319	1	239.04	45	43.142	1	132.176
228	1	5	2	BALB/c	2	1	5	29	6	134.841	7.04133	0	300	164	0.874	0	300	0	1	78.446	24	66.493	2	232.055	65	9.364	2	228.69
229	1	1	2	BALB/c	2	3	3	18	0	300	0	61	14.17	50	25.34	1	291.288	2.722	13	23.44	0	300	0	300	7	30.562	0	300
229	1	2	2	BALB/c	2	3	3	18	10	201.107	15.263	40	34.646	86	3.2	0	300	0	3	97.612	24	201.557	0	300	9	14.446	0	300
229	1	3	2	BALB/c	2	3	3	18	16	103.55	13.4147	0	300	99	5.679	5	50.459	9.018	2	66.853	39	81.932	0	300	20	80.624	0	300
229	1	4	2	BALB/c	2	3	3	18	9	93.677	23.274	0	300	85	1.95	1	74.552	4.55267	2	113.877	40	94.093	9	133.154	10	49.838	2	240.971
229	1	5	2	BALB/c	2	3	3	18	13	6.352	21.473	0	300	109	4.977	3	18.145	1.063	2	103.08	45	6.74	4	98.762	19	105.145	0	300
230	1	1	2	BALB/c	2	2	2	11	0	300	0	43	7.559	38	12.843	1	243.385	1.73433	19	4.713	0	300	0	300	8	29.674	0	300
230	1	2	2	BALB/c	2	2	2	11	2	267.485	9.691	73	8.664	42	1.626	0	300	0	2	193.452	3	284.085	0	300	6	167.517	0	300
230	1	3	2	BALB/c	2	2	2	11	15	126.742	25.138	19	18.933	65	7.554	3	36.988	4.53433	2	68.062	38	129.941	0	300	8	75.989	0	300
230	1	4	2	BALB/c	2	2	2	11	12	26.207	26.9843	1	105.755	59	2.106	5	191.763	7.77633	0	300	45	27.022	0	300	14	118.211	1	112.403
230	1	5	2	BALB/c	2	2	2	11	12	124.109	35.8823	0	300	48	1.977	2	70.306	7.613	0	300	42	131.6	8	171.159	3	120.068	3	214.085
231	2	1	2	BALB/c	2	3	2	12	6	71.558	21.612	48	3.419	52	19.664	1	255.803	1.32667	13	6.999	30	68.318	0	300	8	82.891	0	300
231	2	2	2	BALB/c	2	3	2	12	12	14.414	14.942	6	2.146	83	1.92	1	213.484	1.46567	5	33.714	31	14.694	0	300	19	44.788	0	300
231	2	3	2	BALB/c	2	3	2	12	7	2.839	15.0117	1	98.398	78	1.968	4	109.754	2.05967	2	61.165	35	18.257	3	168.632	32	19.977	0	300
231	2	4	2	BALB/c	2	3	2	12	10	18.851	13.727	0	300	80	1.646	7	27.193	6.08867	0	300	18	19.371	0	300	29	24.305	2	135.648
231	2	5	2	BALB/c	2	3	2	12	11	2.998	21.528	1	113.211	70	1.915	3	21.142	5.82667	5	26.487	28	5.003	3	133.473	29	30.386	2	54.032
232	2	1	2	BALB/c	2	2	5	31	5	193.979	7.873	33	3.102	79	43.79	0	300	0	10	35.56	23	192.236	0	300	13	115.636	0	300
232	2	2	2	BALB/c	2	2	5	31	14	38.201	26.4103	4	4.857	74	2.199	2	175.825	1.567	5	60.878	53	38.412	0	300	16	65.638	0	300
232	2	3	2	BALB/c	2	2	5	31	11	69.487	31.7357	0	300	69	1.782	2	97.077	2.066	4	33.236	48	69.701	11	87.777	24	29.398	2	277.131
232	2	4	2	BALB/c	2	2	5	31	15	44.385	31.1303	0	300	64	2.384	1	150.084	1.41267	2	20.544	61	44.167	4	154.935	24	60.124	1	262.883
232	2	5	2	BALB/c	2	2	5	31	17	11.269	47.4097	1	9.771	42	1.856	2	164.717	2.691	2	48.221	97	10.791	10	94.526	10	70.402	0	300
233	2	1	2	BALB/c	2	1	6	38	3	170.142	2.73333	29	2.047	85	26.952	0	300	0	12	52.605	16	115.987	0	300	9	34.682	0	300
233	2	2	2	BALB/c	2	1	6	38	3	262.718	1.132	7	14.753	94	2.161	3	145.117	2.11533	4	85.15	13	111.53	0	300	29	78.211	0	300
233	2	3	2	BALB/c	2	1	6	38	5	203.216	3.94833	1	210.777	85	5.755	6	16.437	5.99933	1	188.143	15	88.178	0	300	36	10.968	0	300
233	2	4	2	BALB/c	2	1	6	38	7	46.728	15.8343	0	300	79	5.609	5	89.009	8.64667	2	50.84	37	46.487	2	58.235	40	20.383	1	189.256
233	2	5	2	BALB/c	2	1	6	38	6	102.263	3.12567	0	300	113	2.71	2	46.155	8.78133	2	20.101	26	23.766	0	300	46	16.272	0	300
234	2	1	2	BALB/c	2	2	6	39	1	251.042	2.09333	29	3.473	102	36.737	0	300	0	3	134.296	6	159.532	0	300	15	16.558	0	300
234	2	2	2	BALB/c	2	2	6	39	5	136.418	4.60133	1	9.159	143	1.65	1	267.996	0.0876667	8	41.582	22	70.781	0	300	38	43.61	0	300
234	2	3	2	BALB/c	2	2	6	39	8	51.135	9.11433	0	300	110	1.485	3	100.784	3.371	2	193.009	26	15.567	0	300	53	28.399	0	300
234	2	4	2	BALB/c	2	2	6	39	14	117.473	11.8433	0	300	114	3.921	0	300	0	0	300	38	66.483	0	300	49	13.693	2	173.114
234	2	5	2	BALB/c	2	2	6	39	13	45.454	12.5767	0	300	117	1.119	0	300	0	2	36.971	42	45.674	1	299.619	28	13.005	1	79.339
235	2	1	2	BALB/c	2	1	4	23	0	300	0	35	2.55	43	25.712	3	237.788	2.05333	8	48.411	0	300	0	300	4	10.098	0	300
235	2	2	2	BALB/c	2	1	4	23	0	300	0	27	41.621	82	2.547	6	75.991	3.42533	2	20.745	0	300	0	300	9	142.911	0	300
235	2	3	2	BALB/c	2	1	4	23	8	133.872	9.97167	22	88.373	67	4.932	2	44.371	0.27	3	18.957	22	121.568	0	300	11	169.207	0	300
235	2	4	2	BALB/c	2	1	4	23	5	105.397	9.10933	9	39.862	83	2.381	3	65.45	3.512	2	NA	20	105.86	3	212.558	30	49.852	0	300
235	2	5	2	BALB/c	2	1	4	23	4	86.978	5.56167	0	300	74	2.149	3	52.972	3.82333	2	49.925	20	83.019	0	300	32	21.697	0	300
236	2	1	2	BALB/c	2	3	4	23	4	219.256	9.33233	51	2.375	69	22.623	0	300	0	13	89.091	23	183.163	0	300	4	160.047	0	300
236	2	2	2	BALB/c	2	3	4	23	8	28.546	25.3663	5	31.533	64	1.98	4	167.975	1.347	2	96.987	56	19.972	0	300	19	130.064	0	300
236	2	3	2	BALB/c	2	3	4	23	11	9.801	19.596	0	300	99	1.075	8	22.384	2.54833	2	36.333	45	10.079	2	278.98	34	60.721	0	300
236	2	4	2	BALB/c	2	3	4	23	19	32.318	23.6077	0	300	95	1.321	4	98.431	6.44467	3	55.014	60	7.273	6	58.882	37	35.556	0	300
236	2	5	2	BALB/c	2	3	4	23	9	99.076	9.523	0	300	76	1.031	4	42.206	4.495	2	268.345	31	98.247	2	148.674	46	21.94	1	162.037
237	2	1	2	BALB/c	2	1	4	24	1	152.602	7.891	42	18.216	45	47.661	1	235.176	1.07467	10	73.425	11	106.79	0	300	7	17.213	0	300
237	2	2	2	BALB/c	2	1	4	24	3	76.285	9.72867	21	5.244	59	10.024	3	148.099	2.016	2	22.386	16	74.028	0	300	11	132.155	0	300
237	2	3	2	BALB/c	2	1	4	24	5	183.211	9.70367	3	51.866	83	1.812	6	45.737	2.996	3	25.846	26	50.728	0	300	25	41.267	0	300
237	2	4	2	BALB/c	2	1	4	24	3	158.425	7.06733	0	300	81	1.622	7	22.893	11.7493	3	42.623	27	158.689	0	300	36	12.329	0	300
237	2	5	2	BALB/c	2	1	4	24	10	98.297	10.577	1	124.685	66	1.905	6	46.833	12.1463	3	94.269	34	20.442	0	300	35	29.935	0	300
238	2	1	2	BALB/c	2	2	1	1	0	300	0	41	2.77	11	182.745	0	300	0	3	102.952	0	300	0	300	5	100.27	0	300
238	2	2	2	BALB/c	2	2	1	1	5	90.648	39.5663	78	3.51	30	0.829	1	68.08	1.84233	1	102.333	34	104.002	0	300	1	295.08	0	300
238	2	3	2	BALB/c	2	2	1	1	6	2.516	28.69	8	6.279	73	1.039	2	129.718	4.06533	1	71.198	41	2.844	0	300	22	54.927	0	300
238	2	4	2	BALB/c	2	2	1	1	11	3.145	26.6353	0	300	58	13.295	4	70.219	1.05333	1	NA	34	8.551	0	300	30	48.703	3	156.81
238	2	5	2	BALB/c	2	2	1	1	5	96.012	8.12133	8	10.313	56	3.049	2	78.878	0.419	0	300	16	95.8	0	300	15	6.221	1	242.479
239	2	1	2	BALB/c	2	3	3	18	2	108.305	4.31167	35	9.734	50	45.706	2	209.764	0.889	13	36.474	17	57.655	0	300	7	122.554	0	300
239	2	2	2	BALB/c	2	3	3	18	4	209.961	3.77967	0	300	84	1.906	2	49.308	1.935	4	36.168	14	62.939	0	300	25	43.066	0	300
239	2	3	2	BALB/c	2	3	3	18	7	119.229	22.115	1	44.098	92	1.922	1	78.128	1.70233	3	56.031	46	72.693	4	221.491	24	18.505	0	300
239	2	4	2	BALB/c	2	3	3	18	7	78.429	15.677	0	300	97	2.322	2	107.155	4.74633	2	92.071	31	73.612	5	276.258	29	26.507	0	300
239	2	5	2	BALB/c	2	3	3	18	8	58.625	16.3247	0	300	107	2.114	1	27.79	0.366333	2	84.633	27	55.445	8	56.588	30	17.848	0	300
240	2	1	2	BALB/c	2	1	2	12	0	300	0	40	2.255	30	22.77	2	247.155	1.396	11	5.472	0	300	0	300	7	109.609	0	300
240	2	2	2	BALB/c	2	1	2	12	0	300	0	20	9.934	66	11.186	6	95.389	6.00333	5	28.663	2	189.061	0	300	2	107.334	0	300
240	2	3	2	BALB/c	2	1	2	12	3	172.054	5.12167	11	118.681	53	1.941	7	53.57	8.991	2	96.676	13	169.75	0	300	8	124.051	0	300
240	2	4	2	BALB/c	2	1	2	12	5	190.632	12.938	3	193.124	52	2.297	4	55.442	5.20367	0	300	27	191.285	0	300	13	163.724	0	300
240	2	5	2	BALB/c	2	1	2	12	12	122.819	20.837	2	176.7	52	2.504	8	12.117	12.2013	2	141.964	48	123.173	4	153.596	19	49.764	0	300
241	2	1	2	BALB/c	2	4	4	23	9	35.781	32.9003	32	3.045	28	27.473	0	300	0	11	21.774	47	32.123	0	300	5	156.383	0	300
241	2	2	2	BALB/c	2	4	4	23	6	104.084	22.1977	2	142.517	71	2.024	1	117.143	1.85867	3	8.393	47	7.501	3	149.111	40	15.747	0	300
241	2	3	2	BALB/c	2	4	4	23	15	25.894	22.8937	0	300	71	3.643	4	35.18	2.457	4	25.563	47	27.676	4	69.066	45	12.94	1	29.219
241	2	4	2	BALB/c	2	4	4	23	13	24.506	21.7517	0	300	67	2.829	3	57.115	3.95633	3	34.689	55	26.21	4	129.311	27	15.845	3	155.963
241	2	5	2	BALB/c	2	4	4	23	9	24.563	20.5617	0	300	75	3.314	9	13.904	5.067	4	15.883	58	3.079	8	200.046	24	49.635	0	300
242	2	1	2	BALB/c	2	1	6	37	2	163.96	2.02133	24	2.431	100	37.08	1	235.733	1.373	15	33.813	12	149.094	0	300	9	41.885	0	300
242	2	2	2	BALB/c	2	1	6	37	6	125.575	10.0563	3	16.073	104	2.698	5	80.965	3.05233	2	63.661	31	51.229	0	300	30	48.067	0	300
242	2	3	2	BALB/c	2	1	6	37	14	8.59	17.0923	0	300	108	4.089	6	75.957	6.76633	1	166.255	52	8.832	1	289.962	38	61.379	0	300
242	2	4	2	BALB/c	2	1	6	37	6	43.038	9.42067	0	300	147	3.857	2	77.423	1.53633	1	134.066	28	38.529	6	96.662	55	21.706	0	300
242	2	5	2	BALB/c	2	1	6	37	10	22.928	14.129	0	300	116	2.543	6	128.8	11.0883	3	45.792	29	23.183	4	27.718	40	34.411	2	26.454
243	2	1	2	BALB/c	2	2	2	12	7	114.694	19.2743	35	4.483	51	15.011	0	300	0	12	12.195	31	114.202	0	300	10	31.856	0	300
243	2	2	2	BALB/c	2	2	2	12	11	38.347	14.8217	5	17.874	72	2.309	1	190.802	1.79533	4	157.352	31	38.632	0	300	14	57.808	0	300
243	2	3	2	BALB/c	2	2	2	12	11	57.025	16.1193	0	300	78	1.962	1	31.235	3.04133	2	155.735	35	57.338	5	100.796	38	65.635	2	104.026
243	2	4	2	BALB/c	2	2	2	12	13	24.842	14.297	0	300	87	1.873	2	44.356	1.95033	5	79.781	37	25.265	3	105.077	43	16.843	1	98.454
243	2	5	2	BALB/c	2	2	2	12	10	72.105	19.0923	0	300	93	1.88	4	33.512	1.16633	0	300	51	62.647	5	190.194	34	6.898	0	300
244	2	1	2	BALB/c	2	1	3	19	4	75.381	15.3777	36	2.721	44	40.331	1	297.092	0.969333	11	35.14	32	37.496	0	300	3	232.453	0	300
244	2	2	2	BALB/c	2	1	3	19	1	282.601	1.58	17	5.676	46	5.085	3	83.374	3.88967	2	NA	8	2.221	0	300	10	92.539	0	300
244	2	3	2	BALB/c	2	1	3	19	0	300	0	2	53.51	82	2.238	5	36.632	3.49567	1	205.89	2	52.408	0	300	18	31.625	0	300
244	2	4	2	BALB/c	2	1	3	19	13	109.517	12.5043	1	124.671	99	1.98	5	28.316	6.44467	3	16.946	27	107.59	0	300	22	91.092	0	300
244	2	5	2	BALB/c	2	1	3	19	12	109.159	15.4067	0	300	111	2.815	4	36.5	4.53933	3	26.336	34	25.716	1	177.36	25	35.568	0	300
245	2	1	2	BALB/c	2	4	1	4	0	300	0	64	2.629	27	93.863	1	177.88	1.27467	12	15.791	8	95.667	0	300	3	134.753	0	300
245	2	2	2	BALB/c	2	4	1	4	8	182.306	17.7837	11	93.441	60	13.614	3	74.794	2.88133	4	102.516	49	199.781	0	300	10	32.801	0	300
245	2	3	2	BALB/c	2	4	1	4	10	3.06	8.89967	1	222.66	79	2.715	1	94.809	2.98	1	NA	28	13.949	0	300	29	5.87	0	300
245	2	4	2	BALB/c	2	4	1	4	10	41.78	13.3353	0	300	103	1.515	3	179.145	2.601	0	300	28	42.068	0	300	22	15.901	2	44.683
245	2	5	2	BALB/c	2	4	1	4	8	2.89	7.674	1	194.477	42	1.862	3	91.536	2.40867	0	300	12	15.26	0	300	9	25.184	1	9.76
246	2	1	2	BALB/c	2	1	1	2	0	300	0	62	3.221	73	29.11	1	246.705	0.607	9	79.387	0	300	0	300	17	56.736	0	300
246	2	2	2	BALB/c	2	1	1	2	8	129.279	14.3213	4	7.704	138	5.277	0	300	0	3	34.157	42	78.856	2	264.162	43	14.692	0	300
246	2	3	2	BALB/c	2	1	1	2	11	68.108	14.782	0	300	153	3.014	0	300	0	2	149.937	45	19.621	1	82.979	57	26.461	0	300
246	2	4	2	BALB/c	2	1	1	2	19	8.99	23.645	0	300	115	2.841	1	267.485	3.03033	1	100.498	64	9.292	4	210.132	45	17.117	0	300
246	2	5	2	BALB/c	2	1	1	2	14	7.28	20.8357	0	300	119	2.994	1	167.761	0.105667	2	50.303	53	7.598	4	88.473	57	31.955	3	118.699
247	2	1	2	BALB/c	2	1	2	9	6	67.755	31.786	54	2.351	32	23.164	0	300	0	3	145.292	35	51.205	0	300	1	92.309	0	300
247	2	2	2	BALB/c	2	1	2	9	3	183.535	4.48767	4	7.051	62	3.352	3	110.355	4.41333	2	125.788	12	5.387	0	300	19	64.463	0	300
247	2	3	2	BALB/c	2	1	2	9	5	40.76	15.5813	2	13.399	62	2.949	1	127.632	2.89867	2	59.267	29	38.827	0	300	43	27.292	1	237.161
247	2	4	2	BALB/c	2	1	2	9	4	114.976	9.82867	0	300	62	3.208	4	36.039	7.38133	1	176.096	22	92.342	3	218.379	27	23.435	0	300
247	2	5	2	BALB/c	2	1	2	9	9	52.084	20.5803	0	300	80	8.352	0	300	0	1	64.18	50	35.698	0	300	53	24.57	1	229.219
248	2	1	2	BALB/c	1	2	1	4	2	162.284	1.77333	46	3.896	107	59.778	0	300	0	0	300	12	71.654	0	300	16	52.26	0	300
248	2	2	2	BALB/c	1	2	1	4	7	103.027	7.643	1	32.668	184	2.074	1	125.463	4.333	0	300	26	103.716	0	300	63	36.817	0	300
248	2	3	2	BALB/c	1	2	1	4	1	213.559	0.162	0	300	154	2.817	6	37.419	15.893	0	300	6	60.689	0	300	44	31.485	0	300
248	2	4	2	BALB/c	1	2	1	4	1	258.094	0.218	1	129.336	142	2.303	7	49.326	27.455	2	77.403	3	245.743	0	300	20	98.267	0	300
248	2	5	2	BALB/c	1	2	1	4	2	275.817	1.632	1	33.6	172	1.892	3	94.645	19.915	0	300	6	276.113	0	300	3	128.941	0	300
249	2	1	2	BALB/c	2	4	5	30	1	280.105	2.00667	29	7.953	44	53.623	0	300	0	11	31.469	9	243.286	0	300	19	37.875	0	300
249	2	2	2	BALB/c	2	4	5	30	0	300	0	19	38.647	88	14.605	1	297.501	0.833	2	206.749	1	256.214	0	300	12	25.312	0	300
249	2	3	2	BALB/c	2	4	5	30	0	300	0	12	37.276	104	16.607	0	300	0	3	88.047	5	56.208	0	300	9	90.87	0	300
249	2	4	2	BALB/c	2	4	5	30	0	300	0	2	55.796	112	2.71	0	300	0	3	83.291	1	255.824	0	300	15	81.243	0	300
249	2	5	2	BALB/c	2	4	5	30	0	300	0	4	27.064	142	2.303	0	300	0	1	95.133	5	53.59	0	300	17	12.232	0	300
250	2	1	2	BALB/c	2	3	3	17	13	45.596	13.818	35	15.019	54	28.219	1	215.739	0.263667	13	37.381	36	31.135	0	300	3	122.33	0	300
250	2	2	2	BALB/c	2	3	3	17	6	2.72	5.688	25	4.026	55	2.457	1	76.788	1.40367	3	38.746	14	47.615	0	300	8	104.377	0	300
250	2	3	2	BALB/c	2	3	3	17	5	67.805	5.67	7	51.28	77	2.381	3	108.803	2.503	3	32.37	14	67	0	300	28	117.205	0	300
250	2	4	2	BALB/c	2	3	3	17	13	15.375	36.1987	1	22.085	71	2.346	0	300	0	3	NA	63	15.81	12	125.57	26	72.212	0	300
250	2	5	2	BALB/c	2	3	3	17	24	13.255	30.1477	0	300	60	4.315	3	19.416	1.56	1	72.614	77	7.898	12	36.096	20	88.913	0	300
251	2	1	2	BALB/c	2	4	5	32	0	300	0	20	18.506	84	50.329	2	239.571	0.416333	16	10.219	1	125.263	0	300	14	22.198	0	300
251	2	2	2	BALB/c	2	4	5	32	0	300	0	11	2.382	109	2.979	3	147.895	1.853	5	18.91	0	300	0	300	15	69.281	0	300
251	2	3	2	BALB/c	2	4	5	32	15	112.483	42.8313	16	65.259	60	3.596	3	39.13	2.362	2	293.566	84	101.622	4	222.081	8	85.893	0	300
251	2	4	2	BALB/c	2	4	5	32	13	82.201	22.9093	0	300	90	2.307	8	25.682	4.05333	1	229.892	42	29.289	9	92.967	42	10.192	0	300
251	2	5	2	BALB/c	2	4	5	32	16	26.852	21.286	0	300	108	1.714	5	24.574	3.08333	2	49.913	48	14.208	5	79.735	41	45.54	1	200.427
252	2	1	2	BALB/c	2	4	3	18	11	49.116	27.0773	40	8.783	45	15.641	0	300	0	13	14.273	73	32.119	0	300	4	170.468	0	300
252	2	2	2	BALB/c	2	4	3	18	18	22.124	30.7893	6	12.561	72	2.006	1	272.576	1.10967	2	110.311	75	22.441	4	78.931	12	34.041	1	199.219
252	2	3	2	BALB/c	2	4	3	18	23	2.172	31.2043	0	300	83	1.936	2	70.45	0.903333	3	38.489	90	11.059	6	199.615	17	41.081	2	185.172
252	2	4	2	BALB/c	2	4	3	18	25	2.905	24.295	0	300	77	2.694	1	164.623	1.867	2	281.09	75	5.811	9	91.222	13	28.386	0	300
252	2	5	2	BALB/c	2	4	3	18	29	3.993	32.714	4	7.786	78	2.245	1	95.953	1.35733	3	42.647	94	4.341	3	282.6	23	39.427	0	300
253	2	1	2	BALB/c	2	1	5	32	1	170.136	0.977	22	14.619	50	29.675	2	182.752	1.50133	13	41.877	2	170.36	0	300	13	12.546	0	300
253	2	2	2	BALB/c	2	1	5	32	1	111.062	2.45833	16	8.534	88	1.709	2	166.634	4.185	4	16.16	5	110.279	0	300	21	35.721	0	300
253	2	3	2	BALB/c	2	1	5	32	2	255.452	1.35967	7	160.213	57	1.707	2	108.42	3.98133	2	126.673	3	252.113	0	300	19	102.21	0	300
253	2	4	2	BALB/c	2	1	5	32	6	79.948	9.858	2	117.08	99	1.626	4	31.036	7.29767	2	29.36	28	80.224	1	150.662	35	57.064	0	300
253	2	5	2	BALB/c	2	1	5	32	5	59.672	7.31467	0	300	129	2.056	1	296.357	1.21433	4	56.801	18	59.934	3	61.604	64	12.326	1	74.071
254	2	1	2	BALB/c	2	2	2	10	0	300	0	49	6.669	49	40.68	0	300	0	12	34.114	0	300	0	300	8	58.236	0	300
254	2	2	2	BALB/c	2	2	2	10	10	157.832	16.3493	6	45.265	96	15.111	1	149.277	0.103	4	42.006	63	136.56	0	300	17	97.28	0	300
254	2	3	2	BALB/c	2	2	2	10	8	29.463	13.2737	0	300	117	10.376	0	300	0	0	300	25	29.799	0	300	51	44.065	0	300
254	2	4	2	BALB/c	2	2	2	10	6	95.533	29.5743	0	300	139	0.963	1	226.006	2.141	6	206.874	29	95.222	7	190.369	34	34.48	2	219.942
254	2	5	2	BALB/c	2	2	2	10	13	17.602	33.7293	0	300	102	0.857	2	127.816	5.22067	1	143.103	61	15.614	1	68.846	35	47.402	3	21.302
255	2	1	2	BALB/c	2	4	6	37	0	300	0	21	4.788	51	37.408	2	225.565	0.919667	16	38.339	0	300	0	300	11	75.09	0	300
255	2	2	2	BALB/c	2	4	6	37	1	283.121	0.823	12	1.857	109	6.101	1	203.412	0.879667	2	300	9	119.743	0	300	17	21.98	0	300
255	2	3	2	BALB/c	2	4	6	37	0	300	0	1	19.801	128	4.035	2	38.749	4.719	4	68.99	4	111.824	0	300	32	28.404	0	300
255	2	4	2	BALB/c	2	4	6	37	0	300	0	0	300	119	1.805	2	67.201	4.85267	4	58.567	10	93.726	0	300	19	82.256	0	300
255	2	5	2	BALB/c	2	4	6	37	14	38.953	26.116	0	300	119	2.758	5	73.41	5.485	3	96.7	67	39.154	11	163.055	13	25.845	0	300
256	2	1	2	BALB/c	1	1	2	11	0	300	0	59	2.517	55	15.596	0	300	0	9	36.482	14	20.667	0	300	0	300	0	300
256	2	2	2	BALB/c	1	1	2	11	7	76.322	8.66633	9	3.027	57	2.387	4	158.625	2.88167	2	100.973	36	8.581	0	300	19	53.263	0	300
256	2	3	2	BALB/c	1	1	2	11	4	15.173	7.30433	6	17.08	49	2.208	5	82.089	5.61567	2	23.566	15	15.566	1	199.303	14	159.894	0	300
256	2	4	2	BALB/c	1	1	2	11	0	300	0	3	237.997	24	1.921	3	210.278	3.43833	2	50.896	1	175.813	0	300	6	269.052	0	300
256	2	5	2	BALB/c	1	1	2	11	1	257.7	0.601667	9	110.344	30	13.759	9	74.026	22.5407	2	44.933	3	258.026	0	300	6	146.703	0	300
257	2	1	2	BALB/c	2	3	4	24	0	300	0	37	2.044	70	37.879	0	300	0	9	40.649	0	300	0	300	9	76.596	0	300
257	2	2	2	BALB/c	2	3	4	24	13	37.035	12.9007	0	300	105	2.942	2	186.566	2.017	2	14.232	40	36.251	0	300	47	21.338	3	168.225
257	2	3	2	BALB/c	2	3	4	24	8	65.372	8.681	0	300	98	2.709	3	37.393	3.01033	3	17.13	23	65.929	0	300	40	15.827	0	300
257	2	4	2	BALB/c	2	3	4	24	15	19.602	13.3067	0	300	115	2.382	2	50.274	2.372	2	276.321	35	19.877	1	30.555	45	7.38	0	300
257	2	5	2	BALB/c	2	3	4	24	9	17.881	20.3667	0	300	95	2.055	4	35.008	4.45367	2	26.445	29	18.557	5	77.956	37	31.201	4	128.641
258	2	1	2	BALB/c	2	4	4	24	0	300	0	31	6.155	56	19.667	0	300	0	9	38.154	0	300	0	300	4	53.082	0	300
258	2	2	2	BALB/c	2	4	4	24	4	164.957	16.9583	37	9.14	65	1.223	2	199.728	0.68	2	53.522	38	164.733	0	300	7	72.288	0	300
258	2	3	2	BALB/c	2	4	4	24	10	26.247	27.4093	23	22.363	75	1.945	3	16.988	0.792	2	77.595	44	24.343	1	159.907	10	65.428	0	300
258	2	4	2	BALB/c	2	4	4	24	16	17.538	27.0653	2	49.923	95	1.982	2	126.444	1.53	2	33.721	56	18.381	3	260.026	32	43.408	1	221.821
258	2	5	2	BALB/c	2	4	4	24	17	14.861	21.2977	1	18.499	115	1.639	2	63.71	1.176	2	59.898	58	11.447	0	300	35	75.137	1	66.831
259	2	1	2	BALB/c	2	3	3	19	14	43.899	14.0787	16	4.283	122	20.871	0	300	0	10	50.995	60	45.598	1	97.197	30	87.294	0	300
259	2	2	2	BALB/c	2	3	3	19	5	170.098	9.43533	0	300	116	2.134	1	225.791	1.215	2	236.61	26	44.51	0	300	64	19.184	1	178.575
259	2	3	2	BALB/c	2	3	3	19	7	39.329	10.2263	0	300	160	2.071	1	179.4	1.53367	1	90.12	21	31.321	0	300	33	13.317	0	300
259	2	4	2	BALB/c	2	3	3	19	19	30.299	21.0033	0	300	154	2.187	2	101.1	6.03867	1	NA	40	31.954	0	300	32	24.747	6	54.919
259	2	5	2	BALB/c	2	3	3	19	13	4.49	14.8557	0	300	156	2.534	4	58.257	2.19767	2	NA	32	45.091	0	300	35	27.55	8	51.269
260	2	1	2	BALB/c	2	3	6	37	10	49.445	25.7453	25	2.872	38	29.442	0	300	0	11	43.283	45	46.57	0	300	3	227.594	0	300
260	2	2	2	BALB/c	2	3	6	37	11	41.06	21.361	2	8.564	70	1.944	3	59.81	2.478	5	43.364	45	3.849	2	231.428	13	81.572	2	224.326
260	2	3	2	BALB/c	2	3	6	37	11	53.777	18.0947	0	300	76	1.677	2	80.78	1.16133	2	85.721	42	54.038	0	300	11	104.857	2	199.945
260	2	4	2	BALB/c	2	3	6	37	14	35.629	26.7887	0	300	79	1.76	3	109.061	2.85733	3	117.331	56	36.246	3	280.935	13	116.453	1	277.295
260	2	5	2	BALB/c	2	3	6	37	17	14.035	34.7363	0	300	75	1.992	1	107.433	2.09567	2	76.702	74	14.371	5	120.436	3	243.591	3	89.261
301	1	1	3	C57BL/6	2	3	5	31	13	108.075	18.0307	3	42.421	127	4.361	1	290.058	0.824333	7	25.556	41	86.216	2	267.072	36	33.336	0	300
301	1	2	3	C57BL/6	2	3	5	31	11	24.517	15.8457	0	300	115	0.836	1	100.715	1.56567	3	7.921	41	24.934	2	108.38	27	49.113	0	300
301	1	3	3	C57BL/6	2	3	5	31	6	107.836	11.64	0	300	74	1.146	5	16.133	7.86667	2	154.349	40	8.552	1	138.232	33	2.321	0	300
301	1	4	3	C57BL/6	2	3	5	31	12	83.53	7.03167	0	300	124	1.06	2	13.507	4.21167	2	104.541	25	22.266	1	142.961	33	16.91	0	300
301	1	5	3	C57BL/6	2	3	5	31	20	17.882	22.883	0	300	125	0.838	1	40.563	1.98767	1	NA	57	18.319	3	123.631	31	7.084	2	73.832
302	1	1	3	C57BL/6	1	3	3	19	7	90.605	11.952	3	3.285	113	1.792	3	87.368	2.446	4	50.788	34	52.859	0	300	60	49.134	0	300
302	1	2	3	C57BL/6	1	3	3	19	6	50.209	6.69767	0	300	73	1.451	5	32.518	4.74333	4	90.942	18	50.648	0	300	54	7.746	0	300
302	1	3	3	C57BL/6	1	3	3	19	6	99.898	21.0433	0	300	52	1.621	6	24.122	12.9093	4	73	42	100.326	5	110.745	40	14.304	3	125.597
302	1	4	3	C57BL/6	1	3	3	19	3	228.36	4.68933	0	300	43	1.548	5	7.699	12.848	5	98.369	23	144.089	0	300	42	32.983	0	300
302	1	5	3	C57BL/6	1	3	3	19	4	112.727	4.13533	0	300	50	0.825	5	5.554	16.602	3	19.417	12	113.155	0	300	41	44.444	0	300
303	1	1	3	C57BL/6	2	3	3	17	8	54.846	10.592	3	10.946	120	8.313	0	300	0	4	19.241	28	58.06	0	300	25	82.947	2	262.784
303	1	2	3	C57BL/6	2	3	3	17	11	33.868	12.199	0	300	112	1.67	2	27.231	3.49133	6	272.363	21	34.494	1	218.062	41	9.277	0	300
303	1	3	3	C57BL/6	2	3	3	17	13	17.764	15.5697	0	300	100	1.931	3	4.358	8.19767	3	85.169	33	19.405	4	64.871	40	29.789	1	231.351
303	1	4	3	C57BL/6	2	3	3	17	16	76.041	23.8647	0	300	82	1.718	1	27.936	0.469667	2	196.884	58	76.525	5	121.482	33	33.999	4	274.102
303	1	5	3	C57BL/6	2	3	3	17	13	43.484	18.659	0	300	88	3.451	1	5.015	5.04533	4	24.378	39	43.919	0	300	28	30.13	4	120.868
304	1	1	3	C57BL/6	1	4	5	32	5	134.875	4.26367	0	300	145	1.264	1	238.919	1.246	1	127.608	11	49.607	0	300	30	56.209	0	300
304	1	2	3	C57BL/6	1	4	5	32	9	27.189	14.5393	0	300	90	2.105	3	91.533	3.505	12	137.287	43	28.197	2	56.45	23	10.416	0	300
304	1	3	3	C57BL/6	1	4	5	32	11	63.77	9.99933	0	300	96	1.062	4	210.444	4.28067	3	37.845	22	64.177	0	300	40	4.069	2	82.016
304	1	4	3	C57BL/6	1	4	5	32	6	67.902	8.81867	0	300	73	0.903	2	20.353	3.31567	3	13.504	17	68.309	2	212.643	29	28.639	0	300
304	1	5	3	C57BL/6	1	4	5	32	6	85.942	5.83467	0	300	77	1.305	3	5.172	4.89733	2	47.888	16	86.367	0	300	35	50.617	1	193.643
305	1	1	3	C57BL/6	2	4	2	10	9	180.087	7.67267	1	35.635	103	1.453	1	210.308	1.74833	11	18.685	21	116.995	0	300	38	10.114	0	300
305	1	2	3	C57BL/6	2	4	2	10	5	138.317	9.06067	0	300	52	1.198	3	169.634	3.41967	2	90.83	18	139.659	0	300	28	77.802	0	300
305	1	3	3	C57BL/6	2	4	2	10	5	95.965	15.5233	0	300	51	1.497	7	14.348	10.109	2	114.073	26	96.552	2	118.616	24	19.306	1	289.185
305	1	4	3	C57BL/6	2	4	2	10	1	127.937	0.411667	0	300	45	1.186	6	12.313	10.6497	5	48.173	1	128.457	0	300	22	23.892	0	300
305	1	5	3	C57BL/6	2	4	2	10	8	60.249	24.2427	0	300	40	0.802	2	28.061	6.98501	4	51.125	41	14.546	11	63.655	31	94.78	5	87.348
306	1	1	3	C57BL/6	1	2	1	4	9	79.095	11.6613	1	32.989	105	12.069	1	123.449	1.06067	8	3	23	78.038	0	300	62	9.312	3	240.586
306	1	2	3	C57BL/6	1	2	1	4	9	64.106	12.2073	0	300	60	0.903	2	76.627	4.64233	5	24.751	26	65.213	0	300	41	30.583	6	85.992
306	1	3	3	C57BL/6	1	2	1	4	6	60.123	8.284	0	300	62	1.193	3	20.67	8.88767	2	58.286	25	41.285	3	114.752	54	9.949	1	113.908
306	1	4	3	C57BL/6	1	2	1	4	13	91.54	24.368	0	300	64	1.097	4	11.346	8.17233	2	90.492	34	92.072	1	208.814	35	14.21	8	124.07
306	1	5	3	C57BL/6	1	2	1	4	1	174.067	0.315333	0	300	49	0.732	7	8.173	22.8683	2	140.055	1	138.843	0	300	34	23.231	1	174.588
307	1	1	3	C57BL/6	1	1	6	39	8	192.544	17.721	4	28.466	63	24.463	1	129.729	3.438	7	16.175	47	70.296	2	266.003	14	17.34	1	287.187
307	1	2	3	C57BL/6	1	1	6	39	19	38.871	30.2563	0	300	73	1.085	2	30.905	4.574	0	300	64	23.135	9	111.55	37	18.711	5	113.702
307	1	3	3	C57BL/6	1	1	6	39	5	121.849	17.981	0	300	46	1.01	7	12.724	13.0463	3	6.872	38	121.506	2	164.223	28	19.122	1	253.629
307	1	4	3	C57BL/6	1	1	6	39	4	150.861	5.30533	0	300	37	0.965	3	3.722	14.6957	2	2.986	12	149.01	0	300	22	86.271	0	300
307	1	5	3	C57BL/6	1	1	6	39	1	217.061	0.630667	0	300	27	1.299	3	65.016	21.921	1	3.861	1	217.582	0	300	4	124.196	0	300
308	1	1	3	C57BL/6	1	2	2	9	11	77.089	10.0793	0	300	148	1.465	1	152.999	1.28933	0	300	20	77.586	0	300	51	41.319	4	186.653
308	1	2	3	C57BL/6	1	2	2	9	8	58.222	11.1257	0	300	81	1.74	4	13.826	4.39733	0	300	19	58.868	1	124.582	57	2.602	6	59.974
308	1	3	3	C57BL/6	1	2	2	9	6	139.625	11.789	0	300	58	1.596	1	86.579	6.32167	4	38.01	38	140.263	3	150.773	35	71.023	1	270.307
308	1	4	3	C57BL/6	1	2	2	9	10	68.352	18.1027	0	300	53	2.775	5	7.498	15.3807	3	60.353	32	68.932	2	156.84	49	23.833	8	162.235
308	1	5	3	C57BL/6	1	2	2	9	4	87.668	5.55533	0	300	52	1.33	6	10.532	10.644	1	75.377	13	88.138	1	295.308	40	55.002	2	290.076
309	1	1	3	C57BL/6	1	1	4	23	2	254.027	1.066	17	23.876	70	58.209	1	217.021	1.38833	10	5.368	5	234.678	0	300	16	28.384	0	300
309	1	2	3	C57BL/6	1	1	4	23	4	101.927	9.26633	1	12.517	41	12.908	5	26.19	7.449	3	18.654	11	68.364	2	258.644	30	30.043	3	274.897
309	1	3	3	C57BL/6	1	1	4	23	1	193.31	5.43367	0	300	41	2.17	4	17.33	9.42267	2	101.014	12	156.491	1	195.646	34	52.88	2	199.705
309	1	4	3	C57BL/6	1	1	4	23	0	300	0	0	300	0	300	0	300	0	1	NA	0	300	0	300	0	300	0	300
309	1	5	3	C57BL/6	1	1	4	23	2	175.718	9.04767	0	300	28	1.337	2	52.33	18.698	2	143.068	15	85.943	1	190.089	17	65.257	0	300
310	1	1	3	C57BL/6	1	1	4	24	0	300	0	12	7.741	41	62.903	3	163.733	6.86133	0	300	0	300	0	300	7	114.628	0	300
310	1	2	3	C57BL/6	1	1	4	24	0	300	0	2	176.139	20	37.547	3	60.07	10.2623	8	34.683	0	300	0	300	10	111.023	0	300
310	1	3	3	C57BL/6	1	1	4	24	0	300	0	3	160.8	8	76.965	4	9.761	10.2283	2	126.65	0	300	0	300	7	43.786	0	300
310	1	4	3	C57BL/6	1	1	4	24	0	300	0	6	107.395	19	4.544	3	13.486	11.625	2	98.865	0	300	0	300	6	111.502	0	300
310	1	5	3	C57BL/6	1	1	4	24	0	300	0	0	300	4	4.825	6	71.293	36.718	2	82.157	0	300	0	300	4	89.351	0	300
311	1	1	3	C57BL/6	1	4	3	17	12	62.469	10.3237	1	59.811	113	3.319	1	221.513	1.449	0	300	37	60.853	0	300	37	15.21	1	291.067
311	1	2	3	C57BL/6	1	4	3	17	6	163.091	9.63867	0	300	66	2.05	4	41.436	8.12867	2	NA	23	163.503	2	193.883	28	52.32	0	300
311	1	3	3	C57BL/6	1	4	3	17	1	112.671	0.258333	0	300	27	21.506	4	47.773	10.8313	6	8.828	0	300	0	300	4	252.502	0	300
311	1	4	3	C57BL/6	1	4	3	17	2	176.835	4.00067	0	300	48	1.427	5	78.717	17.5943	2	101.006	11	177.263	0	300	17	96.516	0	300
311	1	5	3	C57BL/6	1	4	3	17	4	168.062	11.3403	0	300	30	6.189	2	37.086	10.3517	1	102.295	23	168.466	2	177.061	5	146.764	0	300
312	1	1	3	C57BL/6	2	2	6	38	4	212.146	7.52	7	11.042	81	36.747	1	182.812	1.388	9	34.235	28	112.294	0	300	26	18.304	0	300
312	1	2	3	C57BL/6	2	2	6	38	6	159.924	3.521	0	300	87	0.929	4	7.985	4.90033	4	119.91	16	22.809	0	300	33	1.717	0	300
312	1	3	3	C57BL/6	2	2	6	38	4	183.926	8.02567	0	300	65	2.789	3	53.161	7.45633	3	77.901	21	80.726	0	300	20	74.805	1	253.938
312	1	4	3	C57BL/6	2	2	6	38	5	203.584	13.8853	0	300	27	69.986	8	14.175	21.7833	1	96.182	29	204.856	1	206.448	15	22.836	2	269.74
312	1	5	3	C57BL/6	2	2	6	38	7	79.783	30.6327	0	300	44	1.542	3	10.525	11.8357	2	66.322	64	80.226	5	156.633	18	24.329	3	138.013
313	1	1	3	C57BL/6	2	1	5	32	11	152.947	7.44567	3	14.881	165	28.369	0	300	0	0	300	35	141.221	0	300	50	26.124	0	300
313	1	2	3	C57BL/6	2	1	5	32	9	56.032	7.90167	0	300	174	1.635	1	106.335	1.23233	0	300	19	56.528	0	300	62	16.619	2	70.012
313	1	3	3	C57BL/6	2	1	5	32	12	57.386	11.4147	0	300	232	0.854	2	73.049	2.32267	0	300	36	57.894	1	141.016	53	10.955	5	157.696
313	1	4	3	C57BL/6	2	1	5	32	16	31.535	13.7203	0	300	243	1.392	1	24.404	0.383	0	300	47	32.203	3	139.016	36	14.708	3	52.783
313	1	5	3	C57BL/6	2	1	5	32	13	63.959	10.4483	0	300	171	1.095	2	18.147	10.849	6	160.946	29	64.504	3	210.085	38	7.553	1	243.094
314	1	1	3	C57BL/6	1	2	4	23	1	265.582	0.358333	17	28.932	93	33.621	1	228.723	1.948	2	NA	3	186.44	0	300	26	109.504	0	300
314	1	2	3	C57BL/6	1	2	4	23	3	233.244	5.96933	4	57.998	57	1.401	3	81.583	5.11233	9	29.989	12	150.225	0	300	24	3.074	2	253.426
314	1	3	3	C57BL/6	1	2	4	23	0	300	0	1	161.642	36	1.727	3	55.025	37.1247	2	79.392	2	187.196	0	300	24	102.192	0	300
314	1	4	3	C57BL/6	1	2	4	23	0	300	0	2	137.141	37	1.272	4	90.489	6.082	4	43.029	1	226.09	0	300	18	151.022	0	300
314	1	5	3	C57BL/6	1	2	4	23	0	300	0	1	62.638	20	1.395	5	66.94	24.3573	4	212.979	0	300	0	300	7	64.536	0	300
315	1	1	3	C57BL/6	1	4	4	24	2	255.521	2.159	5	145.232	94	27.875	2	84.819	3.94633	14	10.484	7	98.071	0	300	26	70.363	0	300
315	1	2	3	C57BL/6	1	4	4	24	11	25.372	12.353	0	300	84	1.69	6	5.264	12.9723	5	12.03	36	26.105	1	293.735	47	2.779	1	109.903
315	1	3	3	C57BL/6	1	4	4	24	5	111.608	6.94967	0	300	51	1.653	3	73.3	18.776	1	49.955	17	113.11	0	300	26	122.196	1	112.446
315	1	4	3	C57BL/6	1	4	4	24	6	34.132	7.578	0	300	53	0.862	5	17.494	21.9783	4	31.623	16	33.013	0	300	31	61.423	0	300
315	1	5	3	C57BL/6	1	4	4	24	5	101.895	4.95533	0	300	39	1.534	6	17.091	18.6497	3	43.948	8	102.389	2	283.55	27	55.644	0	300
316	1	1	3	C57BL/6	1	1	2	12	13	154.591	11.239	4	8.576	130	4.488	0	300	0	4	95.95	27	154.248	1	156.369	55	31.112	3	250.368
316	1	2	3	C57BL/6	1	1	2	12	15	45.551	24.9063	0	300	94	2.176	0	300	0	0	300	33	68.389	1	254.566	46	18.474	19	88.315
316	1	3	3	C57BL/6	1	1	2	12	15	37.276	21.3687	0	300	101	0.615	1	113.199	2.029	1	14.501	27	57.874	2	93.982	51	17.225	8	38.146
316	1	4	3	C57BL/6	1	1	2	12	11	77.479	17.9767	0	300	106	1.293	1	57.576	0.989333	1	NA	33	79.412	0	300	41	13.262	16	96.064
316	1	5	3	C57BL/6	1	1	2	12	11	62.901	13.1803	0	300	92	1.308	6	5.785	14.3837	1	2.79	19	63.573	1	131.943	57	20.938	5	77.16
317	1	1	3	C57BL/6	1	1	6	40	6	97.984	6.451	6	3.758	99	2.205	1	199.948	2.72067	3	80.242	18	30.625	0	300	59	32.579	1	291.623
317	1	2	3	C57BL/6	1	1	6	40	8	50.378	9.173	0	300	68	0.993	0	300	0	0	300	21	51.29	0	300	73	10.503	4	89.579
317	1	3	3	C57BL/6	1	1	6	40	5	75.748	4.27	0	300	43	13.099	3	6.237	4.59567	6	238.94	12	76.128	0	300	71	14.916	1	276.415
317	1	4	3	C57BL/6	1	1	6	40	5	4.773	2.02567	0	300	54	1.358	2	52.083	5.691	1	NA	6	124.146	0	300	57	1.786	0	300
317	1	5	3	C57BL/6	1	1	6	40	5	102.769	11.3343	0	300	31	3.224	5	4.652	12.8447	2	63.408	24	103.175	3	142.669	43	29.56	1	285.819
318	1	1	3	C57BL/6	1	4	6	39	9	12.662	7.147	1	11.916	121	0.989	1	163.444	1.10967	2	170.018	22	80.879	0	300	52	41.716	2	118.224
318	1	2	3	C57BL/6	1	4	6	39	7	61.73	13.5853	0	300	94	1.756	5	26.758	6.408	6	42.618	31	62.098	0	300	38	30.268	3	240.717
318	1	3	3	C57BL/6	1	4	6	39	5	79.717	12.2857	0	300	69	1.482	1	35.186	3.41567	3	148.344	25	80.21	2	94.761	40	56.792	1	89.022
318	1	4	3	C57BL/6	1	4	6	39	1	76.275	2.576	0	300	67	0.993	4	50.329	5.052	2	97.499	2	77.256	1	79.801	43	34.653	1	79.287
318	1	5	3	C57BL/6	1	4	6	39	5	79.571	5.72167	0	300	78	1.018	2	23.029	4.59267	2	54.218	12	79.954	0	300	45	21.885	1	174.495
319	1	1	3	C57BL/6	1	3	1	3	11	220.267	10.7193	9	3.589	111	9.81	1	146.032	0.804333	6	4.088	29	123.503	0	300	40	13.762	0	300
319	1	2	3	C57BL/6	1	3	1	3	10	48.036	13.1927	0	300	123	0.994	1	126.041	2.581	4	5.431	34	47.247	2	5.761	40	4.879	1	53.167
319	1	3	3	C57BL/6	1	3	1	3	5	90.214	9.696	0	300	95	2.091	3	10.644	7.99633	1	161.637	15	90.849	3	189.73	21	13.633	0	300
319	1	4	3	C57BL/6	1	3	1	3	8	101.349	11.1723	0	300	128	1.534	1	6.089	8.706	2	33.517	21	101.824	1	245.709	25	34.449	0	300
319	1	5	3	C57BL/6	1	3	1	3	1	96.403	1.641	0	300	27	1.011	7	8.18	48.199	1	44.724	2	96.812	0	300	21	50.569	0	300
320	1	1	3	C57BL/6	2	1	1	1	4	125.454	2.87867	0	300	149	1.25	4	177.43	2.14033	0	300	10	64.288	0	300	73	10.158	0	300
320	1	2	3	C57BL/6	2	1	1	1	8	43.5	5.85433	0	300	119	0.639	4	16.564	3.307	0	300	15	44.638	1	172.866	62	13.829	1	183.154
320	1	3	3	C57BL/6	2	1	1	1	7	108.751	7.38767	0	300	91	0.615	5	13.686	8.31367	2	23.163	21	67.883	1	290.291	39	31.342	3	110.121
320	1	4	3	C57BL/6	2	1	1	1	8	61.172	11.9487	0	300	103	0.607	4	6.961	7.291	0	300	22	61.727	3	79.981	43	9.783	2	253.251
320	1	5	3	C57BL/6	2	1	1	1	9	28.847	14.839	0	300	68	1.956	5	12.719	16.0337	2	3.459	28	29.383	3	30.272	29	24.18	2	123.99
321	1	1	3	C57BL/6	1	3	3	16	7	130.535	10.498	3	11.076	94	1.963	2	120.857	2.21833	9	34.768	24	129.157	0	300	26	50.475	0	300
321	1	2	3	C57BL/6	1	3	3	16	9	24.371	11.4737	0	300	68	3.378	3	42.583	10.894	5	27.556	24	24.752	0	300	31	22.073	1	189.471
321	1	3	3	C57BL/6	1	3	3	16	5	79.778	9.49267	0	300	28	1.568	6	25.085	17.185	5	71.287	13	80.427	1	100.883	24	8.78	3	82.981
321	1	4	3	C57BL/6	1	3	3	16	7	106.169	8.92333	0	300	47	1.295	4	15.521	18.915	2	118.077	18	106.729	0	300	27	3.693	1	295.393
321	1	5	3	C57BL/6	1	3	3	16	4	27.898	12.7847	0	300	29	1.338	9	10.504	17.4597	2	223.799	18	29.726	4	32.132	22	46.9	2	150.471
322	1	1	3	C57BL/6	1	3	6	37	8	99.556	17.8723	2	15.476	102	11.488	1	141.461	1.17533	7	35.729	51	101.716	1	173.256	48	20.064	3	171.662
322	1	2	3	C57BL/6	1	3	6	37	7	22.737	7.73033	0	300	98	1.158	3	4.532	4.82533	6	90.63	20	23.693	2	219.996	42	15.523	1	226.55
322	1	3	3	C57BL/6	1	3	6	37	6	119.053	8.56333	0	300	83	0.919	4	28.463	6.38533	3	39.328	21	119.5	2	120.748	29	48.281	1	215.659
322	1	4	3	C57BL/6	1	3	6	37	5	57.886	6.70267	0	300	54	0.925	3	37.102	6.07633	5	32.409	27	59.215	1	158.84	32	47.319	0	300
322	1	5	3	C57BL/6	1	3	6	37	4	68.613	5.66833	0	300	77	0.924	2	5.449	7.22533	2	92.456	11	68.988	0	300	35	27.671	1	162.433
323	1	1	3	C57BL/6	1	1	4	26	10	96.706	7.19733	1	52.365	114	13.053	0	300	0	6	17.385	22	83.49	0	300	55	20.996	1	121.255
323	1	2	3	C57BL/6	1	1	4	26	5	38.889	6.648	0	300	73	2.293	3	14.897	3.499	0	300	17	39.297	2	163.827	59	11.981	0	300
323	1	3	3	C57BL/6	1	1	4	26	5	68.759	6.16467	0	300	71	1.462	4	4.101	5.99633	6	30.208	9	69.142	1	70.885	55	5.271	4	72.871
323	1	4	3	C57BL/6	1	1	4	26	7	90.737	11.0487	0	300	92	2.696	3	10.373	4.85733	0	300	10	91.156	2	298.11	50	17.738	3	94.702
323	1	5	3	C57BL/6	1	1	4	26	7	48.856	9.11833	0	300	95	0.734	1	3.218	3.17933	0	300	14	49.298	2	74.671	35	22.62	2	172.748
324	1	1	3	C57BL/6	1	3	2	11	11	123.413	8.873	6	7.822	99	11.414	3	73.277	5.41333	9	4.889	23	140.869	0	300	22	71.67	0	300
324	1	2	3	C57BL/6	1	3	2	11	8	22.327	6.42767	0	300	83	1.588	5	29.722	9.36733	3	103.298	17	22.791	0	300	30	18.579	2	148.549
324	1	3	3	C57BL/6	1	3	2	11	7	85.213	9.266	0	300	67	1.759	1	99.069	1.29667	3	15.825	18	157.361	2	231.856	31	61.007	1	156.898
324	1	4	3	C57BL/6	1	3	2	11	3	100.775	7.93767	0	300	78	1.144	1	49.515	2.61	2	31.109	18	100.175	5	107.356	44	6.941	0	300
324	1	5	3	C57BL/6	1	3	2	11	6	98.813	8.117	0	300	69	1.022	2	9.098	4.29667	2	4.025	20	43.065	3	99.726	40	13.459	1	206.796
325	1	1	3	C57BL/6	1	1	3	19	13	65.524	9.37667	3	18.442	132	12.662	1	115.376	0.93	9	3.836	26	65.935	0	300	51	7.136	0	300
325	1	2	3	C57BL/6	1	1	3	19	20	30.931	16.5477	0	300	141	2.476	2	58.341	3.59867	6	27.403	49	31.342	0	300	44	6.928	2	79.572
325	1	3	3	C57BL/6	1	1	3	19	10	57.692	13.3363	0	300	104	4.584	1	290.084	0.78	2	52.831	36	56.622	0	300	68	6.713	2	238.31
325	1	4	3	C57BL/6	1	1	3	19	2	46.394	3.71033	0	300	71	1.568	3	11.707	10.043	3	2.785	13	43.069	1	42.048	49	3.13	1	49.554
325	1	5	3	C57BL/6	1	1	3	19	10	59.708	9.01333	0	300	80	1.434	1	3.592	7.31233	2	58.564	33	61.903	0	300	57	25.915	1	240.815
326	1	1	3	C57BL/6	1	3	4	25	9	139.544	11.482	2	47.188	110	3.709	1	122.909	0.759	7	27.447	28	92.447	1	163.458	62	36.359	2	225.604
326	1	2	3	C57BL/6	1	3	4	25	4	88.67	6.258	0	300	75	1.385	1	71.701	5.65633	4	84.447	10	89.14	2	225.575	65	6.075	1	229.934
326	1	3	3	C57BL/6	1	3	4	25	1	138.254	1.49833	0	300	63	1.342	2	7.827	4.517	1	32.388	3	137.639	0	300	58	5.934	0	300
326	1	4	3	C57BL/6	1	3	4	25	1	231.147	1.30467	0	300	70	2.995	2	28.661	8.06567	2	223.249	7	231.531	0	300	53	64.281	0	300
326	1	5	3	C57BL/6	1	3	4	25	2	257.186	3.55867	0	300	71	1.308	2	69.382	5.87933	2	103.394	5	104.385	0	300	52	22.79	1	259.092
327	1	1	3	C57BL/6	2	3	5	32	11	108.456	15.7883	1	19.884	124	1.868	0	300	0	10	14.676	35	108.982	0	300	38	78.449	1	286.191
327	1	2	3	C57BL/6	2	3	5	32	10	29.61	17.2767	0	300	125	0.883	0	300	0	3	230.298	30	30.318	0	300	68	16.301	4	103.64
327	1	3	3	C57BL/6	2	3	5	32	7	19.715	16.2507	0	300	96	3.437	0	300	0	1	247.201	32	20.18	4	233.651	49	2.408	1	295.664
327	1	4	3	C57BL/6	2	3	5	32	10	80.802	14.54	0	300	102	1	5	8.868	4.54467	1	NA	35	81.302	2	94.83	41	3.361	3	135.044
327	1	5	3	C57BL/6	2	3	5	32	20	19.556	27.9247	0	300	116	1.013	0	300	0	2	7.064	77	19.966	1	64.389	32	13.657	4	69.943
328	1	1	3	C57BL/6	2	1	5	30	8	97.912	7.24133	6	7.383	147	13.675	2	279.961	1.85267	3	147.597	21	98.595	0	300	36	50.225	0	300
328	1	2	3	C57BL/6	2	1	5	30	4	89.025	3.06967	0	300	92	2.343	3	186.272	5.33733	1	73.715	10	35.657	1	109.2	40	6.197	1	146.496
328	1	3	3	C57BL/6	2	1	5	30	8	87.211	22.363	0	300	65	0.828	1	225.035	3.00867	12	36.898	52	87.64	1	299.985	22	46.565	1	184.799
328	1	4	3	C57BL/6	2	1	5	30	8	98.903	10.442	0	300	86	1.391	1	298.416	0.528	6	55.586	31	99.315	1	207.918	40	42.021	3	101.644
328	1	5	3	C57BL/6	2	1	5	30	11	42.017	14.0987	0	300	108	1.616	0	300	0	1	NA	29	42.478	4	42.956	30	67.66	5	91.485
329	1	1	3	C57BL/6	2	4	2	9	3	178.517	4.005	15	10.826	92	22.583	0	300	0	0	300	8	72.56	0	300	27	96.864	0	300
329	1	2	3	C57BL/6	2	4	2	9	9	107.713	11.3467	0	300	136	1.646	1	145.402	0.531667	0	300	32	70.842	0	300	50	12.158	5	111.74
329	1	3	3	C57BL/6	2	4	2	9	4	45.663	6.31767	0	300	98	1.828	2	171.32	3.60367	0	300	24	46.125	0	300	51	8.469	1	201.655
329	1	4	3	C57BL/6	2	4	2	9	1	60.844	0.829	0	300	103	1.181	2	83.877	1.17733	0	300	4	61.883	0	300	57	8.751	0	300
329	1	5	3	C57BL/6	2	4	2	9	11	16.285	13.032	0	300	99	1.704	1	101.813	0.435333	0	300	26	17.174	0	300	33	26.424	5	91.845
330	1	1	3	C57BL/6	1	2	4	26	7	130.505	3.61633	8	6.404	93	14.224	1	296.303	1.23233	9	43.388	10	128.861	0	300	38	23.145	1	270.039
330	1	2	3	C57BL/6	1	2	4	26	7	87.789	10.2433	0	300	70	1.509	3	147.899	4.69633	1	61.377	22	119.813	0	300	45	10.225	2	287.624
330	1	3	3	C57BL/6	1	2	4	26	3	90.117	8.36033	0	300	57	19.176	5	11.135	6.225	3	55.595	25	90.498	0	300	42	15.122	1	291.498
330	1	4	3	C57BL/6	1	2	4	26	5	90.946	6.79767	0	300	48	56.663	3	16.89	11.271	3	240.457	15	91.294	0	300	40	12.691	0	300
330	1	5	3	C57BL/6	1	2	4	26	5	71.863	9.599	0	300	75	1.653	3	32.832	6.50567	1	11.625	19	73.049	0	300	39	27.98	3	250.137
331	2	1	3	C57BL/6	1	4	2	11	0	300	0	4	3.406	105	15.753	2	140.345	1.20567	6	11.959	2	29.946	0	300	51	13.892	0	300
331	2	2	3	C57BL/6	1	4	2	11	0	300	0	0	300	10	179.324	0	300	0	3	159.837	0	300	0	300	4	9.3	0	300
331	2	3	3	C57BL/6	1	4	2	11	0	300	0	0	300	26	42.535	4	10.847	3.52267	0	300	3	60.904	0	300	20	6.499	0	300
331	2	4	3	C57BL/6	1	4	2	11	2	184.237	1.62033	0	300	63	2.596	3	17.102	3.54	2	155.661	8	170.262	0	300	39	13.391	0	300
331	2	5	3	C57BL/6	1	4	2	11	1	190.327	2.55367	0	300	65	2.384	7	5.117	11.0613	2	51.609	4	110.493	0	300	25	12.615	0	300
332	2	1	3	C57BL/6	1	2	1	3	9	30.929	9.67533	6	2.791	126	3.654	0	300	0	2	125.745	21	31.832	0	300	35	129.391	0	300
332	2	2	3	C57BL/6	1	2	1	3	4	35.624	3.204	0	300	96	2.488	4	25.26	5.39333	0	300	13	3.475	0	300	78	9.19	0	300
332	2	3	3	C57BL/6	1	2	1	3	8	2.392	15.5667	0	300	63	4.531	6	41.291	4.584	0	300	37	132.803	3	150.855	60	4.999	1	185.086
332	2	4	3	C57BL/6	1	2	1	3	8	80.709	11.4843	0	300	87	2.562	1	73.126	2.20833	3	8.75	30	80.937	2	113.514	67	34.403	0	300
332	2	5	3	C57BL/6	1	2	1	3	1	164.585	0.832667	0	300	66	2.37	8	5.673	3.816	1	11.27	2	114.391	1	165.975	76	14.595	0	300
333	2	1	3	C57BL/6	2	1	4	25	9	130.539	8.093	3	7.221	124	10.984	0	300	0	0	300	30	78.818	0	300	54	32.298	0	300
333	2	2	3	C57BL/6	2	1	4	25	9	26.845	12.685	0	300	135	1.596	3	46.624	2.46267	0	300	35	26.194	2	272.249	59	10.997	0	300
333	2	3	3	C57BL/6	2	1	4	25	11	22.533	17.557	0	300	134	1.289	3	146.299	3.02467	0	300	55	22.315	1	289.755	54	15.082	1	263.481
333	2	4	3	C57BL/6	2	1	4	25	8	2.044	14.578	0	300	126	16.827	2	32.498	0.966333	8	4.105	31	7.444	1	170.593	54	18.331	0	300
333	2	5	3	C57BL/6	2	1	4	25	10	2.605	18.5547	0	300	105	2.474	4	32.154	8.85167	5	4.031	54	17.134	3	259.442	42	15.947	1	258.291
334	2	1	3	C57BL/6	1	4	2	9	14	48.341	11.8667	3	9.205	140	5.616	1	216.624	1.17167	6	20.53	32	48.708	0	300	39	58.545	0	300
334	2	2	3	C57BL/6	1	4	2	9	15	28.318	26.5543	0	300	96	2.004	2	67.206	2.96967	9	72.721	69	20.573	2	195.541	41	14.617	2	205.283
334	2	3	3	C57BL/6	1	4	2	9	16	13.522	40.8813	0	300	69	2.247	3	32.931	5.299	3	83.406	87	13.859	4	214.429	36	7.263	3	185.312
334	2	4	3	C57BL/6	1	4	2	9	11	63.561	19.0643	0	300	55	2.148	4	5.358	8.21133	4	85.611	34	11.615	0	300	36	15.36	8	66.299
334	2	5	3	C57BL/6	1	4	2	9	13	30.738	17.4943	0	300	61	0.797	3	11.168	4.197	4	38.401	44	29.899	2	89.329	45	40.557	3	170.283
335	2	1	3	C57BL/6	2	1	5	31	8	163.215	5.92767	7	20.251	120	33.902	1	287.625	0.811	4	98.179	18	148.631	0	300	32	67.203	0	300
335	2	2	3	C57BL/6	2	1	5	31	11	66.04	12.4973	0	300	139	2.152	1	273.131	1.38333	3	54.204	41	47.186	2	250.5	35	58.108	0	300
335	2	3	3	C57BL/6	2	1	5	31	17	43.769	15.233	0	300	110	1.981	2	81.657	2.21733	5	150.898	42	43.334	2	65.709	40	14.627	0	300
335	2	4	3	C57BL/6	2	1	5	31	15	26.493	16.0113	0	300	119	1.907	1	56.87	1.42667	2	89.912	47	26.132	3	193.392	32	17.634	0	300
335	2	5	3	C57BL/6	2	1	5	31	16	24.727	17.0133	0	300	108	1.847	3	72.535	3.17333	4	122.372	46	22.057	6	94.229	32	30.12	0	300
336	2	1	3	C57BL/6	1	4	3	17	4	130.402	3.62533	0	300	87	7.51	1	230.187	1.52433	8	6.942	18	46.237	0	300	39	53.87	0	300
336	2	2	3	C57BL/6	1	4	3	17	13	45.813	20.7183	0	300	95	2.322	1	180.761	1.75667	1	42.967	64	19.38	5	174.132	50	8.064	0	300
336	2	3	3	C57BL/6	1	4	3	17	18	6.184	17.1713	0	300	79	1.893	4	60.52	11.883	3	26.497	54	6.407	4	119.159	47	17.171	1	272.933
336	2	4	3	C57BL/6	1	4	3	17	10	23.769	11.3063	0	300	61	2.049	5	29.69	6.78867	2	112.997	24	23.969	3	167.713	24	16.907	1	231.602
336	2	5	3	C57BL/6	1	4	3	17	8	37.588	13.3793	0	300	50	2.194	2	8.638	5.51533	2	27.811	21	37.826	1	180.938	38	25.201	1	169.791
337	2	1	3	C57BL/6	1	3	2	10	15	114.743	12.6823	8	5.75	106	17.29	1	206.314	1.256	NA	7.425	51	19.332	0	300	31	89.942	0	300
337	2	2	3	C57BL/6	1	3	2	10	17	3.166	16.2067	0	300	92	2.072	2	163.835	3.38933	6	20.731	32	3.677	0	300	26	22.462	2	76.883
337	2	3	3	C57BL/6	1	3	2	10	15	2.737	20.33	0	300	77	2.491	2	9.988	16.2667	1	133.791	39	3.575	3	56.544	27	37.575	1	280.323
337	2	4	3	C57BL/6	1	3	2	10	5	94.121	11.653	0	300	81	1.998	5	19.036	20.4143	2	57.275	20	11.513	3	231.359	29	6.295	5	126.975
337	2	5	3	C57BL/6	1	3	2	10	7	83.301	7.46133	0	300	73	1.983	5	12.111	19.2873	3	75.749	19	83.631	0	300	23	53.296	0	300
338	2	1	3	C57BL/6	1	2	1	2	5	130.86	2.62833	0	300	137	4.022	1	290.844	1.31133	4	109.539	16	81.26	0	300	59	54.062	0	300
338	2	2	3	C57BL/6	1	2	1	2	3	127.377	1.62233	0	300	111	2.487	3	9.195	3.056	2	84.71	12	28.007	0	300	73	4.247	1	147.265
338	2	3	3	C57BL/6	1	2	1	2	3	236.128	4.00233	0	300	83	2.312	5	46.514	4.20467	2	45.717	13	12.697	0	300	66	14.595	0	300
338	2	4	3	C57BL/6	1	2	1	2	5	158.218	3.52133	0	300	76	1.883	4	20.612	4.41667	4	33.086	14	87.212	0	300	67	17.542	0	300
338	2	5	3	C57BL/6	1	2	1	2	6	98.195	5.67667	0	300	66	2.192	5	9.538	4.48233	3	84.358	25	97.993	0	300	50	12.772	0	300
339	2	1	3	C57BL/6	2	2	6	40	1	165.844	1.738	1	2.093	105	9.764	1	137.062	2.32567	5	61.007	7	20.769	0	300	43	71.364	0	300
339	2	2	3	C57BL/6	2	2	6	40	7	27.712	12.7777	0	300	56	1.533	9	36.039	8.25667	3	80.949	23	27.204	2	228.486	50	6.945	0	300
339	2	3	3	C57BL/6	2	2	6	40	8	85.184	18.0893	0	300	73	1.599	4	28.694	5.256	2	169.775	33	85.443	2	136.179	33	63.895	0	300
339	2	4	3	C57BL/6	2	2	6	40	8	61.205	27.184	0	300	49	1.132	11	9.183	8.82867	3	60.773	49	61.436	7	71.129	37	15.152	3	67.377
339	2	5	3	C57BL/6	2	2	6	40	10	95.038	35.0163	0	300	30	1.345	6	4.158	7.597	2	53.666	60	94.612	6	96.652	29	23.352	7	106.581
340	2	1	3	C57BL/6	1	2	3	18	12	36.766	6.46033	1	13.228	106	22.746	1	187	1.38467	14	11.523	28	33.588	0	300	41	84.846	0	300
340	2	2	3	C57BL/6	1	2	3	18	13	9.434	11.4293	0	300	102	2.396	2	45.899	2.48267	4	36.22	37	9.701	1	113.539	46	19.913	1	148.829
340	2	3	3	C57BL/6	1	2	3	18	13	18.973	15.2083	0	300	84	2.151	3	6.913	6.25367	3	80.35	42	19.408	3	132.482	36	13.878	2	218.719
340	2	4	3	C57BL/6	1	2	3	18	6	36.941	14.6917	0	300	85	2.598	3	3.971	12.709	3	80.702	11	52.532	2	155.4	33	22.605	7	153.534
340	2	5	3	C57BL/6	1	2	3	18	14	119.577	16.6313	0	300	106	1.974	2	75.393	3.77833	2	147.48	30	96.653	3	154.611	49	5.962	4	198.302
341	2	1	3	C57BL/6	1	4	2	10	6	52.878	3.62767	8	7.986	130	19.077	1	284.274	1.40533	8	23.462	13	25.683	0	300	36	109.392	0	300
341	2	2	3	C57BL/6	1	4	2	10	12	63.422	7.766	0	300	175	2.114	2	15.99	0.996667	8	48.346	32	21.67	0	300	67	17.268	0	300
341	2	3	3	C57BL/6	1	4	2	10	9	59.143	6.727	0	300	136	1.925	6	17.956	3.69233	3	13.097	26	59.443	0	300	59	3.747	0	300
341	2	4	3	C57BL/6	1	4	2	10	4	91.383	1.21433	0	300	131	2.155	7	9.247	7.01567	2	35.994	9	36.678	0	300	60	48.107	0	300
341	2	5	3	C57BL/6	1	4	2	10	4	63.771	6.26233	0	300	96	2.3	7	4.411	14.7803	2	90.347	23	54.493	0	300	51	8.104	0	300
342	2	1	3	C57BL/6	1	3	1	4	9	106.728	10.3837	3	6.336	105	23.739	0	300	0	11	9.858	42	11.372	0	300	50	16.426	0	300
342	2	2	3	C57BL/6	1	3	1	4	11	72.608	13.9853	0	300	85	2.913	3	25.185	3.13733	2	99.918	46	72.868	0	300	41	20.584	4	79.476
342	2	3	3	C57BL/6	1	3	1	4	13	22.788	15.522	0	300	73	2.184	5	9.136	3.84567	3	65.949	49	19.966	0	300	37	26.757	5	118.309
342	2	4	3	C57BL/6	1	3	1	4	11	43.145	27.9643	0	300	50	2.403	4	14.579	5.97267	1	11.825	46	43.789	0	300	28	26.068	6	46.678
342	2	5	3	C57BL/6	1	3	1	4	9	12.687	22.707	0	300	72	2.196	7	6.24	4.78013	1	7.865	33	11.492	0	300	32	17.499	3	166.117
343	2	1	3	C57BL/6	2	3	1	2	16	52.995	9.306	3	4.57	164	2.195	2	248.504	1.50467	7	12.013	35	32.309	0	300	54	59.207	0	300
343	2	2	3	C57BL/6	2	3	1	2	11	3.391	11.247	0	300	115	3.132	5	88.894	2.87633	4	174.528	27	19.348	0	300	62	16.396	0	300
343	2	3	3	C57BL/6	2	3	1	2	13	2.514	14.5483	0	300	100	2.111	1	78.835	2.521	5	79.997	35	8.088	0	300	45	15.045	1	270.355
343	2	4	3	C57BL/6	2	3	1	2	13	12.787	20.2647	0	300	98	2.879	1	27.599	2.74933	2	61.258	37	20.904	1	82.176	32	17.998	1	260.979
343	2	5	3	C57BL/6	2	3	1	2	16	1.908	22.4303	0	300	87	2.889	1	15.738	0.836	3	13.543	46	22.957	4	72.844	51	25.318	3	77.041
344	2	1	3	C57BL/6	1	1	3	16	8	141.278	8.97133	1	18.224	125	11.958	0	300	0	5	12.256	30	46.704	0	300	55	62.858	0	300
344	2	2	3	C57BL/6	1	1	3	16	10	23.714	6.91733	0	300	107	4.799	0	300	0	4	300	25	2.915	0	300	53	13.297	0	300
344	2	3	3	C57BL/6	1	1	3	16	18	26.427	20.7573	0	300	71	4.332	2	85.774	5.79867	4	13.102	45	26.662	0	300	47	9.1	1	176.904
344	2	4	3	C57BL/6	1	1	3	16	9	17.663	8.22067	0	300	85	5.113	5	21.031	10.572	1	4.846	23	18.041	0	300	48	14.185	1	54.35
344	2	5	3	C57BL/6	1	1	3	16	4	38.853	5.05233	0	300	69	2.473	12	5.97	15.6493	3	4.786	6	39.111	0	300	39	35.46	1	265.191
345	2	1	3	C57BL/6	1	4	3	16	6	178.581	4.97867	1	12.968	120	2.939	2	122.738	2.23233	11	2.428	17	35.515	0	300	40	81.651	0	300
345	2	2	3	C57BL/6	1	4	3	16	7	24.889	11.2093	0	300	81	9.463	4	35.713	2.124	4	42.284	24	26.617	4	282.118	47	14.603	0	300
345	2	3	3	C57BL/6	1	4	3	16	5	136.005	2.70067	0	300	80	2.126	10	10.533	11.6817	2	121.894	16	47.557	0	300	44	9.662	0	300
345	2	4	3	C57BL/6	1	4	3	16	6	112.034	6.334	0	300	84	2.097	6	6.822	9.11333	2	97.404	15	90.773	0	300	41	27.406	0	300
345	2	5	3	C57BL/6	1	4	3	16	6	49.085	2.74033	0	300	85	1.977	8	7.539	12.623	3	66.483	14	49.329	0	300	49	4.574	0	300
346	2	1	3	C57BL/6	2	4	5	31	12	85.501	10.2993	1	13.883	150	17.457	0	300	0	7	153.901	38	10.042	0	300	46	33.515	2	173.058
346	2	2	3	C57BL/6	2	4	5	31	16	18.331	19.4887	0	300	138	1.873	2	140.545	1.774	6	109.874	47	18.113	0	300	43	17.564	0	300
346	2	3	3	C57BL/6	2	4	5	31	18	2.11	25.147	0	300	95	5.399	2	82.958	2.92133	5	91.97	65	2.552	0	300	37	12.494	4	81.207
346	2	4	3	C57BL/6	2	4	5	31	12	15.388	31.3623	0	300	75	1.935	8	21.374	5.76733	0	300	56	15.632	13	47.976	37	4.854	5	63.467
346	2	5	3	C57BL/6	2	4	5	31	11	30.583	14.6457	0	300	73	2.17	8	40.925	5.145	3	NA	31	30.251	5	100.684	40	4.974	2	34.957
347	2	1	3	C57BL/6	1	2	4	24	11	85.64	10.5173	0	300	92	12.498	2	101.242	2.92667	8	11.787	37	34.248	0	300	39	60.463	0	300
347	2	2	3	C57BL/6	1	2	4	24	15	5.782	18.1253	0	300	76	1.195	3	47.36	4.807	7	45.002	48	6.064	0	300	69	9.06	1	238.57
347	2	3	3	C57BL/6	1	2	4	24	9	52.577	7.40133	0	300	83	0.998	7	39.592	4.13033	4	101.424	19	33.241	0	300	78	12.038	2	220.21
347	2	4	3	C57BL/6	1	2	4	24	9	59.508	16.8267	0	300	67	1.068	9	9.569	8.279	1	69.254	30	59.738	2	261.634	74	16.838	6	82.429
347	2	5	3	C57BL/6	1	2	4	24	6	45.348	10.0987	0	300	70	1.344	5	6.748	7.04033	2	131.459	23	94.884	1	239.857	72	16.584	3	46.629
348	2	1	3	C57BL/6	2	1	2	10	6	208.007	14.5297	2	39.547	92	10.71	1	188.926	0.725333	11	7.198	38	61.528	0	300	33	78.764	0	300
348	2	2	3	C57BL/6	2	1	2	10	12	17.755	18.224	0	300	66	2.515	5	74.741	5.09167	10	4.545	46	16.385	3	198.407	48	7.718	0	300
348	2	3	3	C57BL/6	2	1	2	10	8	143.606	9.05967	0	300	49	1.235	4	47.173	4.26933	3	43.237	28	28.987	1	178.829	30	40.665	0	300
348	2	4	3	C57BL/6	2	1	2	10	14	27.673	13.0263	0	300	57	1.161	2	19.811	3.236	1	18.859	40	25.011	2	111.563	61	14.985	0	300
348	2	5	3	C57BL/6	2	1	2	10	16	28.981	18.0057	0	300	74	2.145	1	147.721	1.97133	3	123.174	60	13.226	2	195.405	50	15.132	2	206.344
349	2	1	3	C57BL/6	2	2	5	30	2	239.268	2.01	0	300	130	20.977	0	300	0	0	300	12	167.879	0	300	47	54.18	0	300
349	2	2	3	C57BL/6	2	2	5	30	3	44.754	3.11467	0	300	169	1.87	1	66.644	1.00033	0	300	13	44.966	0	300	59	8.485	0	300
349	2	3	3	C57BL/6	2	2	5	30	10	88.553	6.48533	0	300	140	1.41	1	251.658	0.534	8	176.207	24	13.305	0	300	57	7.649	0	300
349	2	4	3	C57BL/6	2	2	5	30	9	24.464	7.89167	0	300	150	1.75	3	207.214	1.84567	5	183.786	25	23.561	0	300	56	13.739	0	300
349	2	5	3	C57BL/6	2	2	5	30	12	6.122	16.6907	0	300	131	1.175	2	177.544	0.188667	1	27.545	41	4.555	3	93.788	64	10.642	0	300
350	2	1	3	C57BL/6	1	1	6	40	14	53.156	15.6663	2	5.424	123	15.748	1	213.216	1.49833	12	9.829	46	38.685	0	300	41	26.326	0	300
350	2	2	3	C57BL/6	1	1	6	40	11	38.742	13.3843	0	300	103	1.532	3	56.046	2.694	3	109.714	33	22.309	0	300	50	17.598	0	300
350	2	3	3	C57BL/6	1	1	6	40	11	8.275	18.6413	0	300	92	5.202	4	25.391	3.21067	0	300	47	8.763	0	300	41	2.497	2	202.148
350	2	4	3	C57BL/6	1	1	6	40	6	22.601	5.63067	0	300	73	1.152	5	38.507	6.46033	3	65.678	24	22.34	0	300	44	10.774	0	300
350	2	5	3	C57BL/6	1	1	6	40	7	77.491	20.7777	0	300	66	1.466	2	15.296	5.29833	2	111.221	34	78.345	9	80.544	40	8.671	3	137.31
351	2	1	3	C57BL/6	1	3	4	26	13	80.477	10.2673	3	7.114	120	13.21	0	300	0	2	130.844	31	58.313	0	300	25	99.325	1	288.547
351	2	2	3	C57BL/6	1	3	4	26	15	7.769	19.2623	0	300	92	1.752	5	16.268	2.95167	4	NA	46	53.114	0	300	60	12.127	1	249.987
351	2	3	3	C57BL/6	1	3	4	26	9	84.711	19.5193	0	300	88	1.341	10	12.872	5.62767	7	25.273	50	85.026	2	217.572	41	12.493	0	300
351	2	4	3	C57BL/6	1	3	4	26	9	109.98	19.0127	0	300	80	1.658	13	5.878	7.87567	5	68.28	37	109.599	9	124.377	31	19.531	0	300
351	2	5	3	C57BL/6	1	3	4	26	8	117.578	17.7587	0	300	75	1.629	9	6.565	5.39367	3	79.969	39	117.79	7	121.406	38	16.289	2	154.549
352	2	1	3	C57BL/6	2	1	6	39	0	300	0	0	300	110	6.798	2	248.646	1.165	7	120.437	1	271.062	0	300	33	42.746	0	300
352	2	2	3	C57BL/6	2	1	6	39	11	133.961	13.2897	0	300	118	1.739	3	80.382	1.952	5	77.004	39	134.208	0	300	37	6.552	0	300
352	2	3	3	C57BL/6	2	1	6	39	9	92.745	14.567	0	300	107	1.685	6	15.329	6.42333	3	76.652	39	93.023	0	300	44	23.989	2	170.574
352	2	4	3	C57BL/6	2	1	6	39	7	14.656	7.527	0	300	101	2.004	1	80.403	3.924	2	105.233	17	14.853	0	300	36	21.184	2	36.064
352	2	5	3	C57BL/6	2	1	6	39	9	53.343	23.5187	0	300	98	1.321	3	38.59	3.214	2	52.627	50	53.696	7	233.487	40	6.34	0	300
353	2	1	3	C57BL/6	1	3	2	11	6	177.994	9.25433	0	300	132	6.82	1	287.793	1.143	2	299.075	25	88.271	0	300	39	12.754	0	300
353	2	2	3	C57BL/6	1	3	2	11	12	2.577	14.3717	0	300	84	2.209	3	175.665	2.45633	9	169.479	32	23.81	3	215.341	50	5.813	2	147.6
353	2	3	3	C57BL/6	1	3	2	11	3	149.226	9.47767	0	300	80	0.812	3	7.792	3.80267	3	145.875	15	92.693	4	196.18	55	14.898	1	207.214
353	2	4	3	C57BL/6	1	3	2	11	6	121.182	7.48367	0	300	67	2.301	3	44.283	3.34167	5	41.174	25	91.946	0	300	42	42.253	1	122.526
353	2	5	3	C57BL/6	1	3	2	11	9	135.112	8.337	0	300	64	2.438	10	8.9	8.398	3	103.6	20	73.328	0	300	34	17.268	0	300
354	2	1	3	C57BL/6	1	3	6	38	7	36	4.82833	0	300	116	1.558	3	100.309	2.77767	11	20.051	19	16.621	0	300	43	29.263	0	300
354	2	2	3	C57BL/6	1	3	6	38	8	91.416	7.80233	0	300	72	1.735	2	53.758	2.413	4	34.151	25	91.148	0	300	66	31.116	0	300
354	2	3	3	C57BL/6	1	3	6	38	7	87.534	17.267	0	300	59	1.313	4	25.93	2.472	1	84.91	38	2.551	4	103.849	55	6.008	2	120.77
354	2	4	3	C57BL/6	1	3	6	38	6	20.14	8.95567	0	300	51	1.982	3	76.505	2.52467	3	57.847	31	20.358	1	23.162	58	28.496	0	300
354	2	5	3	C57BL/6	1	3	6	38	7	94.95	9.485	0	300	52	1.82	4	17.623	6.56167	2	90.912	21	95.134	1	212.803	37	46.414	0	300
355	2	1	3	C57BL/6	1	3	1	3	13	50.031	15.181	0	300	107	18.968	1	167.031	0.852667	3	4.653	30	22.061	0	300	59	26.792	1	290.471
355	2	2	3	C57BL/6	1	3	1	3	19	2.429	23.243	0	300	94	2.185	4	153.78	1.666	3	3.708	51	22.476	2	173.318	67	8.091	6	35.933
355	2	3	3	C57BL/6	1	3	1	3	11	21.454	19.4513	0	300	64	2.001	3	111.024	2.623	8	4.324	51	18.43	4	74.674	42	11.652	0	300
355	2	4	3	C57BL/6	1	3	1	3	8	21.804	19.2033	0	300	70	2.04	2	17.774	0.608	5	8.62	50	22.374	0	300	41	10.991	1	173.986
355	2	5	3	C57BL/6	1	3	1	3	12	43.359	23.616	0	300	49	2.221	4	10.357	3.75867	3	NA	38	43.805	0	300	31	9.65	3	46.929
356	2	1	3	C57BL/6	1	1	5	29	5	174.517	5.13933	0	300	129	5.628	1	212.582	1.347	10	25.669	15	29.95	0	300	59	32.793	0	300
356	2	2	3	C57BL/6	1	1	5	29	6	18.081	6.77667	0	300	73	1.785	5	82.863	2.47367	4	16.1	13	17.581	0	300	53	11.922	0	300
356	2	3	3	C57BL/6	1	1	5	29	0	300	0	0	300	71	1.531	12	111.066	4.14133	1	213.032	0	300	0	300	45	15.784	0	300
356	2	4	3	C57BL/6	1	1	5	29	9	75.184	12.5123	0	300	62	1.605	6	104.171	3.649	4	72.952	22	75.523	0	300	44	10.801	0	300
356	2	5	3	C57BL/6	1	1	5	29	5	164.434	7.014	0	300	48	0.915	6	11.263	7.72767	1	98.532	23	152.157	0	300	35	16.068	0	300
357	2	1	3	C57BL/6	1	2	6	37	15	70.337	15.7507	0	300	137	6.252	0	300	0	7	15.683	55	70.612	0	300	67	32.078	0	300
357	2	2	3	C57BL/6	1	2	6	37	16	3.47	35.27	0	300	87	1.727	1	95.501	1.85433	3	246.349	72	5.547	8	144.466	44	8.55	5	26.586
357	2	3	3	C57BL/6	1	2	6	37	13	8.904	21.4913	0	300	93	1.821	5	57.514	2.72367	2	245.898	72	8.716	6	12.211	41	38.062	3	33.132
357	2	4	3	C57BL/6	1	2	6	37	13	4.937	12.7637	0	300	84	1.669	1	36.607	1.80133	2	55.551	40	5.147	3	85.848	50	19.523	0	300
357	2	5	3	C57BL/6	1	2	6	37	17	10.129	28.092	0	300	84	1.606	2	7.778	2.29	2	6.226	78	9.93	3	72.557	50	36.86	3	114.449
358	2	1	3	C57BL/6	1	2	6	38	16	40.519	14.3917	0	300	135	1.983	1	151.199	0.999667	10	2.386	55	12.524	0	300	40	71.758	0	300
358	2	2	3	C57BL/6	1	2	6	38	21	21.142	24.6497	0	300	119	1.535	2	67.261	1.829	4	65.558	71	21.412	3	186.355	44	42.598	6	108.344
358	2	3	3	C57BL/6	1	2	6	38	15	4.694	26.4667	0	300	104	1.385	2	42.77	2.37167	2	107.54	59	4.957	9	238.959	42	13.553	4	238.386
358	2	4	3	C57BL/6	1	2	6	38	11	17.093	12.3833	0	300	88	1.581	3	37.761	4.32867	4	54.97	36	17.322	3	122.609	58	25.913	1	120.327
358	2	5	3	C57BL/6	1	2	6	38	12	32.946	23.565	0	300	90	1.082	4	153.279	4.76967	3	NA	54	33.166	10	86.249	34	15.885	0	300
359	2	1	3	C57BL/6	2	2	4	23	8	171.556	7.46367	0	300	157	7.669	2	270.3	1.32633	9	64.437	30	82.408	0	300	47	30.27	0	300
359	2	2	3	C57BL/6	2	2	4	23	16	33.319	24.3467	0	300	102	1.816	2	75.958	1.26267	5	138.848	57	33.563	2	63.28	48	8.349	0	300
359	2	3	3	C57BL/6	2	2	4	23	6	16.903	7.196	0	300	96	1.119	2	80.5	1.506	3	49.861	16	17.141	1	60.378	61	12.737	1	208.289
359	2	4	3	C57BL/6	2	2	4	23	12	31.508	17.1227	0	300	94	0.758	2	192.87	2.456	1	58.65	48	31.741	5	128.713	52	11.915	1	161.568
359	2	5	3	C57BL/6	2	2	4	23	10	9.773	13.5797	0	300	107	1.029	2	80.902	1.69067	2	251.559	31	9.404	5	98.515	53	15.359	3	23.645
360	2	1	3	C57BL/6	1	3	1	1	0	300	0	11	52.528	76	19.466	1	257.546	1.04633	6	12.115	7	219.433	0	300	35	57.119	0	300
360	2	2	3	C57BL/6	1	3	1	1	4	178.27	2.34233	0	300	74	1.621	5	25.137	4.11033	3	7.32	13	49.752	0	300	56	14.032	0	300
360	2	3	3	C57BL/6	1	3	1	1	6	150.384	4.313	0	300	75	2.408	8	11.704	6.12467	4	81.365	16	150.928	0	300	44	26.325	0	300
360	2	4	3	C57BL/6	1	3	1	1	1	126.151	3.552	1	72.251	39	73.469	13	34.361	20.9127	4	79.862	10	126.347	1	133.805	28	32.69	0	300
360	2	5	3	C57BL/6	1	3	1	1	0	300	0	0	300	36	3.126	8	22.672	23.8143	2	220.912	0	300	0	300	22	51.713	0	300

## Sheet: PHASE1_zscores
mouse_id	experimntr	trial	strain	strain_info	cluster	testorder	testgr	testday	z_number_board_entries	z_latency_to_first_board_entry	z_percentage_time_spent_on_board	z_number_risk_assessment	z_latency_to_first_risk_assessment	z_number_of_line_crossings	z_latency_to_first_line_crossing	z_number_of_grooming_bouts	z_latency_to_first_grooming_bout	z_percentage_of_time_spent_grooming	z_number_of_boli	z_latency_to_first_bolus	z_number_hole_explorations	z_latency_to_first_hole_exploration	z_number_of_hole_visits	z_latency_to_first_hole_visit	z_number_of_rearings_box	z_latency_to_first_rear_box	z_number_of_rearings_on_board	z_latency_to_first_rearing_board
101	1	1	1	129S2	1	1	5	31	-1.08804	-0.701861	3.39046	1.97001	-1.177	-1.45535	0.0496763	-1.01904	1.4746	-0.782304	-0.643087	1.18647	2.46294	-0.577465	-0.503486	0.58378	-1.11555	2.03417	-0.388783	0.526533
101	1	2	1	129S2	1	1	5	31	-0.00604466	-0.95566	0.850379	0.488711	-1.17333	-0.0725116	-0.176537	-1.01904	1.4746	-0.782304	-0.968084	1.71642	-0.798231	-0.62013	1.74961	-2.79687	-1.11555	2.03417	-0.388783	0.526533
101	1	3	1	129S2	1	1	5	31	-0.547042	-0.834007	-0.603937	-0.57782	1.00484	0.881168	-0.284077	-0.602773	-0.999714	-0.207391	-0.31809	0.353793	-1.10672	-0.610707	-0.503486	0.58378	-0.34903	-0.513451	-0.388783	0.526533
101	1	4	1	129S2	1	1	5	31	-1.26837	1.85465	-0.870343	-0.518569	0.254751	-0.263247	-0.37595	1.06229	-1.04797	0.790409	-0.968084	1.71642	-1.19486	2.09269	-0.503486	0.58378	-0.553434	-0.152924	-0.388783	0.526533
101	1	5	1	129S2	1	1	5	31	-0.727374	-1.03948	0.0741554	-0.459317	-0.796569	-1.40766	-0.396708	0.646028	-0.332334	0.773755	-0.643087	-0.871131	-0.533812	-0.932972	-0.503486	0.58378	-0.962244	0.258687	0.085278	-3.2523
102	1	1	1	129S2	2	2	6	37	-1.26837	1.85465	-0.870343	1.02198	-1.15983	-1.47919	1.34606	-1.01904	1.4746	-0.782304	0.656901	-0.466715	-1.19486	2.09269	-0.503486	0.58378	-1.11555	2.03417	-0.388783	0.526533
102	1	2	1	129S2	2	2	6	37	-0.366709	-0.152069	1.77966	1.97001	-1.19528	-1.26461	1.33814	-0.602773	1.06431	-0.457771	-0.643087	1.54253	1.09677	0.153524	-0.052866	-1.12387	-1.06445	-0.897072	-0.388783	0.526533
102	1	3	1	129S2	2	2	6	37	-0.366709	-0.540531	-0.0924286	-0.459317	-0.833271	0.237434	0.579354	-0.186506	-0.624734	-0.358199	-0.968084	1.71642	-0.621952	-0.436317	-0.503486	0.58378	-0.34903	0.393165	-0.388783	0.526533
102	1	4	1	129S2	2	2	6	37	-0.186377	0.692063	-0.329042	-0.57782	1.00484	0.380486	-0.177507	-0.602773	0.453931	-0.720798	-0.643087	-0.983615	-0.313462	0.87761	-0.503486	0.58378	-0.195726	-0.203474	-0.388783	0.526533
102	1	5	1	129S2	2	2	6	37	-0.907706	0.945882	-0.707265	-0.57782	1.00484	-0.0248276	0.021719	2.3111	-0.899985	1.89619	-0.643087	1.41025	-0.798231	1.1458	-0.503486	0.58378	-0.80894	-0.151584	-0.388783	0.526533
103	1	1	1	129S2	1	1	2	10	-1.08804	-0.170516	2.5049	1.67375	-1.17335	-1.52687	1.27346	-1.01904	1.4746	-0.782304	1.30689	-0.845038	1.40526	-0.0293243	0.397754	-0.63053	-1.11555	2.03417	-0.388783	0.526533
103	1	2	1	129S2	1	1	2	10	0.35462	-0.778529	2.30065	1.02198	-1.18922	-1.33614	0.170812	-1.01904	1.4746	-0.782304	-0.643087	1.3079	0.391656	-0.665106	-0.052866	-0.268601	-0.962244	0.173551	-0.388783	0.526533
103	1	3	1	129S2	1	1	2	10	-0.186377	-0.652372	0.28658	-0.0445547	-1.16119	-0.835455	-0.39143	-0.602773	-0.258365	-0.0412082	-0.643087	-0.608609	-0.489742	-0.984645	-0.052866	-0.74981	-0.911143	0.609616	-0.388783	0.526533
103	1	4	1	129S2	1	1	2	10	-0.186377	-0.226141	0.543986	-0.103806	-1.1232	-1.40766	1.45045	-0.186506	-0.972978	0.101882	-0.643087	0.381354	-0.798231	-0.0828831	0.397754	-0.323568	-1.06445	1.78517	-0.388783	0.526533
103	1	5	1	129S2	1	1	2	10	0.174288	-1.0671	1.32333	-0.281562	-0.302127	-1.52687	-0.393929	-0.602773	0.496785	0.310483	-0.643087	-0.00880937	0.0831665	-0.804968	0.397754	-1.63628	-1.11555	2.03417	-0.388783	0.526533
104	1	1	1	129S2	1	4	5	31	1.61695	-0.832315	0.405834	1.02198	-1.21885	-0.000985646	-0.218557	-1.01904	1.4746	-0.782304	0.981898	-0.405316	0.832354	-0.727558	-0.503486	0.58378	-0.80894	-0.914023	-0.388783	0.526533
104	1	2	1	129S2	1	4	5	31	0.35462	-1.01523	-0.235271	-0.518569	-1.20343	-0.263247	-0.344225	-0.602773	-0.509772	-0.487189	-0.643087	NA	-0.0490431	-0.928505	-0.503486	0.58378	-0.757839	-0.582079	-0.388783	0.526533
104	1	3	1	129S2	1	4	5	31	-0.907706	-0.274775	-0.436746	-0.400065	-0.902617	-1.02619	-0.352077	-0.602773	0.220394	0.296035	-0.968084	1.71642	-0.621952	-0.100463	-0.503486	0.58378	-0.962244	1.84428	-0.388783	0.526533
104	1	4	1	129S2	1	4	5	31	-0.907706	-0.484641	-0.133579	-0.459317	0.82142	-1.26461	-0.331953	0.229761	-0.137264	0.683004	-0.643087	1.50853	-0.357532	-0.368734	-0.503486	0.58378	-1.06445	0.304977	-0.388783	0.526533
104	1	5	1	129S2	1	4	5	31	-1.26837	1.85465	-0.870343	-0.57782	1.00484	-1.45535	-0.390497	0.229761	1.06635	-0.193756	-0.968084	1.71642	-1.19486	2.09269	-0.503486	0.58378	-1.11555	2.03417	-0.388783	0.526533
105	1	1	1	129S2	1	3	4	24	-1.26837	1.85465	-0.870343	1.37749	-1.17323	-0.334773	-0.0305587	-1.01904	1.4746	-0.782304	1.30689	-1.08552	-1.19486	2.09269	-0.503486	0.58378	-1.06445	0.133818	-0.388783	0.526533
105	1	2	1	129S2	1	3	4	24	0.35462	0.293493	-0.143348	0.192452	-0.723501	0.261276	-0.016664	-0.602773	-0.9768	-0.142113	-0.31809	-0.77967	-0.357532	0.457131	-0.503486	0.58378	-0.962244	-0.00186796	-0.388783	0.526533
105	1	3	1	129S2	1	3	4	24	-0.366709	-0.327982	-0.186087	-0.400065	-0.915379	-0.453983	1.02158	-0.186506	-1.07635	-0.0401046	-0.968084	1.71642	-0.357532	-0.193629	-0.503486	0.58378	-0.860041	0.567184	-0.388783	0.526533
105	1	4	1	129S2	1	3	4	24	-1.26837	1.85465	-0.870343	-0.22231	-0.428102	-1.31229	1.57636	0.229761	-1.16085	0.898625	-0.968084	1.71642	-1.19486	2.09269	-0.503486	0.58378	-1.06445	1.34478	-0.388783	0.526533
105	1	5	1	129S2	1	3	4	24	-1.26837	1.85465	-0.870343	-0.57782	1.00484	-1.09772	-0.116631	-0.602773	1.06301	-0.18627	-0.643087	0.469001	-1.19486	2.09269	-0.503486	0.58378	-1.06445	1.81802	-0.388783	0.526533
106	1	1	1	129S2	1	4	1	2	-0.907706	-0.853555	3.53089	2.74028	-1.22024	-1.52687	-0.244146	-1.01904	1.4746	-0.782304	0.981898	-0.362665	1.80189	-0.770731	-0.503486	0.58378	-1.11555	2.03417	-0.388783	0.526533
106	1	2	1	129S2	1	4	1	2	-0.00604466	-1.05543	3.73955	0.78497	-1.05523	-1.52687	-0.377237	-1.01904	1.4746	-0.782304	-0.31809	0.177127	1.0527	-0.935346	0.848373	-0.433297	-1.11555	2.03417	-0.388783	0.526533
106	1	3	1	129S2	1	4	1	2	0.534952	-0.956909	3.1697	0.844222	-1.15101	-1.52687	-0.389229	-0.602773	-0.0503146	-0.116583	-0.643087	0.947424	0.215376	-0.813281	1.74961	-0.869763	-1.11555	2.03417	-0.388783	0.526533
106	1	4	1	129S2	1	4	1	2	0.174288	-0.848117	1.97974	0.251704	-1.12976	-1.52687	-0.144216	-0.602773	-0.613277	-0.173331	-0.643087	0.983265	-0.0490431	-0.408973	-0.052866	0.472434	-1.11555	2.03417	-0.388783	0.526533
106	1	5	1	129S2	1	4	1	2	-0.186377	-0.241913	-0.615917	0.133201	-1.05345	1.02422	0.436266	-1.01904	1.4746	-0.782304	-0.643087	-0.647077	-1.01858	0.436006	-0.503486	0.58378	0.570792	-0.547493	0.085278	0.177389
107	1	1	1	129S2	1	2	3	18	-1.26837	1.85465	-0.870343	0.607215	-1.13015	-0.382457	-0.0589822	-1.01904	1.4746	-0.782304	0.656901	-0.646639	-1.19486	2.09269	-0.503486	0.58378	-1.01334	-0.282929	-0.388783	0.526533
107	1	2	1	129S2	1	2	3	18	-0.727374	0.777177	0.587221	0.78497	-0.88005	-1.09772	2.4342	-0.186506	-0.943579	-0.286943	-0.31809	0.408906	0.788285	0.962058	-0.503486	0.58378	-1.06445	1.026	-0.388783	0.526533
107	1	3	1	129S2	1	2	3	18	-1.26837	1.85465	-0.870343	-0.281562	-0.736195	-1.4315	0.0825947	-0.186506	-0.846349	0.267776	-0.968084	1.71642	-1.15079	1.5752	-0.503486	0.58378	-1.06445	1.45535	-0.388783	0.526533
107	1	4	1	129S2	1	2	3	18	-1.26837	1.85465	-0.870343	-0.459317	-0.423316	-1.50303	-0.353233	-0.602773	-0.75597	0.28762	-0.968084	1.71642	-1.19486	2.09269	-0.503486	0.58378	-1.11555	2.03417	-0.388783	0.526533
107	1	5	1	129S2	1	2	3	18	-0.00604466	0.251358	0.580795	0.133201	-0.250517	-1.09772	2.12208	0.229761	-0.757201	0.264701	-0.643087	-1.01699	-0.0490431	0.406858	-0.503486	0.58378	-1.01334	1.60759	-0.388783	0.526533
108	1	1	1	129S2	2	1	3	17	-0.186377	-0.461946	2.44652	2.68103	-1.21511	-1.24077	0.457845	-1.01904	1.4746	-0.782304	0.981898	-1.0728	1.44933	-0.327759	0.397754	-0.780135	-1.06445	-0.628842	-0.388783	0.526533
108	1	2	1	129S2	2	1	3	17	0.35462	-0.924273	-0.205704	0.488711	-1.17941	0.0228563	-0.109022	-0.186506	-0.0229674	-0.212904	-0.643087	0.41522	-0.577882	-0.813997	-0.503486	0.58378	-0.655637	-0.286213	-0.388783	0.526533
108	1	3	1	129S2	2	1	3	17	0.715285	-1.02004	-0.0452307	-0.459317	-1.125	-0.239405	-0.303119	0.229761	-1.00787	0.899728	-0.31809	-0.352372	-0.181253	-0.931293	0.848373	-3.15706	-0.911143	0.615206	0.085278	0.29109
108	1	4	1	129S2	2	1	3	17	0.715285	-0.341236	-0.114538	-0.518569	-1.06379	0.18975	-0.388371	1.47856	-1.14005	2.26558	-0.643087	0.473145	-0.137183	0.0529056	-0.052866	-0.113858	-0.860041	0.348567	-0.388783	0.526533
108	1	5	1	129S2	2	1	3	17	0.895617	-1.07942	0.26983	-0.518569	-0.70461	-0.453983	-0.408588	0.229761	-0.902494	0.244683	-0.31809	1.48512	-0.269393	-0.317259	1.29899	-2.13556	-0.962244	1.09579	-0.388783	0.526533
109	1	1	1	129S2	1	3	4	23	-0.547042	0.881859	-0.267228	1.8515	-1.20568	-0.000985646	0.887071	-1.01904	1.4746	-0.782304	0.656901	-1.0797	-0.621952	1.16947	-0.503486	0.58378	-0.962244	-0.0250228	-0.388783	0.526533
109	1	2	1	129S2	1	3	4	23	-0.186377	-0.796209	-0.331338	-0.518569	-0.974499	0.118224	-0.378262	0.646028	0.120227	0.331024	-0.968084	1.71642	-0.666021	-0.675751	-0.503486	0.58378	-0.706738	-0.456022	-0.388783	0.526533
109	1	3	1	129S2	1	3	4	23	-0.547042	-1.07235	-0.452577	-0.340813	-0.719165	-0.787771	-0.408551	-0.186506	-0.682932	0.397752	-0.643087	0.493624	-0.621952	-0.967821	-0.503486	0.58378	-0.962244	0.319803	-0.388783	0.526533
109	1	4	1	129S2	1	3	4	23	-1.08804	0.141603	-0.808527	-0.57782	1.00484	-1.40766	-0.401072	1.47856	-0.279473	1.25304	-0.968084	1.71642	-1.15079	0.313423	-0.503486	0.58378	-1.06445	1.99752	-0.388783	0.526533
109	1	5	1	129S2	1	3	4	23	-1.26837	1.85465	-0.870343	-0.57782	1.00484	-1.45535	-0.385406	-0.186506	-0.609674	1.82992	-0.968084	1.71642	-1.19486	2.09269	-0.503486	0.58378	-1.11555	2.03417	-0.388783	0.526533
110	1	1	1	129S2	1	1	2	9	-0.547042	0.839046	0.349983	2.02926	-1.17278	-1.35998	1.44293	-1.01904	1.4746	-0.782304	0.981898	-0.830367	0.0390966	1.0154	-0.503486	0.58378	-1.06445	-0.213112	-0.388783	0.526533
110	1	2	1	129S2	1	1	2	9	0.174288	-0.978178	1.12524	1.37749	-1.15972	-0.835455	-0.232247	-1.01904	1.4746	-0.782304	0.331904	-0.72227	0.876424	-0.884026	-0.503486	0.58378	-0.860041	0.626517	-0.388783	0.526533
110	1	3	1	129S2	1	1	2	9	-0.907706	0.913521	-0.779324	-0.340813	-0.885361	0.285118	0.561039	1.47856	-0.561137	0.397869	-0.968084	1.71642	-0.798231	1.08372	-0.503486	0.58378	-0.80894	0.154415	-0.388783	0.526533
110	1	4	1	129S2	1	1	2	9	-0.547042	-0.971944	-0.55474	-0.518569	-0.57513	-0.358615	-0.281055	0.229761	-0.393122	0.675925	-0.968084	1.71642	-0.710091	-0.881912	-0.503486	0.58378	-0.757839	-0.255303	-0.388783	0.526533
110	1	5	1	129S2	1	1	2	9	-0.547042	-0.576196	0.0430195	-0.518569	0.464343	-1.16924	0.48073	-0.186506	-0.505083	1.25264	-0.968084	1.71642	-0.401602	-0.462521	0.848373	-0.189391	-1.06445	1.93464	-0.388783	0.526533
111	1	1	1	129S2	1	2	3	17	-1.08804	1.40623	-0.122994	1.14048	-1.02123	-1.50303	1.52929	-1.01904	1.4746	-0.782304	0.331904	-0.354259	-0.886371	1.71263	-0.503486	0.58378	-1.11555	2.03417	-0.388783	0.526533
111	1	2	1	129S2	1	2	3	17	-0.547042	-0.291127	1.41828	1.02198	-0.739504	-1.21693	1.04349	-0.602773	0.819077	-0.395566	-0.643087	0.063602	0.744215	-0.152208	-0.052866	-0.863745	-1.06445	1.91392	-0.388783	0.526533
111	1	3	1	129S2	1	2	3	17	-0.907706	1.32867	-0.495956	-0.103806	0.584317	-0.930823	3.85287	-1.01904	1.4746	-0.782304	-0.968084	1.71642	-0.798231	1.58123	-0.503486	0.58378	-1.06445	1.36722	-0.388783	0.526533
111	1	4	1	129S2	1	2	3	17	-1.08804	1.22344	-0.736796	-0.103806	0.491352	-1.07387	-0.173385	-1.01904	1.4746	-0.782304	-0.643087	0.533551	-1.10672	0.00021748	-0.503486	0.58378	-1.01334	1.71883	-0.388783	0.526533
111	1	5	1	129S2	1	2	3	17	-1.08804	0.708956	-0.834715	-0.57782	1.00484	-1.19308	2.52693	-1.01904	1.4746	-0.782304	-0.968084	1.71642	-1.15079	0.893272	-0.503486	0.58378	-1.06445	1.00833	-0.388783	0.526533
112	1	1	1	129S2	2	4	4	23	-0.00604466	-0.727919	1.76618	1.55524	-1.18788	-1.05003	-0.28611	-0.602773	1.41148	-0.534886	0.331904	-0.459175	1.14084	-0.598974	-0.503486	0.58378	-1.11555	2.03417	-0.388783	0.526533
112	1	2	1	129S2	2	4	4	23	-1.26837	1.85465	-0.870343	-0.57782	1.00484	-1.55071	5.17132	-1.01904	1.4746	-0.782304	-0.643087	1.71642	-1.19486	2.09269	-0.503486	0.58378	-1.11555	2.03417	-0.388783	0.526533
112	1	3	1	129S2	2	4	4	23	-0.547042	0.0234985	-0.552888	-0.57782	1.00484	-0.144038	-0.149531	1.89483	-0.856018	1.44285	-0.643087	1.69194	-0.621952	0.171477	-0.052866	-0.241149	-1.01334	0.814002	-0.388783	0.526533
112	1	4	1	129S2	2	4	4	23	-0.00604466	-0.060308	0.511439	-0.57782	1.00484	-0.287089	-0.351256	1.47856	-0.803413	2.25456	-0.31809	1.02915	-0.269393	0.0827273	4.00271	-1.6703	-0.911143	-0.216174	-0.388783	0.526533
112	1	5	1	129S2	2	4	4	23	-1.26837	1.85465	-0.870343	-0.57782	1.00484	0.356644	-0.33544	1.89483	-0.787778	1.76847	-0.643087	-0.213464	-1.19486	2.09269	-0.503486	0.58378	-0.757839	0.292105	-0.388783	0.526533
113	1	1	1	129S2	1	4	6	38	-1.26837	1.85465	-0.870343	0.192452	-1.21235	1.50106	0.0123005	-1.01904	1.4746	-0.782304	0.656901	-0.556414	-1.19486	2.09269	-0.503486	0.58378	-0.860041	1.0866	-0.388783	0.526533
113	1	2	1	129S2	1	4	6	38	1.43661	-0.937135	-0.0567549	-0.22231	-1.17007	1.00038	-0.22072	-0.602773	-0.17729	-0.0753844	-0.643087	0.351808	0.127236	-0.878107	-0.503486	0.58378	-0.911143	-0.24235	-0.388783	0.526533
113	1	3	1	129S2	1	4	6	38	-0.547042	-0.835521	-0.761968	-0.57782	1.00484	0.18975	-0.404914	1.89483	-1.15631	2.47621	-0.643087	NA	-0.886371	-0.734648	-0.503486	0.58378	-0.911143	0.882892	-0.388783	0.526533
113	1	4	1	129S2	1	4	6	38	-1.08804	-0.666285	-0.780454	-0.57782	1.00484	-0.406299	-0.406108	0.646028	-0.59777	1.45758	-0.31809	1.28486	-1.01858	-0.560289	-0.503486	0.58378	-0.706738	0.832564	-0.388783	0.526533
113	1	5	1	129S2	1	4	6	38	0.35462	0.632908	0.538528	-0.57782	1.00484	-0.430141	-0.406089	0.229761	-0.819622	1.00435	-0.643087	NA	0.700145	0.149471	2.20023	-0.666472	-1.11555	2.03417	-0.388783	0.526533
114	1	1	1	129S2	1	1	3	18	-1.26837	1.85465	-0.870343	0.488711	-1.20858	-1.55071	5.17132	-1.01904	1.4746	-0.782304	0.00690709	-0.699349	-1.19486	2.09269	-0.503486	0.58378	-1.11555	2.03417	-0.388783	0.526533
114	1	2	1	129S2	1	1	3	18	-1.26837	1.85465	-0.870343	0.429459	-0.992243	-1.55071	5.17132	-0.602773	-0.392784	-0.250969	-0.643087	1.07545	-1.19486	2.09269	-0.503486	0.58378	-1.11555	2.03417	-0.388783	0.526533
114	1	3	1	129S2	1	1	3	18	-1.26837	1.85465	-0.870343	-0.340813	-1.12231	-1.55071	5.17132	-1.01904	1.4746	-0.782304	-0.643087	0.682947	-1.19486	2.09269	-0.503486	0.58378	-1.11555	2.03417	-0.388783	0.526533
114	1	4	1	129S2	1	1	3	18	-1.26837	1.85465	-0.870343	-0.22231	-1.13542	-1.55071	5.17132	-0.602773	0.269223	-0.253347	-0.968084	1.71642	-1.19486	2.09269	-0.503486	0.58378	-1.11555	2.03417	-0.388783	0.526533
114	1	5	1	129S2	1	1	3	18	-1.26837	1.85465	-0.870343	-0.57782	1.00484	-1.55071	5.17132	-0.602773	-0.303318	-0.61995	-0.643087	1.26267	-1.19486	2.09269	-0.503486	0.58378	-1.11555	2.03417	-0.388783	0.526533
115	1	1	1	129S2	1	1	1	2	0.715285	-0.811764	1.19256	0.666466	-1.22755	-0.620877	-0.303063	-1.01904	1.4746	-0.782304	0.331904	-1.10791	0.832354	-0.759432	-0.503486	0.58378	-0.757839	0.00491031	0.559339	-1.93151
115	1	2	1	129S2	1	1	1	2	1.61695	-0.996988	1.31623	-0.518569	0.998188	-0.835455	0.792288	0.229761	-0.427329	-0.0117895	-0.968084	1.71642	0.259446	-0.907235	-0.503486	0.58378	-0.80894	0.54839	0.085278	0.465081
115	1	3	1	129S2	1	1	1	2	0.715285	-0.833633	0.719572	-0.57782	1.00484	-1.00235	-0.258525	1.06229	-0.326259	0.1237	-0.968084	1.71642	0.0831665	-0.730108	-0.052866	0.557053	-0.911143	0.850381	1.50746	-2.25448
115	1	4	1	129S2	1	1	1	2	-0.186377	-0.966408	0.272337	-0.459317	0.183402	-1.28845	-0.192204	2.3111	-1.06288	1.9827	-0.31809	-1.10088	-0.269393	-0.872427	4.00271	-0.456361	-0.962244	-0.536163	0.085278	-0.649441
115	1	5	1	129S2	1	1	1	2	-0.547042	-1.02595	-0.367784	-0.518569	-0.380851	-1.31229	-0.30006	1.47856	-0.840876	4.67518	0.00690709	-0.792444	-0.886371	-0.925944	-0.503486	0.58378	-0.80894	-0.336471	-0.388783	0.526533
116	1	1	1	129S2	2	4	1	3	-1.26837	1.85465	-0.870343	0.666466	-0.746849	-1.47919	3.63677	-1.01904	1.4746	-0.782304	0.331904	-0.162213	-1.19486	2.09269	-0.503486	0.58378	-1.11555	2.03417	-0.388783	0.526533
116	1	2	1	129S2	2	4	1	3	-0.907706	1.26287	0.0470166	1.14048	-0.63407	-0.883139	2.55429	-0.186506	-0.392392	-0.243889	-0.31809	0.614592	0.0390966	1.44819	-0.503486	0.58378	-1.01334	0.00677357	-0.388783	0.526533
116	1	3	1	129S2	2	4	1	3	-0.366709	-0.776493	2.54223	1.02198	-0.977568	-1.09772	0.107456	-0.602773	0.533947	-0.39667	-0.968084	1.71642	1.84596	-0.671335	0.848373	-0.417041	-0.911143	1.54115	0.085278	-2.78263
116	1	4	1	129S2	2	4	1	3	1.07595	-0.907213	1.62843	0.192452	-1.10685	-0.883139	-0.394526	-0.186506	-0.695401	-0.128768	-0.643087	1.27627	0.435726	-0.813561	0.848373	-2.72973	-0.655637	-0.735512	-0.388783	0.526533
116	1	5	1	129S2	2	4	1	3	-0.547042	-0.110515	-0.348954	-0.281562	-1.0513	-0.620877	-0.398927	0.646028	-0.168962	-0.0142265	-0.643087	0.812729	-0.621952	0.0372329	-0.503486	0.58378	-0.860041	0.0851416	-0.388783	0.526533
117	1	1	1	129S2	1	1	2	11	-0.907706	-0.713258	3.15875	3.92531	-1.05847	-1.47919	0.409093	-1.01904	1.4746	-0.782304	0.331904	-0.666194	1.27305	-0.604685	-0.503486	0.58378	-1.11555	2.03417	-0.388783	0.526533
117	1	2	1	129S2	1	1	2	11	-0.366709	-0.892719	1.99758	1.43674	-1.204	-1.47919	-0.0468593	-0.602773	-0.610194	-0.0538565	-0.31809	0.133377	-0.00497325	-0.751316	-0.503486	0.58378	-1.11555	2.03417	-0.388783	0.526533
117	1	3	1	129S2	1	1	2	11	-1.26837	1.85465	-0.870343	0.192452	-0.982677	-1.4315	1.31206	-0.602773	0.55148	-0.450748	-0.643087	-0.338041	-1.15079	0.598724	-0.503486	0.58378	-0.80894	-0.119284	-0.388783	0.526533
117	1	4	1	129S2	1	1	2	11	-0.366709	0.164287	-0.17414	0.488711	-1.12106	-0.692403	0.449341	-1.01904	1.4746	-0.782304	-0.643087	0.0645555	-0.754161	-0.297429	-0.503486	0.58378	-1.06445	1.37344	-0.388783	0.526533
117	1	5	1	129S2	1	1	2	11	-0.727374	-1.03523	-0.631912	-0.57782	1.00484	-0.144038	-0.316864	-0.602773	-0.829802	-0.407985	-0.968084	1.71642	-1.10672	-0.055062	-0.503486	0.58378	-0.655637	0.841568	-0.388783	0.526533
118	1	1	1	129S2	1	4	1	4	-1.08804	1.55947	-0.378389	1.55524	-1.08986	-1.24077	0.872094	-1.01904	1.4746	-0.782304	0.981898	-0.564849	-0.533812	1.78607	-0.503486	0.58378	-1.11555	2.03417	-0.388783	0.526533
118	1	2	1	129S2	1	4	1	4	0.35462	-0.848186	0.536119	1.37749	-0.550372	-1.21693	-0.400624	-0.602773	-0.653897	-0.308414	0.656901	-0.664316	-0.666021	-0.6312	-0.503486	0.58378	-1.11555	2.03417	-0.388783	0.526533
118	1	3	1	129S2	1	4	1	4	-0.00604466	-0.465083	0.48019	0.429459	-0.73414	-1.4315	0.69178	0.229761	-0.515655	0.498716	-0.31809	1.45801	-0.445672	-0.318782	-0.503486	0.58378	-1.11555	2.03417	-0.388783	0.526533
118	1	4	1	129S2	1	4	1	4	-0.366709	0.563211	0.389285	0.0146971	-0.693228	-0.740087	0.539404	-0.186506	0.871993	-0.146987	-0.643087	0.181165	-0.754161	0.800884	0.397754	0.283185	-1.06445	1.01913	0.559339	0.501316
118	1	5	1	129S2	1	4	1	4	-1.26837	1.85465	-0.870343	-0.57782	1.00484	-1.4315	0.892069	0.229761	-0.486739	0.384813	-0.31809	1.12872	-1.19486	2.09269	-0.503486	0.58378	-1.06445	1.70687	-0.388783	0.526533
119	1	1	1	129S2	1	2	5	31	-0.366709	-0.533511	2.02497	2.38477	-1.16726	-1.26461	0.351518	-1.01904	1.4746	-0.782304	1.30689	-1.08803	0.523865	-0.532385	-0.503486	0.58378	-1.11555	2.03417	-0.388783	0.526533
119	1	2	1	129S2	1	2	5	31	0.534952	-1.074	2.24392	0.488711	-0.723951	-1.26461	-0.392138	-1.01904	1.4746	-0.782304	0.00690709	-1.10833	-0.137183	-0.735581	1.74961	-1.32941	-1.11555	2.03417	-0.388783	0.526533
119	1	3	1	129S2	1	2	5	31	-1.08804	1.72715	-0.849481	-0.22231	-1.04889	-0.954665	-0.39115	-0.602773	-0.792238	-0.380364	-0.643087	1.32081	-1.19486	2.09269	-0.503486	0.58378	-0.860041	-0.0395664	-0.388783	0.526533
119	1	4	1	129S2	1	2	5	31	-1.26837	1.85465	-0.870343	-0.518569	-0.0786703	-1.40766	-0.394358	0.646028	-1.15221	0.989139	-0.968084	1.71642	-1.19486	2.09269	-0.503486	0.58378	-1.06445	0.962922	-0.388783	0.526533
119	1	5	1	129S2	1	2	5	31	-1.26837	1.85465	-0.870343	-0.459317	-0.37608	-1.12156	-0.361533	0.229761	0.313674	0.336769	-0.643087	-0.0487363	-1.19486	2.09269	-0.503486	0.58378	-1.01334	1.3708	-0.388783	0.526533
120	1	1	1	129S2	1	4	2	11	-0.907706	-0.909819	3.67037	3.15504	-1.22627	-1.52687	-0.200914	-0.602773	1.05381	-0.546201	1.30689	-0.756312	2.15445	-0.876895	-0.503486	0.58378	-1.11555	2.03417	-0.388783	0.526533
120	1	2	1	129S2	1	4	2	11	0.35462	-0.989358	1.7563	2.02926	-1.1895	-1.26461	-0.252501	-0.602773	-0.345059	-0.336962	-0.643087	-0.0530657	0.127236	-0.896693	-0.503486	0.58378	-0.911143	0.429594	-0.388783	0.526533
120	1	3	1	129S2	1	4	2	11	-0.186377	-0.818028	-0.137252	0.429459	-1.10362	-0.334773	0.0930577	-0.186506	-0.713672	0.06405	-0.968084	1.71642	-0.666021	-0.348117	-0.503486	0.58378	-0.655637	-0.157536	-0.388783	0.526533
120	1	4	1	129S2	1	4	2	11	-0.547042	0.076931	0.577044	-0.57782	1.00484	-0.740087	1.38752	-0.602773	-0.541069	0.0172811	-0.643087	-0.216023	-0.181253	0.224787	0.397754	-0.383454	-0.860041	0.0131188	-0.388783	0.526533
120	1	5	1	129S2	1	4	2	11	-1.26837	1.85465	-0.870343	-0.57782	1.00484	-1.33614	0.450124	-0.602773	-0.216341	-0.208378	-0.643087	-0.734558	-1.19486	2.09269	-0.503486	0.58378	-1.11555	2.03417	-0.388783	0.526533
121	1	1	1	129S2	1	2	6	39	-0.547042	-0.762285	3.02932	1.91075	-1.23236	-1.47919	-0.0148362	-1.01904	1.4746	-0.782304	1.30689	-0.58275	2.72736	-0.678239	-0.503486	0.58378	-1.11555	2.03417	-0.388783	0.526533
121	1	2	1	129S2	1	2	6	39	-0.907706	-0.869327	-0.819343	1.14048	-1.20478	-0.835455	-0.388893	-0.602773	-0.757895	-0.203387	-0.643087	0.503752	-1.15079	0.813239	-0.503486	0.58378	-0.80894	0.386638	-0.388783	0.526533
121	1	3	1	129S2	1	2	6	39	-1.26837	1.85465	-0.870343	-0.400065	0.56565	0.380486	-0.349839	0.229761	-0.277056	0.532139	-0.31809	NA	-1.19486	2.09269	-0.503486	0.58378	-0.80894	0.363081	-0.388783	0.526533
121	1	4	1	129S2	1	2	6	39	-1.26837	1.85465	-0.870343	-0.518569	0.642079	-0.382457	-0.350473	0.646028	-0.998483	1.50226	-0.643087	1.54365	-1.10672	0.477675	-0.503486	0.58378	-1.01334	0.95003	-0.388783	0.526533
121	1	5	1	129S2	1	2	6	39	-1.26837	1.85465	-0.870343	-0.57782	1.00484	-1.4315	0.267889	0.229761	-1.05966	0.818087	-0.968084	1.71642	-1.19486	2.09269	-0.503486	0.58378	-1.11555	2.03417	-0.388783	0.526533
122	1	1	1	129S2	1	3	2	12	-1.08804	1.78436	-0.7532	2.20701	-1.20304	-0.453983	-0.236256	-1.01904	1.4746	-0.782304	0.656901	-1.17449	-1.19486	2.09269	-0.503486	0.58378	-1.11555	2.03417	-0.388783	0.526533
122	1	2	1	129S2	1	3	2	12	-0.547042	-0.811351	1.52133	1.8515	-1.0355	-1.21693	-0.39861	-0.602773	0.53475	-0.421098	-0.968084	1.71642	0.303516	-0.702391	-0.503486	0.58378	-1.11555	2.03417	-0.388783	0.526533
122	1	3	1	129S2	1	3	2	12	-1.26837	1.85465	-0.870343	-0.400065	-0.226906	-1.40766	-0.392288	-0.602773	0.867122	-0.476106	-0.643087	-0.207394	-1.19486	2.09269	-0.503486	0.58378	-1.11555	2.03417	-0.388783	0.526533
122	1	4	1	129S2	1	3	2	12	0.715285	-0.989073	1.42071	-0.0445547	-0.941736	-1.50303	-0.233011	-0.602773	1.45715	-0.671302	-0.643087	-0.0884687	-0.754161	-0.401406	-0.503486	0.58378	-1.11555	2.03417	-0.388783	0.526533
122	1	5	1	129S2	1	3	2	12	-1.26837	1.85465	-0.870343	-0.57782	1.00484	-1.52687	-0.382086	-1.01904	1.4746	-0.782304	-0.968084	1.71642	-1.19486	2.09269	-0.503486	0.58378	-1.11555	2.03417	-0.388783	0.526533
123	1	1	1	129S2	1	3	6	39	-1.26837	1.85465	-0.870343	0.547963	-1.15317	0.213592	-0.184855	-1.01904	1.4746	-0.782304	1.30689	-0.682081	-1.19486	2.09269	-0.503486	0.58378	-1.01334	1.34729	-0.388783	0.526533
123	1	2	1	129S2	1	3	6	39	-0.907706	0.32307	-0.758691	-0.0445547	-1.06807	-0.287089	0.00987587	-0.602773	0.406324	-0.201358	-0.31809	-0.835611	-1.01858	0.471777	-0.503486	0.58378	-0.962244	-0.664194	-0.388783	0.526533
123	1	3	1	129S2	1	3	6	39	0.174288	-1.0579	0.151884	-0.57782	1.00484	-0.763929	-0.402862	-0.602773	-0.625355	0.0714777	-0.643087	1.47092	0.435726	-0.968029	-0.503486	0.58378	-1.01334	0.568685	-0.388783	0.526533
123	1	4	1	129S2	1	3	6	39	0.534952	-1.0209	0.977503	-0.57782	1.00484	-0.668561	-0.288385	-1.01904	1.4746	-0.782304	-0.643087	0.0861145	1.14084	-0.928194	-0.503486	0.58378	-0.706738	-0.0552783	-0.388783	0.526533
123	1	5	1	129S2	1	3	6	39	-0.907706	0.426267	-0.674161	-0.518569	-0.661395	-1.09772	2.17715	0.229761	-1.01324	0.987746	-0.31809	1.71642	-0.754161	0.591375	-0.503486	0.58378	-1.06445	1.25106	-0.388783	0.526533
124	1	1	1	129S2	1	2	2	10	-1.08804	-0.749581	3.46999	1.733	-1.13827	-1.52687	0.227808	-1.01904	1.4746	-0.782304	0.656901	-0.312533	2.11038	-0.727392	-0.503486	0.58378	-1.11555	2.03417	-0.388783	0.526533
124	1	2	1	129S2	1	2	2	10	0.174288	-1.05122	3.09703	2.26626	-0.810523	-1.52687	-0.381433	-0.602773	0.451203	-0.502971	-0.31809	-0.00129874	-0.0490431	-0.804657	-0.503486	0.58378	-1.11555	2.03417	-0.388783	0.526533
124	1	3	1	129S2	1	2	2	10	-0.186377	-1.06934	2.40957	1.19973	-0.726667	-1.55071	5.17132	-0.602773	-0.330437	-0.325066	-0.643087	0.890978	-0.0490431	-0.583736	0.848373	-0.729063	-1.11555	2.03417	-0.388783	0.526533
124	1	4	1	129S2	1	2	2	10	0.895617	-1.05448	2.0876	0.607215	-0.0455465	-1.50303	-0.352599	1.06229	-0.689454	1.51788	-0.968084	1.71642	-0.0490431	-0.816163	-0.503486	0.58378	-1.11555	2.03417	-0.388783	0.526533
124	1	5	1	129S2	1	2	2	10	-0.00604466	-0.579991	1.20777	-0.22231	-0.576586	-1.55071	5.17132	-0.602773	-0.247729	-0.158592	-0.643087	NA	-0.489742	-0.254474	-0.503486	0.58378	-1.11555	2.03417	0.085278	-1.76886
125	1	1	1	129S2	1	4	3	16	1.97761	-0.91327	1.32341	0.547963	-1.21276	-0.477825	-0.138453	-0.602773	0.602106	-0.485449	-0.31809	0.478545	1.36119	-0.820879	-0.503486	0.58378	-0.860041	1.38817	-0.388783	0.526533
125	1	2	1	129S2	1	4	3	16	0.895617	-1.07665	0.024042	-0.57782	1.00484	0.761958	-0.401781	1.06229	-0.654398	1.8944	0.656901	-1.13616	0.215376	-0.717701	-0.503486	0.58378	-0.400131	-0.898301	-0.388783	0.526533
125	1	3	1	129S2	1	4	3	16	-0.366709	0.00535668	-0.522308	-0.57782	1.00484	0.356644	-0.345754	0.229761	-1.09229	1.47784	-0.643087	-0.322232	-0.666021	0.658036	0.397754	-1.099	-0.34903	-0.239047	-0.388783	0.526533
125	1	4	1	129S2	1	4	3	16	-0.907706	-0.152817	-0.754463	-0.57782	1.00484	0.213592	-0.406705	1.06229	-1.15461	3.44656	-0.643087	0.115009	-1.01858	-0.0191246	-0.052866	-0.0691926	-0.655637	-0.558189	-0.388783	0.526533
125	1	5	1	129S2	1	4	3	16	-1.08804	1.21184	-0.850514	-0.57782	1.00484	0.475854	-0.394824	1.06229	-1.16536	2.19799	-0.643087	-0.985045	-1.10672	1.41973	-0.503486	0.58378	-0.246827	-0.692768	-0.388783	0.526533
126	1	1	1	129S2	2	3	6	40	-1.26837	1.85465	-0.870343	1.14048	-1.18708	-1.38382	0.172211	-1.01904	1.4746	-0.782304	0.981898	-0.864768	-1.19486	2.09269	-0.503486	0.58378	-1.11555	2.03417	-0.388783	0.526533
126	1	2	1	129S2	2	3	6	40	-1.26837	1.85465	-0.870343	0.251704	-0.784392	-1.52687	4.9859	-0.602773	0.140085	0.55587	-0.643087	1.46418	-1.19486	2.09269	-0.503486	0.58378	-1.11555	2.03417	-0.388783	0.526533
126	1	3	1	129S2	2	3	6	40	-1.26837	1.85465	-0.870343	0.78497	-1.10658	0.618906	-0.109395	-0.602773	1.04487	-0.701417	-0.643087	1.04016	-1.19486	2.09269	-0.503486	0.58378	-0.757839	0.0176611	-0.388783	0.526533
126	1	4	1	129S2	2	3	6	40	-1.26837	1.85465	-0.870343	-0.340813	-0.493345	-1.12156	0.923458	0.229761	-0.747779	0.988268	-0.968084	1.71642	-1.19486	2.09269	-0.503486	0.58378	-1.06445	0.311493	-0.388783	0.526533
126	1	5	1	129S2	2	3	6	40	-1.26837	1.85465	-0.870343	-0.57782	1.00484	-1.55071	5.17132	0.646028	-0.168908	0.306131	-0.968084	1.71642	-1.19486	2.09269	-0.503486	0.58378	-1.06445	-0.115145	-0.388783	0.526533
127	1	1	1	129S2	1	3	5	29	-0.547042	0.164769	-0.522406	1.49599	-1.18889	0.332802	-0.359854	-0.602773	1.03432	-0.0100487	1.30689	-0.711219	-0.710091	-0.421246	-0.503486	0.58378	-0.911143	0.116847	-0.388783	0.526533
127	1	2	1	129S2	1	3	5	29	0.174288	-0.991836	0.291216	-0.400065	-1.09526	-0.453983	-0.265687	-0.602773	0.0443973	-0.0619806	-0.643087	1.06586	0.612005	-0.895719	0.848373	-2.45915	-0.860041	-0.917971	-0.388783	0.526533
127	1	3	1	129S2	1	3	5	29	-0.186377	-0.74843	0.371846	-0.163058	-1.17622	-0.644719	-0.176201	0.646028	-0.177856	-0.167935	-0.643087	NA	-0.00497325	-0.646354	1.74961	-0.633831	-1.06445	0.708339	-0.388783	0.526533
127	1	4	1	129S2	1	3	5	29	-0.907706	0.895409	-0.300493	-0.0445547	-0.271644	-1.12156	-0.385779	0.229761	-1.0645	0.983916	-0.643087	-1.05458	-0.666021	1.09136	-0.503486	0.58378	-1.11555	2.03417	-0.388783	0.526533
127	1	5	1	129S2	1	3	5	29	-1.26837	1.85465	-0.870343	-0.57782	1.00484	-1.45535	1.74131	-0.602773	0.718947	-0.0237415	-0.968084	1.71642	-1.19486	2.09269	-0.503486	0.58378	-1.11555	2.03417	-0.388783	0.526533
128	1	1	1	129S2	1	2	1	1	0.35462	-0.969849	2.36733	2.91803	-1.19015	-1.26461	-0.262311	-1.01904	1.4746	-0.782304	1.63189	-0.678861	0.656075	-0.895169	-0.503486	0.58378	-1.11555	2.03417	-0.388783	0.526533
128	1	2	1	129S2	1	2	1	1	-0.186377	-1.01365	-0.00613021	0.133201	-1.20277	-0.0725116	-0.345083	-0.186506	-0.177975	-0.0337804	0.00690709	-0.685904	-0.974511	-0.915372	-0.503486	0.58378	0.0597798	-0.210584	-0.388783	0.526533
128	1	3	1	129S2	1	2	1	1	0.715285	-1.05513	1.95609	-0.0445547	-0.968242	-1.26461	-0.375651	-0.186506	-0.591859	-0.118613	-0.968084	1.71642	0.479795	-0.114923	3.55209	0.102182	-0.80894	0.347731	0.085278	-0.343775
128	1	4	1	129S2	1	2	1	1	0.35462	-1.0816	1.25199	-0.0445547	-1.08667	-1.40766	-0.415694	-1.01904	1.4746	-0.782304	-0.968084	1.71642	-0.0490431	-0.785253	2.20023	-1.60508	-1.06445	0.584014	0.085278	-0.150754
128	1	5	1	129S2	1	2	1	1	-1.08804	1.405	-0.80661	-0.518569	0.860966	-1.31229	1.87692	0.229761	1.24373	-0.193291	-0.968084	1.71642	-1.19486	2.09269	-0.503486	0.58378	-1.01334	1.67311	-0.388783	0.526533
129	1	1	1	129S2	1	1	1	4	-0.186377	-0.284667	-0.301609	0.962725	-1.19624	-0.0486696	0.158671	-0.186506	-0.732053	-0.41222	1.30689	-0.602713	-0.621952	0.230053	-0.503486	0.58378	-1.06445	0.00467866	-0.388783	0.526533
129	1	2	1	129S2	1	1	1	4	0.35462	-0.0388918	0.444969	-0.459317	-0.774789	0.0466983	-0.162083	-0.186506	-0.737133	1.77446	0.00690709	-0.377521	-0.00497325	0.101157	0.848373	-1.08787	-0.706738	-0.565854	-0.388783	0.526533
129	1	3	1	129S2	1	1	1	4	-0.186377	-0.178432	0.000374247	-0.281562	-1.02635	-0.620877	-0.277735	1.06229	-0.966073	0.494422	-0.643087	0.858172	-0.533812	-0.0314182	0.397754	-0.694532	-0.757839	0.329874	-0.388783	0.526533
129	1	4	1	129S2	1	1	1	4	0.35462	-1.08334	1.78041	-0.459317	-0.789351	-1.1454	-0.409446	-0.186506	-0.797602	0.0153089	-0.643087	0.812106	0.215376	-0.8138	1.74961	-0.90234	-0.706738	-0.0914156	-0.388783	0.526533
129	1	5	1	129S2	1	1	1	4	-0.727374	-0.444512	0.289825	-0.518569	-0.4635	-1.31229	-0.304033	0.229761	-0.945932	0.837293	-0.31809	0.857851	-0.577882	-0.305888	-0.503486	0.58378	-1.06445	1.76408	-0.388783	0.526533
130	1	1	1	129S2	1	2	4	25	-1.26837	1.85465	-0.870343	1.733	-1.22954	-1.26461	0.0237519	-1.01904	1.4746	-0.782304	-0.31809	-0.715762	-1.19486	2.09269	-0.503486	0.58378	-1.01334	1.36353	-0.388783	0.526533
130	1	2	1	129S2	1	2	4	25	-1.08804	1.57225	-0.84935	1.31824	-1.15714	-0.310931	0.503446	-0.602773	0.114955	-0.417385	-0.968084	1.71642	-1.15079	1.77231	-0.503486	0.58378	-1.01334	1.15353	-0.388783	0.526533
130	1	3	1	129S2	1	2	4	25	-0.907706	1.54943	-0.42511	1.55524	-0.442027	-0.859297	0.341969	-0.602773	0.655851	-0.430441	-0.968084	1.71642	-0.357532	1.76639	-0.503486	0.58378	-1.06445	0.295761	-0.388783	0.526533
130	1	4	1	129S2	1	2	4	25	-1.26837	1.85465	-0.870343	0.0146971	-1.16561	-1.1454	-0.0750964	-0.602773	-0.52246	-0.30261	-0.643087	0.547999	-1.19486	2.09269	-0.503486	0.58378	-1.01334	0.785156	-0.388783	0.526533
130	1	5	1	129S2	1	2	4	25	-1.26837	1.85465	-0.870343	-0.281562	0.131357	-1.38382	0.124465	-0.602773	-0.422613	3.29223	-0.643087	-0.939018	-1.19486	2.09269	-0.503486	0.58378	-1.11555	2.03417	-0.388783	0.526533
131	2	1	1	129S2	1	4	6	38	-0.547042	-0.625783	2.74123	0.903473	-1.21593	-1.24077	-0.337884	-1.01904	1.4746	-0.782304	1.30689	-0.943377	2.28666	-0.878646	-0.503486	0.58378	-1.11555	2.03417	-0.388783	0.526533
131	2	2	1	129S2	1	4	6	38	-1.08804	0.413062	-0.362538	-0.163058	-1.10717	-1.09772	0.151994	-0.602773	-0.41963	-0.28938	-0.31809	0.327719	-0.710091	-0.200439	-0.503486	0.58378	-1.11555	2.03417	-0.388783	0.526533
131	2	3	1	129S2	1	4	6	38	0.715285	-0.851962	2.27687	-0.400065	-0.0611518	-1.55071	5.17132	-1.01904	1.4746	-0.782304	-0.31809	-0.271438	1.00863	-0.949557	-0.052866	-0.668375	-1.11555	2.03417	-0.388783	0.526533
131	2	4	1	129S2	1	4	6	38	-1.08804	-0.21972	-0.839337	-0.518569	-0.539861	-1.50303	-0.235212	-0.186506	-0.622819	-0.012021	-0.968084	1.71642	-1.06265	-0.952304	-0.503486	0.58378	-1.11555	2.03417	-0.388783	0.526533
131	2	5	1	129S2	1	4	6	38	-1.26837	1.85465	-0.870343	-0.57782	1.00484	-1.50303	1.53732	-0.602773	0.596669	-0.457771	-0.643087	0.091942	-1.19486	2.09269	-0.503486	0.58378	-1.11555	2.03417	-0.388783	0.526533
132	2	1	1	129S2	1	2	4	26	1.25628	-0.317372	0.144657	-0.103806	-1.18742	0.690432	-0.0524172	-1.01904	1.4746	-0.782304	0.981898	-0.59313	-0.093113	-0.194562	-0.503486	0.58378	-0.757839	-0.210655	-0.388783	0.526533
132	2	2	1	129S2	1	2	4	26	0.895617	-0.533825	0.126579	-0.57782	1.00484	0.18975	-0.325593	-0.186506	0.0157547	0.740275	-0.31809	-0.79007	0.171306	-0.428802	-0.503486	0.58378	-0.604536	-0.0739512	-0.388783	0.526533
132	2	3	1	129S2	1	2	4	26	-1.08804	1.37872	-0.860281	-0.57782	1.00484	0.18975	-0.382925	2.72736	-1.06556	0.373962	-0.643087	1.36096	-1.10672	1.58055	-0.503486	0.58378	-0.757839	0.753058	-0.388783	0.526533
132	2	4	1	129S2	1	2	4	26	-1.26837	1.85465	-0.870343	-0.57782	1.00484	-0.525509	-0.371399	1.89483	-0.572421	1.52942	-0.968084	1.71642	-1.15079	0.381514	-0.503486	0.58378	-0.860041	1.39897	-0.388783	0.526533
132	2	5	1	129S2	1	2	4	26	0.35462	0.542602	0.228497	-0.57782	1.00484	-0.263247	-0.381955	0.646028	-0.399507	0.539681	-0.643087	NA	0.479795	0.165268	0.397754	-0.0964887	-0.757839	0.92611	-0.388783	0.526533
133	2	1	1	129S2	1	1	1	3	-0.547042	-0.704418	3.138	3.15504	-1.15758	-1.45535	0.243251	-1.01904	1.4746	-0.782304	-0.31809	-0.721794	2.46294	-0.636953	-0.503486	0.58378	-1.11555	2.03417	-0.388783	0.526533
133	2	2	1	129S2	1	1	1	3	1.43661	-0.922012	1.42539	1.55524	-1.17522	-1.09772	-0.126833	0.646028	-0.361342	-0.0473008	-0.643087	0.0633588	0.788285	-0.81948	0.848373	-0.171453	-1.01334	1.30618	-0.388783	0.526533
133	2	3	1	129S2	1	1	1	3	-1.26837	1.85465	-0.870343	0.370208	-0.829385	-1.12156	0.535637	0.646028	-0.620073	0.887775	-0.643087	-0.191643	-1.19486	2.09269	-0.503486	0.58378	-1.06445	1.42827	-0.388783	0.526533
133	2	4	1	129S2	1	1	1	3	-1.26837	1.85465	-0.870343	-0.518569	1.00185	-1.4315	1.30483	-0.186506	-0.0786835	0.0612073	-0.643087	NA	-1.19486	2.09269	-0.503486	0.58378	-1.11555	2.03417	-0.388783	0.526533
133	2	5	1	129S2	1	1	1	3	-1.26837	1.85465	-0.870343	-0.340813	-0.0245768	-1.12156	2.62206	0.646028	-0.280321	-0.296692	-0.31809	0.412194	-1.19486	2.09269	-0.503486	0.58378	-0.860041	0.98655	-0.388783	0.526533
134	2	1	1	129S2	1	2	2	11	-0.00604466	-0.924981	3.41424	1.55524	-1.14414	-1.40766	-0.162139	-1.01904	1.4746	-0.782304	0.981898	-0.662468	1.9341	-0.834904	-0.503486	0.58378	-1.01334	-0.929735	-0.388783	0.526533
134	2	2	1	129S2	1	2	2	11	0.174288	-1.01977	2.44505	1.02198	-0.93328	-1.19308	-0.355919	-0.602773	1.28675	-0.366033	-0.643087	-0.496854	0.171306	-0.967324	-0.503486	0.58378	-1.01334	1.37766	-0.388783	0.526533
134	2	3	1	129S2	1	2	2	11	1.61695	-0.423784	0.483499	0.310956	-1.12409	-0.525509	-0.221075	-1.01904	1.4746	-0.782304	-0.643087	0.0212623	-0.0490431	-0.830405	-0.503486	0.58378	-0.604536	-0.128117	-0.388783	0.526533
134	2	4	1	129S2	1	2	2	11	1.61695	-0.839661	1.39419	-0.57782	1.00484	-1.05003	-0.316417	-0.602773	1.09352	-0.75422	-0.968084	1.71642	-0.00497325	-0.743138	0.397754	-1.73839	-0.80894	0.518528	-0.388783	0.526533
134	2	5	1	129S2	1	2	2	11	0.35462	-0.930635	-0.157016	-0.459317	0.159034	-0.644719	-0.329845	-0.602773	-0.191283	-0.364118	-0.968084	1.71642	-0.489742	-0.808244	-0.052866	-0.0957381	-0.502333	0.108639	-0.388783	0.526533
135	2	1	1	129S2	2	2	5	29	-1.26837	1.85465	-0.870343	0.725718	-1.20998	-0.406299	-0.203114	-1.01904	1.4746	-0.782304	0.656901	-0.757362	-1.19486	2.09269	-0.503486	0.58378	-1.11555	2.03417	-0.388783	0.526533
135	2	2	1	129S2	2	2	5	29	-0.547042	0.117246	0.659458	0.0146971	-0.631962	-1.07387	0.483695	-0.602773	1.39625	-0.295647	-0.643087	NA	0.303516	-0.163911	-0.503486	0.58378	-1.06445	1.22855	-0.388783	0.526533
135	2	3	1	129S2	2	2	5	29	-1.08804	-0.923064	-0.750841	-0.57782	1.00484	-1.45535	-0.325817	-1.01904	1.4746	-0.782304	-0.968084	1.71642	-1.19486	2.09269	-0.503486	0.58378	-1.11555	2.03417	-0.388783	0.526533
135	2	4	1	129S2	2	2	5	29	-0.907706	-0.791066	-0.381861	-0.57782	1.00484	-1.4315	-0.330498	-0.186506	-0.126509	-0.112927	-0.968084	1.71642	-0.842301	-0.693777	-0.503486	0.58378	-1.11555	2.03417	-0.388783	0.526533
135	2	5	1	129S2	2	2	5	29	-0.727374	-0.836898	-0.0874974	-0.281562	-1.03384	-1.4315	-0.230493	-0.186506	0.25627	0.419977	-0.643087	-0.521867	-0.357532	-0.741956	-0.503486	0.58378	-1.06445	0.101931	-0.388783	0.526533
136	2	1	1	129S2	1	2	3	17	0.174288	-0.765962	3.01445	2.02926	-1.2222	-1.45535	-0.00552955	-1.01904	1.4746	-0.782304	0.981898	-0.478525	1.58154	-0.824984	-0.503486	0.58378	-1.11555	2.03417	-0.388783	0.526533
136	2	2	1	129S2	1	2	3	17	0.715285	-0.948512	0.10652	0.0146971	-1.18022	-0.668561	-0.363827	-0.602773	0.796857	-0.270814	-0.31809	1.23154	-0.181253	-0.859221	-0.503486	0.58378	-1.06445	0.728734	-0.388783	0.526533
136	2	3	1	129S2	1	2	3	17	-0.366709	-0.188127	0.137592	-0.57782	1.00484	-0.978507	-0.324045	-0.602773	-0.0146301	-0.304236	-0.643087	NA	-0.313462	-0.0744145	-0.503486	0.58378	-0.80894	1.03271	-0.388783	0.526533
136	2	4	1	129S2	1	2	3	17	-0.547042	0.817011	0.0349713	-0.57782	1.00484	-1.05003	0.2951	1.47856	-0.8908	-0.129813	-0.643087	-0.331562	-0.137183	0.987982	-0.503486	0.58378	-0.962244	1.77364	-0.388783	0.526533
136	2	5	1	129S2	1	2	3	17	-1.26837	1.85465	-0.870343	-0.57782	1.00484	-1.1454	-0.371138	0.646028	-0.601182	0.296092	-0.643087	0.830834	-1.19486	2.09269	-0.503486	0.58378	-1.01334	1.13439	-0.388783	0.526533
137	2	1	1	129S2	1	4	6	39	-0.907706	-0.724447	3.36296	1.61449	-1.17415	-1.50303	0.118833	-1.01904	1.4746	-0.782304	-0.31809	0.701626	3.30027	-0.652885	-0.503486	0.58378	-1.11555	2.03417	-0.388783	0.526533
137	2	2	1	129S2	1	4	6	39	-0.547042	-1.00934	3.4509	0.370208	-1.19712	-1.4315	-0.330423	-0.602773	1.2015	-0.736523	-0.643087	1.13694	2.11038	-0.960555	8.95953	-1.97763	-1.11555	2.03417	-0.388783	0.526533
137	2	3	1	129S2	1	4	6	39	-0.00604466	-0.956339	1.13796	-0.459317	-0.819962	-0.477825	-0.193267	-0.602773	-0.326259	-0.308994	-0.643087	-1.02324	0.391656	-0.866425	-0.052866	-2.75487	-0.297928	0.411979	0.085278	-1.36928
137	2	4	1	129S2	1	4	6	39	-1.26837	1.85465	-0.870343	-0.518569	0.0385423	0.165908	-0.317946	3.14363	-0.419274	1.01734	-0.968084	1.71642	-1.19486	2.09269	-0.503486	0.58378	-0.553434	0.18744	-0.388783	0.526533
137	2	5	1	129S2	1	4	6	39	-1.26837	1.85465	-0.870343	-0.518569	0.648884	-0.215563	-0.342602	3.5599	-1.08952	2.10973	-0.31809	0.155549	-1.19486	2.09269	-0.503486	0.58378	-0.757839	0.451944	-0.388783	0.526533
138	2	1	1	129S2	1	2	3	19	-1.08804	-0.819041	3.58576	1.37749	-1.16269	-1.52687	0.0212528	-1.01904	1.4746	-0.782304	1.30689	-0.33917	2.55108	-0.827482	-0.503486	0.58378	-1.11555	2.03417	-0.388783	0.526533
138	2	2	1	129S2	1	2	3	19	-0.547042	-0.87913	3.17207	1.08123	-0.91105	-1.47919	-0.0531446	-1.01904	1.4746	-0.782304	-0.968084	1.71642	1.22898	-0.870893	-0.503486	0.58378	-1.11555	2.03417	-0.388783	0.526533
138	2	3	1	129S2	1	2	3	19	0.715285	-0.999024	1.6006	-0.0445547	-0.584899	-1.24077	-0.298568	-0.186506	-0.0400891	-0.73101	-0.31809	-0.422828	0.523865	-0.909899	-0.052866	-0.0261969	-0.80894	0.156953	-0.388783	0.526533
138	2	4	1	129S2	1	2	3	19	-0.186377	-1.04114	-0.0925761	-0.518569	-0.460161	-0.763929	-0.337623	1.89483	-0.347723	0.232207	-0.643087	0.262955	-0.357532	-0.951879	-0.503486	0.58378	-0.553434	-0.744919	-0.388783	0.526533
138	2	5	1	129S2	1	2	3	19	-1.08804	0.498412	-0.773456	-0.57782	1.00484	-1.09772	-0.187373	5.22496	-1.00571	3.62784	-0.643087	1.617	-1.01858	0.668142	-0.503486	0.58378	-0.860041	0.2296	-0.388783	0.526533
139	2	1	1	129S2	1	2	3	16	-0.907706	-0.808136	3.4118	2.08851	-1.18597	-1.47919	0.0627317	-1.01904	1.4746	-0.782304	0.656901	-0.415609	1.00863	-0.762822	-0.503486	0.58378	-1.11555	2.03417	-0.388783	0.526533
139	2	2	1	129S2	1	2	3	16	1.79728	-1.05855	1.79111	0.607215	-1.0488	-0.978507	-0.377386	1.47856	0.00187132	0.0543592	-0.31809	-0.765496	0.391656	-0.973305	-0.503486	0.58378	-1.11555	2.03417	-0.388783	0.526533
139	2	3	1	129S2	1	2	3	16	0.174288	-1.05247	-0.299952	-0.518569	-0.725129	-0.167879	-0.371548	-0.186506	0.606612	-0.0264692	-0.31809	-0.788319	-0.798231	-0.967106	-0.503486	0.58378	-0.604536	-0.767308	-0.388783	0.526533
139	2	4	1	129S2	1	2	3	16	-0.366709	-0.705086	-0.551725	-0.518569	-0.599168	-0.0248276	-0.377237	-0.186506	0.0686613	0.164086	-0.968084	1.71642	-0.754161	-0.611516	-0.503486	0.58378	-0.80894	0.00105284	-0.388783	0.526533
139	2	5	1	129S2	1	2	3	16	-1.26837	1.85465	-0.870343	-0.57782	1.00484	-0.716245	-0.383447	1.47856	-1.10882	2.53505	-0.968084	1.71642	-1.19486	2.09269	-0.503486	0.58378	-1.01334	0.344841	-0.388783	0.526533
140	2	1	1	129S2	1	1	3	18	-0.907706	-0.935867	3.71188	1.14048	-1.19176	-1.52687	-0.202107	-1.01904	1.4746	-0.782304	0.00690709	-0.0556924	3.12399	-0.844969	-0.503486	0.58378	-1.11555	2.03417	-0.388783	0.526533
140	2	2	1	129S2	1	1	3	18	0.715285	-0.71313	1.21757	0.192452	-1.10657	-0.883139	-0.3548	-0.602773	0.212239	-0.729269	-0.968084	1.71642	0.171306	-0.783076	-0.503486	0.58378	-1.06445	1.5698	-0.388783	0.526533
140	2	3	1	129S2	1	1	3	18	-0.366709	-0.390618	-0.0686182	-0.459317	-1.07843	-0.668561	-0.159789	-1.01904	1.4746	-0.782304	-0.968084	1.71642	-0.621952	-0.237869	-0.503486	0.58378	-0.706738	0.605054	-0.388783	0.526533
140	2	4	1	129S2	1	1	3	18	-1.08804	1.29041	-0.718917	-0.518569	0.417932	-0.954665	0.733539	-1.01904	1.4746	-0.782304	-0.31809	0.661154	-1.10672	1.51948	-0.503486	0.58378	-1.01334	1.35799	-0.388783	0.526533
140	2	5	1	129S2	1	1	3	18	-1.26837	1.85465	-0.870343	-0.57782	1.00484	-1.4315	-0.292786	-0.186506	-0.0867928	0.270387	-0.968084	1.71642	-1.19486	2.09269	-0.503486	0.58378	-1.11555	2.03417	-0.388783	0.526533
141	2	1	1	129S2	1	1	1	1	-0.547042	-0.685686	3.08249	2.97728	-1.21647	-1.52687	0.316399	-1.01904	1.4746	-0.782304	1.30689	-0.421709	0.347586	-0.573526	-0.503486	0.58378	-1.11555	2.03417	-0.388783	0.526533
141	2	2	1	129S2	1	1	1	1	1.25628	-0.452467	1.0334	0.133201	-1.11891	-1.52687	0.774067	0.229761	-0.00943974	-0.470071	-0.643087	0.66886	-0.533812	-0.369542	-0.503486	0.58378	-1.11555	2.03417	-0.388783	0.526533
141	2	3	1	129S2	1	1	1	1	-1.26837	1.85465	-0.870343	-0.459317	-1.12312	-1.55071	5.17132	-1.01904	1.4746	-0.782304	-0.968084	1.71642	-1.01858	-0.823968	-0.503486	0.58378	-1.11555	2.03417	-0.388783	0.526533
141	2	4	1	129S2	1	1	1	1	-1.26837	1.85465	-0.870343	-0.400065	-1.19148	-1.55071	5.17132	-1.01904	1.4746	-0.782304	-0.968084	1.71642	-1.10672	-0.0909683	-0.503486	0.58378	-1.11555	2.03417	-0.388783	0.526533
141	2	5	1	129S2	1	1	1	1	-1.26837	1.85465	-0.870343	-0.459317	0.390158	-1.55071	5.17132	-1.01904	1.4746	-0.782304	-0.968084	1.71642	-1.19486	2.09269	-0.503486	0.58378	-1.11555	2.03417	-0.388783	0.526533
142	2	1	1	129S2	1	1	5	30	0.174288	-0.947981	2.69336	0.607215	-1.18884	-1.12156	-0.273334	-1.01904	1.4746	-0.782304	0.656901	0.14907	2.50701	-0.851737	-0.503486	0.58378	-1.11555	2.03417	-0.388783	0.526533
142	2	2	1	129S2	1	1	5	30	0.174288	-0.91211	1.8073	0.488711	-1.13364	-1.00235	-0.281186	-1.01904	1.4746	-0.782304	-0.643087	0.602655	1.27305	-0.809809	-0.503486	0.58378	-1.01334	0.606323	-0.388783	0.526533
142	2	3	1	129S2	1	1	5	30	0.35462	-0.750357	1.14776	-0.459317	-0.846528	-0.811613	-0.347116	-0.602773	-0.680076	-0.468504	-0.968084	1.71642	-0.00497325	-0.688014	-0.052866	-2.03289	-0.860041	0.446716	-0.388783	0.526533
142	2	4	1	129S2	1	1	5	30	0.174288	-0.480521	1.50582	-0.57782	1.00484	-1.21693	-0.143059	-0.602773	-0.0116472	-0.377	0.00690709	-0.20033	0.391656	-0.382023	0.397754	-2.13098	-1.06445	0.99348	-0.388783	0.526533
142	2	5	1	129S2	1	1	5	30	-0.907706	0.846067	-0.776423	-0.57782	1.00484	-0.883139	0.0460767	-0.602773	-0.141615	-0.69225	-0.968084	1.71642	-1.06265	1.03687	-0.503486	0.58378	-0.962244	0.712398	-0.388783	0.526533
143	2	1	1	129S2	1	4	1	3	-0.907706	-0.84971	3.59972	2.44402	-1.19865	-1.52687	-0.182412	-1.01904	1.4746	-0.782304	0.331904	-0.840349	2.19852	-0.73215	-0.503486	0.58378	-1.11555	2.03417	-0.388783	0.526533
143	2	2	1	129S2	1	4	1	3	1.07595	-1.07039	1.88177	1.25898	-1.10937	-0.740087	-0.381694	-0.602773	-0.431297	-0.340444	0.00690709	-1.13432	-0.137183	-0.92667	-0.503486	0.58378	-1.06445	1.24024	-0.388783	0.526533
143	2	3	1	129S2	1	4	1	3	-1.08804	-0.991039	-0.67126	-0.340813	-0.853903	-1.47919	-0.32453	0.229761	-0.273425	-0.0254822	-0.968084	1.71642	-1.06265	-0.902093	-0.503486	0.58378	-1.11555	2.03417	-0.388783	0.526533
143	2	4	1	129S2	1	4	1	3	-1.08804	-1.04842	-0.714738	-0.518569	0.735471	-1.50303	-0.351238	0.229761	0.981656	-0.0874531	-0.968084	1.71642	-1.10672	-0.896195	-0.503486	0.58378	-1.11555	2.03417	-0.388783	0.526533
143	2	5	1	129S2	1	4	1	3	-1.08804	-1.03251	-0.807019	-0.57782	1.00484	-1.50303	-0.312482	0.646028	-0.28314	0.329398	0.00690709	NA	-1.10672	-0.9451	-0.503486	0.58378	-1.11555	2.03417	-0.388783	0.526533
144	2	1	1	129S2	1	2	2	9	0.35462	-0.913673	1.00799	1.19973	-1.20469	-0.501667	-0.114748	-0.602773	0.771744	-0.129579	-0.643087	-0.769076	0.259446	-0.8175	-0.503486	0.58378	-0.962244	1.8527	-0.388783	0.526533
144	2	2	1	129S2	1	2	2	9	-0.00604466	-1.05016	-0.462933	-0.518569	-0.790251	-0.000985646	-0.359518	1.47856	-1.02776	1.16207	0.00690709	NA	-0.710091	-0.960814	-0.503486	0.58378	-0.451232	-0.791058	-0.388783	0.526533
144	2	3	1	129S2	1	2	2	9	-0.366709	-1.04549	-0.463523	-0.518569	0.224238	-0.644719	-0.377181	3.14363	-0.890563	2.75317	-0.643087	NA	-0.533812	-0.94483	-0.503486	0.58378	-0.451232	-0.79563	-0.388783	0.526533
144	2	4	1	129S2	1	2	2	9	-1.26837	1.85465	-0.870343	-0.57782	1.00484	-1.02619	-0.307017	2.72736	-0.936363	3.43159	-0.31809	-0.299477	-1.19486	2.09269	-0.503486	0.58378	-0.297928	0.0490345	-0.388783	0.526533
144	2	5	1	129S2	1	2	2	9	-0.907706	0.522739	-0.728094	-0.518569	-0.224003	-0.835455	0.985807	3.97616	-0.970269	2.24325	-0.31809	0.0840812	-0.886371	0.691527	-0.503486	0.58378	-0.553434	0.416692	-0.388783	0.526533
145	2	1	1	129S2	1	1	3	17	0.715285	-0.620031	2.83617	0.607215	-1.19744	-1.50303	0.215368	-1.01904	1.4746	-0.782304	0.331904	-0.913723	1.89003	-0.509353	-0.503486	0.58378	-1.11555	2.03417	-0.388783	0.526533
145	2	2	1	129S2	1	1	3	17	1.61695	-1.02825	2.40385	0.192452	-1.05814	-1.16924	1.39937	-0.602773	1.0775	-0.505408	0.00690709	-0.96945	1.18491	-0.943908	0.848373	-1.90629	-1.11555	2.03417	-0.388783	0.526533
145	2	3	1	129S2	1	1	3	17	1.43661	-1.0243	0.493135	-0.57782	1.00484	-0.382457	-0.386133	-0.186506	-0.143649	-0.479471	-0.31809	1.28363	0.215376	-0.910707	-0.503486	0.58378	-0.604536	0.710041	-0.388783	0.526533
145	2	4	1	129S2	1	1	3	17	0.715285	-1.07384	-0.0452012	-0.57782	1.00484	-0.644719	-0.137427	1.06229	-0.133643	0.157877	-0.968084	1.71642	-0.401602	-0.510307	-0.052866	0.499989	-0.604536	-0.197582	-0.388783	0.526533
145	2	5	1	129S2	1	1	3	17	-0.727374	-1.03731	-0.54689	-0.57782	1.00484	-1.02619	-0.321453	-0.602773	1.43818	-0.610318	-0.968084	1.71642	-0.754161	-0.939503	-0.503486	0.58378	-1.11555	2.03417	-0.388783	0.526533
146	2	1	1	129S2	1	3	5	31	-0.547042	-0.849169	3.50321	1.8515	-1.22098	-1.50303	-0.120287	-0.602773	0.922254	-0.491308	0.981898	-0.474575	2.77143	-0.748818	-0.503486	0.58378	-1.11555	2.03417	-0.388783	0.526533
146	2	2	1	129S2	1	3	5	31	1.25628	-0.896466	1.01934	0.0739488	-1.15109	-0.430141	-0.051466	-0.602773	1.17864	-0.506104	-0.968084	1.71642	0.479795	-0.802626	-0.503486	0.58378	-0.80894	0.948953	-0.388783	0.526533
146	2	3	1	129S2	1	3	5	31	0.715285	-0.874814	0.342608	-0.57782	1.00484	-0.597035	-0.337212	0.646028	-0.852278	-0.3282	0.00690709	0.186418	0.391656	-0.920855	-0.503486	0.58378	-0.502333	-0.250982	-0.388783	0.526533
146	2	4	1	129S2	1	3	5	31	-0.907706	0.379354	-0.812575	-0.57782	1.00484	-0.549351	0.290829	1.89483	-0.757484	0.242186	-0.643087	-0.832284	-1.06265	0.533701	-0.503486	0.58378	0.161982	0.133083	-0.388783	0.526533
146	2	5	1	129S2	1	3	5	31	-0.366709	-0.203152	-0.380567	-0.57782	1.00484	-0.239405	-0.156805	1.47856	-0.623439	-0.314158	-0.643087	-0.745649	-0.577882	-0.0733261	-0.503486	0.58378	-0.144625	-0.42914	0.085278	0.494176
147	2	1	1	129S2	1	3	3	16	-1.08804	-0.923723	3.76023	1.733	-1.18357	-1.50303	-0.25334	-1.01904	1.4746	-0.782304	-0.968084	1.71642	4.18167	-0.847975	-0.503486	0.58378	-1.11555	2.03417	1.0334	-3.07955
147	2	2	1	129S2	1	3	3	16	0.174288	-1.04917	3.63925	0.962725	-1.02696	-1.52687	-0.349783	-0.186506	0.124779	-0.429048	0.00690709	-0.155588	2.33073	-0.963053	-0.503486	0.58378	-1.11555	2.03417	0.085278	-2.72064
147	2	3	1	129S2	1	3	3	16	0.895617	-1.01243	0.0861367	0.0146971	-0.746106	-0.859297	-0.321397	-0.602773	0.0155541	-0.435489	-0.643087	0.240773	0.391656	-0.941006	-0.503486	0.58378	-0.860041	-0.0749886	0.559339	-2.6263
147	2	4	1	129S2	1	3	3	16	-1.26837	1.85465	-0.870343	-0.57782	1.00484	-0.406299	-0.342957	0.646028	0.335976	0.109426	-0.968084	1.71642	-1.10672	1.16522	-0.503486	0.58378	-0.911143	0.405372	-0.388783	0.526533
147	2	5	1	129S2	1	3	3	16	-1.26837	1.85465	-0.870343	-0.57782	1.00484	-0.597035	-0.378766	4.8087	-1.19303	2.20627	-0.968084	1.71642	-1.19486	2.09269	-0.503486	0.58378	-0.757839	0.0358305	-0.388783	0.526533
148	2	1	1	129S2	1	3	6	39	-0.907706	-0.791056	3.52263	1.14048	-1.051	-1.47919	-0.166727	-1.01904	1.4746	-0.782304	0.981898	-0.78973	2.8155	-0.806316	-0.503486	0.58378	-1.11555	2.03417	-0.388783	0.526533
148	2	2	1	129S2	1	3	6	39	-0.00604466	0.0155633	1.28326	-0.400065	-0.77199	-1.55071	5.17132	-1.01904	1.4746	-0.782304	-0.643087	0.0313803	0.259446	0.109615	-0.503486	0.58378	-1.11555	2.03417	-0.388783	0.526533
148	2	3	1	129S2	1	3	6	39	-0.00604466	-0.0250961	1.57734	0.370208	-0.452103	-1.52687	1.53259	-0.186506	0.578088	-0.225786	-0.643087	-0.186749	-0.181253	0.0885527	-0.503486	0.58378	-1.11555	2.03417	-0.388783	0.526533
148	2	4	1	129S2	1	3	6	39	-0.907706	1.24981	-0.2059	-0.22231	0.483039	-1.47919	3.95769	-1.01904	1.4746	-0.782304	-0.643087	1.1792	-0.666021	1.4425	-0.503486	0.58378	-1.11555	2.03417	-0.388783	0.526533
148	2	5	1	129S2	1	3	6	39	-1.26837	1.85465	-0.870343	-0.518569	0.0696554	-1.55071	5.17132	-0.602773	-0.44695	-0.43073	-0.643087	NA	-1.19486	2.09269	-0.503486	0.58378	-1.11555	2.03417	-0.388783	0.526533
149	2	1	1	129S2	1	3	5	29	1.61695	-0.800889	1.30879	0.310956	-1.15308	-0.620877	0.0983171	-1.01904	1.4746	-0.782304	-0.643087	0.569334	1.53747	-0.753835	-0.503486	0.58378	-1.06445	1.76911	-0.388783	0.526533
149	2	2	1	129S2	1	3	5	29	-0.00604466	-0.673591	-0.600021	-0.400065	-1.1912	0.261276	-0.277008	-1.01904	1.4746	-0.782304	-0.968084	1.71642	-0.798231	-0.564943	-0.503486	0.58378	0.0597798	-0.656258	-0.388783	0.526533
149	2	3	1	129S2	1	3	5	29	-0.907706	1.6527	-0.744351	-0.57782	1.00484	0.237434	-0.387606	0.229761	0.327101	-0.256423	-0.31809	-0.0116794	-1.06265	1.88207	-0.503486	0.58378	-0.553434	0.0187589	-0.388783	0.526533
149	2	4	1	129S2	1	3	5	29	-0.907706	1.68159	-0.622964	-0.518569	0.391178	-0.215563	-0.389975	1.47856	-0.992316	-0.150991	-0.643087	-0.239615	-0.886371	1.8777	-0.503486	0.58378	-0.502333	-0.254718	-0.388783	0.526533
149	2	5	1	129S2	1	3	5	29	0.174288	-0.0465025	0.380366	-0.57782	1.00484	-0.644719	-0.380109	0.229761	-0.750333	0.0107829	-0.968084	1.71642	0.523865	0.0947824	1.29899	-0.108694	-0.962244	-0.481252	-0.388783	0.526533
150	2	1	1	129S2	1	1	4	26	1.79728	-0.896594	0.612963	-0.0445547	-1.14034	0.404328	-0.142462	-1.01904	1.4746	-0.782304	1.63189	-0.610516	1.22898	-0.837806	-0.503486	0.58378	-0.451232	0.0497395	0.085278	-1.84249
150	2	2	1	129S2	1	1	4	26	0.715285	-0.943261	0.0637472	-0.518569	-1.10627	0.285118	-0.391877	-0.602773	1.0456	-0.451156	-0.31809	-0.984831	-0.577882	-0.853904	-0.503486	0.58378	-0.144625	-0.636024	0.085278	-0.627696
150	2	3	1	129S2	1	1	4	26	-0.366709	0.733627	0.16011	-0.57782	1.00484	-0.215563	-0.389863	-0.602773	-0.618194	-0.339283	-0.643087	0.0366533	-0.489742	0.917341	2.65085	0.0350997	-0.757839	0.0920911	-0.388783	0.526533
150	2	4	1	129S2	1	1	4	26	-0.727374	0.134041	-0.680093	-0.57782	1.00484	-0.0248276	-0.387942	0.229761	-1.01609	-0.0704529	-0.968084	1.71642	-0.886371	-0.119639	-0.503486	0.58378	-0.553434	0.105547	-0.388783	0.526533
150	2	5	1	129S2	1	1	4	26	-1.26837	1.85465	-0.870343	-0.57782	1.00484	-0.239405	-0.388613	0.229761	-0.260135	0.233657	-0.643087	-0.280749	-1.19486	2.09269	-0.503486	0.58378	-0.34903	-0.283372	-0.388783	0.526533
151	2	1	1	129S2	1	3	5	30	-0.727374	-0.62536	3.12186	1.02198	-1.17575	-1.38382	-0.126087	-1.01904	1.4746	-0.782304	-0.31809	-0.584199	2.63922	-0.726905	-0.503486	0.58378	-1.11555	2.03417	-0.388783	0.526533
151	2	2	1	129S2	1	3	5	30	-1.08804	-0.978493	3.85151	0.725718	-1.10965	-1.52687	-0.209605	-1.01904	1.4746	-0.782304	-0.643087	-0.769572	1.75782	-0.891324	-0.503486	0.58378	-1.11555	2.03417	-0.388783	0.526533
151	2	3	1	129S2	1	3	5	30	0.174288	-0.871962	2.07171	0.370208	-1.1267	-1.12156	-0.00937158	-1.01904	1.4746	-0.782304	-0.31809	-0.113695	0.964564	-0.770897	-0.503486	0.58378	-1.11555	2.03417	-0.388783	0.526533
151	2	4	1	129S2	1	3	5	30	-1.26837	1.85465	-0.870343	-0.281562	-0.912296	0.452012	-0.343479	-1.01904	1.4746	-0.782304	-0.968084	1.71642	-1.19486	2.09269	-0.503486	0.58378	-0.502333	-0.692455	-0.388783	0.526533
151	2	5	1	129S2	1	3	5	30	-1.26837	1.85465	-0.870343	-0.518569	0.625828	-0.978507	-0.38369	-0.602773	-0.080891	0.0970668	-0.968084	1.71642	-1.19486	2.09269	-0.503486	0.58378	-1.11555	2.03417	-0.388783	0.526533
152	2	1	1	129S2	1	3	2	9	-0.907706	-0.694801	3.36976	1.91075	-1.204	-1.52687	0.265725	-1.01904	1.4746	-0.782304	-0.31809	-0.853483	3.43248	-0.658793	-0.503486	0.58378	-1.06445	-0.854328	-0.388783	0.526533
152	2	2	1	129S2	1	3	2	9	1.43661	-1.06751	1.39171	0.429459	-1.02946	-0.287089	-0.391542	-0.602773	-0.188492	-0.502856	-0.31809	-0.647544	0.523865	-0.902964	-0.503486	0.58378	-0.553434	0.425405	-0.388783	0.526533
152	2	3	1	129S2	1	3	2	9	-0.186377	0.490143	-0.513852	-0.57782	1.00484	0.714274	-0.301459	-0.186506	-0.660182	-0.234837	-0.31809	-0.140586	-0.666021	-0.527109	-0.503486	0.58378	0.366387	-0.344427	-0.388783	0.526533
152	2	4	1	129S2	1	3	2	9	-0.366709	1.35664	-0.545104	-0.57782	1.00484	0.332802	-0.312276	1.47856	-0.606053	-0.0837975	-0.31809	0.438161	-0.181253	-0.9743	-0.503486	0.58378	-0.553434	0.176099	0.085278	0.485953
152	2	5	1	129S2	1	3	2	9	-1.26837	1.85465	-0.870343	-0.57782	1.00484	-0.453983	-0.380556	3.14363	-0.933298	1.56063	-0.643087	0.72337	-1.15079	1.93517	-0.503486	0.58378	-0.451232	0.462358	-0.388783	0.526533
153	2	1	1	129S2	1	4	4	25	0.174288	-0.739492	2.01666	0.488711	-1.11775	-1.05003	-0.0250568	-1.01904	1.4746	-0.782304	0.656901	-0.357879	2.06631	-0.638446	-0.503486	0.58378	-1.01334	0.867462	-0.388783	0.526533
153	2	2	1	129S2	1	4	4	25	-0.186377	-1.05052	0.321502	0.310956	-1.16059	-0.906981	-0.342248	-1.01904	1.4746	-0.782304	0.331904	-1.03343	0.127236	-0.973895	-0.503486	0.58378	-0.860041	0.496058	-0.388783	0.526533
153	2	3	1	129S2	1	4	4	25	-1.08804	1.82233	-0.844057	-0.459317	-0.372726	-1.02619	-0.187672	0.229761	-0.9607	0.0170496	-0.31809	0.698853	-1.10672	2.0563	-0.503486	0.58378	-0.911143	1.11188	-0.388783	0.526533
153	2	4	1	129S2	1	4	4	25	-0.907706	0.786233	-0.59022	-0.518569	0.212467	-1.12156	-0.381862	-0.602773	0.274012	-0.132539	-0.968084	1.71642	-0.754161	0.968961	-0.503486	0.58378	-1.06445	1.61707	-0.388783	0.526533
153	2	5	1	129S2	1	4	4	25	-0.907706	-1.07395	-0.466654	-0.57782	1.00484	-1.50303	1.21849	-0.602773	0.121823	-0.345898	-0.643087	0.223213	-0.710091	-0.986293	-0.503486	0.58378	-1.06445	0.630999	-0.388783	0.526533
154	2	1	1	129S2	1	3	5	32	-1.08804	-0.996861	3.88213	1.08123	-1.2137	-1.52687	-0.254888	-1.01904	1.4746	-0.782304	0.00690709	-0.17632	3.78504	-0.935149	-0.503486	0.58378	-1.11555	2.03417	-0.388783	0.526533
154	2	2	1	129S2	1	3	5	32	-0.00604466	-1.01014	3.56521	0.607215	-1.18474	-1.55071	5.17132	-0.186506	0.604377	-0.404792	-0.643087	-1.0206	1.44933	-0.990864	-0.503486	0.58378	-1.11555	2.03417	-0.388783	0.526533
154	2	3	1	129S2	1	3	5	32	0.895617	-0.996733	2.79316	0.547963	-0.492752	-1.55071	5.17132	-0.186506	-0.516595	-0.645075	-0.643087	-0.320277	1.36119	-0.890743	-0.503486	0.58378	-1.11555	2.03417	-0.388783	0.526533
154	2	4	1	129S2	1	3	5	32	0.895617	-0.846691	1.44275	0.429459	-1.15257	-0.787771	-0.20746	0.229761	-0.778054	-0.297621	-0.968084	1.71642	0.0831665	-0.876283	-0.503486	0.58378	-0.911143	1.36722	-0.388783	0.526533
154	2	5	1	129S2	1	3	5	32	-0.186377	-0.509262	-0.455215	-0.103806	-1.1556	-0.0725116	-0.240248	1.06229	0.705109	-0.298723	-0.968084	1.71642	-0.489742	-0.393228	-0.503486	0.58378	-0.911143	-0.138481	-0.388783	0.526533
155	2	1	1	129S2	1	3	4	25	0.715285	-0.934687	2.33246	1.61449	-1.14824	-0.692403	-0.24754	-1.01904	1.4746	-0.782304	0.331904	-0.630207	2.55108	-0.928059	-0.503486	0.58378	-1.06445	1.76336	-0.388783	0.526533
155	2	2	1	129S2	1	3	4	25	0.534952	-0.998149	0.0645044	-0.518569	0.705228	0.0943823	-0.305954	1.47856	-0.602459	0.0387516	-0.643087	NA	0.347586	-0.919694	-0.503486	0.58378	-0.502333	-0.722016	-0.388783	0.526533
155	2	3	1	129S2	1	3	4	25	1.07595	-1.05688	0.304329	-0.57782	1.00484	-0.453983	-0.360134	1.47856	-0.666275	0.176967	-0.643087	1.27587	0.479795	-0.943545	-0.503486	0.58378	-0.502333	-0.636457	-0.388783	0.526533
155	2	4	1	129S2	1	3	4	25	0.35462	-0.889003	0.191953	-0.57782	1.00484	-0.144038	-0.191532	0.646028	-0.962944	-0.259556	-0.643087	0.682645	0.700145	-0.882057	-0.503486	0.58378	-0.451232	-0.480335	-0.388783	0.526533
155	2	5	1	129S2	1	3	4	25	-0.547042	-0.166337	0.446542	-0.57782	1.00484	-0.334773	-0.305152	-0.186506	0.00486328	-0.414367	-0.968084	1.71642	-0.00497325	-0.0355229	2.65085	-1.93578	-0.451232	-0.520914	-0.388783	0.526533
156	2	1	1	129S2	1	3	6	40	1.61695	0.105643	0.134397	0.133201	-1.0774	0.66659	0.316455	-1.01904	1.4746	-0.782304	1.30689	-0.963204	0.744215	-0.496769	-0.503486	0.58378	-0.80894	1.06176	-0.388783	0.526533
156	2	2	1	129S2	1	3	6	40	1.61695	-0.979122	0.609606	-0.57782	1.00484	0.380486	-0.337772	-0.186506	0.380828	0.0161218	-0.31809	-0.437645	0.612005	-0.664048	2.20023	-1.23699	-0.553434	-0.397838	-0.388783	0.526533
156	2	3	1	129S2	1	3	6	40	0.35462	0.130049	-0.21416	-0.57782	1.00484	0.237434	-0.39005	0.646028	-0.464281	0.781763	0.00690709	-1.0811	-0.269393	0.281932	-0.052866	0.39879	-0.502333	-0.324385	-0.388783	0.526533
156	2	4	1	129S2	1	3	6	40	1.07595	-0.517502	0.137297	-0.57782	1.00484	-0.263247	-0.233235	3.14363	-0.848648	1.08854	0.00690709	-0.28393	0.567935	-0.626442	2.65085	-0.392126	-0.502333	-0.576762	-0.388783	0.526533
156	2	5	1	129S2	1	3	6	40	1.43661	0.122527	0.589138	-0.57782	1.00484	-0.644719	-0.302503	1.89483	-0.738967	1.32006	-0.968084	-0.0630863	0.744215	-0.46447	3.10147	-1.05363	-0.80894	-0.742864	-0.388783	0.526533
157	2	1	1	129S2	1	4	1	2	-0.907706	-0.47818	3.00149	2.20701	-0.830473	-1.52687	0.697394	-1.01904	1.4746	-0.782304	-0.968084	1.71642	1.9341	-0.36041	-0.503486	0.58378	-1.11555	2.03417	-0.388783	0.526533
157	2	2	1	129S2	1	4	1	2	1.43661	-0.828766	1.8435	2.08851	-1.12044	-1.07387	0.0722809	-0.186506	-0.548257	-0.208669	0.00690709	-0.973663	-0.00497325	-0.701219	-0.503486	0.58378	-1.06445	1.72832	-0.388783	0.526533
157	2	3	1	129S2	1	4	1	2	0.174288	-0.172237	-0.233678	0.0146971	-0.584081	-0.334773	1.19695	-1.01904	1.4746	-0.782304	-0.968084	1.71642	-0.401602	0.0407986	-0.503486	0.58378	-0.604536	0.182545	-0.388783	0.526533
157	2	4	1	129S2	1	4	1	2	-0.727374	1.50847	-0.454658	-0.281562	-0.626973	-0.597035	0.132541	-0.186506	0.0488578	0.78977	-0.968084	1.71642	-0.533812	1.72397	-0.052866	0.355613	-0.706738	0.277582	-0.388783	0.526533
157	2	5	1	129S2	1	4	1	2	-1.08804	0.755781	-0.841697	-0.459317	-0.0386291	-1.35998	-0.303436	-0.602773	-0.321808	0.692288	-0.643087	-0.665318	-1.10672	0.916366	-0.503486	0.58378	-1.11555	2.03417	-0.388783	0.526533
158	2	1	1	129S2	1	2	4	25	-1.08804	-0.768194	3.50102	1.19973	-1.20692	-1.52687	-0.285699	-1.01904	1.4746	-0.782304	0.656901	-0.898868	3.38841	-0.915475	-0.503486	0.58378	-1.11555	2.03417	-0.388783	0.526533
158	2	2	1	129S2	1	2	4	25	-0.186377	-0.784684	3.06076	0.725718	-1.07516	-1.52687	-0.303548	-1.01904	1.4746	-0.782304	-0.643087	-0.630664	2.24259	-0.945691	-0.503486	0.58378	-1.11555	2.03417	-0.388783	0.526533
158	2	3	1	129S2	1	2	4	25	-0.907706	-0.771036	-0.629634	-0.281562	-0.724281	-1.52687	0.157179	-1.01904	1.4746	-0.782304	-0.31809	-0.0778449	-0.798231	-0.630081	-0.503486	0.58378	-1.11555	2.03417	-0.388783	0.526533
158	2	4	1	129S2	1	2	4	25	-1.26837	1.85465	-0.870343	-0.518569	0.469032	-1.55071	5.17132	-1.01904	1.4746	-0.782304	-0.968084	1.71642	-1.19486	2.09269	-0.503486	0.58378	-1.11555	2.03417	-0.388783	0.526533
158	2	5	1	129S2	1	2	4	25	-1.26837	1.85465	-0.870343	-0.57782	1.00484	-1.55071	5.17132	-1.01904	1.4746	-0.782304	-0.968084	1.71642	-1.19486	2.09269	-0.503486	0.58378	-1.11555	2.03417	-0.388783	0.526533
159	2	1	1	129S2	1	1	1	4	-0.366709	-0.844616	3.26829	2.08851	-1.211	-1.4315	-0.0946236	-1.01904	1.4746	-0.782304	0.331904	-0.347099	2.3748	-0.713575	-0.503486	0.58378	-1.11555	2.03417	-0.388783	0.526533
159	2	2	1	129S2	1	1	1	4	-0.00604466	-1.04221	1.93741	1.14048	-1.21284	-1.35998	-0.374178	-0.602773	1.30298	-0.315434	-0.31809	0.15623	1.14084	-0.949443	-0.503486	0.58378	-1.11555	2.03417	-0.388783	0.526533
159	2	3	1	129S2	1	1	1	4	-0.727374	-0.806838	0.48163	0.251704	-1.0551	-1.47919	-0.0834146	-0.186506	1.27198	-0.250039	-0.643087	-0.798622	-0.093113	-0.855925	0.848373	-0.365218	-1.06445	0.0699837	-0.388783	0.526533
159	2	4	1	129S2	1	1	1	4	-1.08804	0.0627715	-0.689926	0.0739488	-1.02342	-1.21693	1.75257	-0.602773	1.19772	-0.447093	-0.968084	1.71642	-0.842301	-0.565285	-0.503486	0.58378	-0.911143	1.56391	-0.388783	0.526533
159	2	5	1	129S2	1	1	1	4	-1.08804	0.399246	-0.758002	-0.22231	-0.786875	-1.31229	1.06875	0.229761	0.277168	0.110006	-0.643087	0.725578	-0.886371	-0.287458	-0.503486	0.58378	-0.860041	0.881361	-0.388783	0.526533
160	2	1	1	129S2	1	2	5	32	-0.727374	-0.810929	3.47186	1.14048	-1.19009	-1.40766	-0.157868	-1.01904	1.4746	-0.782304	0.00690709	-0.243867	3.38841	-0.731984	-0.503486	0.58378	-1.11555	2.03417	-0.388783	0.526533
160	2	2	1	129S2	1	2	5	32	-0.186377	-0.895286	3.31147	0.547963	-1.15455	-1.47919	-0.0827431	-1.01904	1.4746	-0.782304	-0.643087	0.874186	1.84596	-0.800708	-0.503486	0.58378	-1.11555	2.03417	-0.388783	0.526533
160	2	3	1	129S2	1	2	5	32	-0.366709	0.624736	0.72352	-0.103806	-1.20039	-1.4315	-0.29357	-0.602773	1.39223	-0.258338	-0.643087	1.55144	0.303516	0.000787585	-0.503486	0.58378	-1.11555	2.03417	-0.388783	0.526533
160	2	4	1	129S2	1	2	5	32	-1.26837	1.85465	-0.870343	0.192452	-0.204376	-1.47919	2.15529	-0.186506	0.490172	-0.516665	-0.968084	1.71642	-1.06265	0.659456	-0.503486	0.58378	-1.11555	2.03417	-0.388783	0.526533
160	2	5	1	129S2	1	2	5	32	-1.26837	1.85465	-0.870343	-0.163058	-0.0973517	-0.501667	2.47217	-0.602773	-0.326077	-0.254451	-0.968084	1.71642	-1.19486	2.09269	-0.503486	0.58378	-0.757839	0.915857	-0.388783	0.526533
201	1	1	2	BALB/c	2	2	4	24	-1.26837	1.85465	-0.870343	1.37749	-1.20043	-1.45535	1.39685	-0.602773	1.2084	-0.392724	1.95689	-0.86398	-1.19486	2.09269	-0.503486	0.58378	-0.144625	-0.413872	-0.388783	0.526533
201	1	2	2	BALB/c	2	2	4	24	-1.26837	1.85465	-0.870343	2.79953	-1.14175	-0.0248276	0.155556	-0.602773	0.422369	-0.158187	-0.31809	-0.146131	-1.19486	2.09269	-0.503486	0.58378	-0.706738	-0.819389	-0.388783	0.526533
201	1	3	2	BALB/c	2	2	4	24	-1.08804	1.84462	-0.853627	0.547963	-1.02019	0.595064	0.288647	-0.186506	-0.0710942	-0.434385	-0.31809	-0.699729	-1.19486	2.09269	-0.503486	0.58378	-0.502333	-0.646317	-0.388783	0.526533
201	1	4	2	BALB/c	2	2	4	24	0.895617	-0.345524	0.143345	0.844222	-1.0582	0.499696	-0.313974	-0.186506	1.36088	-0.31294	-0.968084	1.71642	0.435726	0.651526	-0.503486	0.58378	-0.400131	-0.628661	-0.388783	0.526533
201	1	5	2	BALB/c	2	2	4	24	2.15794	-0.74962	0.0684179	-0.340813	-1.09038	1.88253	-0.0478105	-0.602773	-1.14381	-0.393652	-0.643087	0.422478	1.22898	-0.65927	-0.503486	0.58378	0.724095	-0.884674	0.559339	-0.993939
202	1	1	2	BALB/c	2	2	2	12	-1.08804	0.0460062	-0.847728	1.79225	-1.21316	0.66659	0.193249	-1.01904	1.4746	-0.782304	1.30689	-0.522519	-1.01858	0.144122	-0.503486	0.58378	-0.400131	-0.430772	-0.388783	0.526533
202	1	2	2	BALB/c	2	2	2	12	0.35462	-0.430894	-0.193658	-0.163058	-1.14363	0.90501	-0.354334	-0.602773	1.35149	-0.333655	0.656901	-0.0861436	0.303516	-0.167953	-0.503486	0.58378	0.51969	-0.535145	-0.388783	0.526533
202	1	3	2	BALB/c	2	2	2	12	0.715285	-0.51586	0.65556	-0.163058	-1.03164	0.332802	-0.40553	-0.602773	-0.302159	-0.420924	-0.643087	1.71642	1.36119	-0.488073	2.20023	-0.671986	0.570792	-0.82093	-0.388783	0.526533
202	1	4	2	BALB/c	2	2	2	12	0.895617	-0.704762	-0.339156	-0.57782	1.00484	0.571222	-0.392567	-1.01904	1.4746	-0.782304	-0.31809	-0.497662	0.435726	-0.553293	-0.503486	0.58378	0.366387	-0.869577	0.085278	-1.35582
202	1	5	2	BALB/c	2	2	2	12	1.43661	-0.627661	0.00924352	-0.57782	1.00484	1.11959	-0.394097	-1.01904	1.4746	-0.782304	-0.643087	0.276906	0.744215	-0.758468	0.848373	-1.51481	0.570792	-0.908937	-0.388783	0.526533
203	1	1	2	BALB/c	2	2	5	29	-0.366709	0.000420522	-0.505707	2.79953	-1.20409	0.0228563	0.680235	-1.01904	1.4746	-0.782304	3.25688	-1.05234	-0.621952	0.26826	-0.503486	0.58378	-0.297928	-0.843501	-0.388783	0.526533
203	1	2	2	BALB/c	2	2	5	29	1.43661	-0.480393	0.389152	0.192452	-1.21541	0.356644	-0.105683	-1.01904	1.4746	-0.782304	0.00690709	-1.14258	0.744215	-0.371792	1.74961	0.241989	0.161982	-0.789305	0.559339	-1.97167
203	1	3	2	BALB/c	2	2	5	29	0.35462	-0.371345	0.505067	-0.459317	-0.846956	-0.144038	0.865996	0.229761	-0.96828	0.20331	-0.31809	-1.11208	0.523865	-0.246109	1.29899	-0.763193	-0.451232	-0.263481	0.559339	-2.14377
203	1	4	2	BALB/c	2	2	5	29	2.33828	-0.416852	0.920458	-0.518569	-0.986916	-0.0486696	-0.238998	0.229761	-1.01834	-0.0471842	0.00690709	NA	1.53747	-0.284369	0.848373	-0.546377	0.110881	-0.41923	4.82589	-2.01269
203	1	5	2	BALB/c	2	2	5	29	1.25628	-0.655744	0.151722	-0.57782	1.00484	0.30896	-0.0740706	-0.186506	0.481059	-0.0947642	-0.968084	1.71642	0.612005	-0.160573	-0.503486	0.58378	-0.400131	-0.371994	2.92964	-2.03518
204	1	1	2	BALB/c	1	1	6	38	-1.26837	1.85465	-0.870343	1.02198	-1.20192	-0.239405	0.0342522	-0.602773	0.679158	-0.511212	3.25688	-1.01625	-1.19486	2.09269	-0.503486	0.58378	-0.0935237	-0.71984	-0.388783	0.526533
204	1	2	2	BALB/c	1	1	6	38	-1.26837	1.85465	-0.870343	-0.103806	-0.154649	0.595064	-0.370243	-0.602773	0.427833	-0.581712	0.00690709	-0.801025	-1.19486	2.09269	-0.503486	0.58378	0.00867864	-0.508224	-0.388783	0.526533
204	1	3	2	BALB/c	1	1	6	38	-0.907706	0.766076	-0.72598	0.0146971	-0.81606	-0.0248276	0.357729	1.06229	-1.08175	0.338624	-0.31809	-0.529037	-1.01858	1.01275	-0.503486	0.58378	-0.297928	-0.307081	-0.388783	0.526533
204	1	4	2	BALB/c	1	1	6	38	-0.547042	1.35219	-0.257474	0.310956	0.480113	-0.358615	0.638663	0.646028	-0.841943	1.04578	-0.643087	0.950781	-0.666021	1.57671	-0.503486	0.58378	-0.80894	-0.456777	-0.388783	0.526533
204	1	5	2	BALB/c	1	1	6	38	-0.727374	1.06763	0.0233537	-0.22231	0.414136	-0.978507	1.09402	-0.186506	-0.718425	0.399436	-0.31809	-0.420756	-0.357532	1.29639	-0.503486	0.58378	-1.06445	0.0988391	-0.388783	0.526533
205	1	1	2	BALB/c	1	3	6	38	-1.26837	1.85465	-0.870343	0.192452	-0.978191	-1.40766	1.25052	-1.01904	1.4746	-0.782304	1.30689	-0.848229	-1.19486	2.09269	-0.503486	0.58378	-0.706738	-0.530069	-0.388783	0.526533
205	1	2	2	BALB/c	1	3	6	38	-1.26837	1.85465	-0.870343	0.903473	-0.839101	-1.12156	3.35429	-1.01904	1.4746	-0.782304	0.00690709	-0.237446	-1.19486	2.09269	-0.503486	0.58378	-0.860041	-0.388954	-0.388783	0.526533
205	1	3	2	BALB/c	1	3	6	38	-1.26837	1.85465	-0.870343	-0.163058	-0.832453	-0.644719	-0.209586	0.646028	0.0574232	1.05233	-0.643087	0.1885	-1.19486	2.09269	-0.503486	0.58378	-1.01334	-0.290634	-0.388783	0.526533
205	1	4	2	BALB/c	1	3	6	38	-1.26837	1.85465	-0.870343	-0.518569	-1.07319	-1.00235	-0.402116	0.229761	-0.886385	0.802246	-0.31809	0.160442	-1.19486	2.09269	-0.503486	0.58378	-0.911143	1.663	-0.388783	0.526533
205	1	5	2	BALB/c	1	3	6	38	-0.907706	1.3731	-0.424192	2.38477	-0.255753	-0.597035	-0.406332	0.646028	-0.450644	1.13165	-0.643087	0.567048	-1.01858	1.9782	-0.503486	0.58378	-1.06445	1.09637	-0.388783	0.526533
206	1	1	2	BALB/c	2	1	4	25	-1.26837	1.85465	-0.870343	1.55524	-1.2152	-0.883139	0.0498442	-1.01904	1.4746	-0.782304	3.25688	-0.885782	-1.19486	2.09269	-0.503486	0.58378	-0.80894	-0.410548	-0.388783	0.526533
206	1	2	2	BALB/c	2	1	4	25	-1.26837	1.85465	-0.870343	3.4513	-1.16352	0.30896	-0.273949	-1.01904	1.4746	-0.782304	0.331904	-0.84929	-1.19486	2.09269	-0.503486	0.58378	-0.911143	-0.132831	-0.388783	0.526533
206	1	3	2	BALB/c	2	1	4	25	-1.26837	1.85465	-0.870343	0.903473	-0.609012	0.475854	-0.330144	0.229761	-0.736312	0.490303	-0.31809	-0.0607514	-1.19486	2.09269	-0.503486	0.58378	-0.400131	-0.647697	-0.388783	0.526533
206	1	4	2	BALB/c	2	1	4	25	0.534952	0.298891	-0.00560415	2.14776	-0.754592	0.642748	-0.3606	-0.186506	-1.01945	0.319824	-0.643087	0.209067	0.612005	0.37658	-0.503486	0.58378	-0.451232	1.11573	0.085278	-0.142726
206	1	5	2	BALB/c	2	1	4	25	0.174288	-0.556451	-0.586812	-0.518569	-0.941916	0.690432	-0.404634	0.229761	-1.11655	1.52693	-0.643087	-0.324042	-0.181253	-0.444278	-0.503486	0.58378	0.110881	-0.334718	-0.388783	0.526533
207	1	1	2	BALB/c	2	2	6	40	-1.26837	1.85465	-0.870343	1.08123	-1.20619	-1.45535	2.49908	-1.01904	1.4746	-0.782304	1.95689	-0.985074	-1.19486	2.09269	-0.503486	0.58378	-0.144625	-0.823005	-0.388783	0.526533
207	1	2	2	BALB/c	2	2	6	40	-1.26837	1.85465	-0.870343	2.79953	-1.1701	-0.334773	-0.219415	-0.602773	1.028	0.34878	0.981898	-0.814723	-1.19486	2.09269	-0.503486	0.58378	-0.962244	-0.790937	-0.388783	0.526533
207	1	3	2	BALB/c	2	2	6	40	-1.26837	1.85465	-0.870343	2.79953	-1.23066	0.928852	-0.405063	-0.602773	-0.472737	10.4754	0.00690709	-0.160296	-1.19486	2.09269	-0.503486	0.58378	-1.01334	-0.0377434	-0.388783	0.526533
207	1	4	2	BALB/c	2	2	6	40	-1.26837	1.85465	-0.870343	0.0739488	-0.634408	0.714274	-0.398125	-0.602773	-0.982438	-0.152965	-0.643087	NA	-1.19486	2.09269	-0.503486	0.58378	-0.706738	0.812531	-0.388783	0.526533
207	1	5	2	BALB/c	2	2	6	40	-1.26837	1.85465	-0.870343	0.0739488	-0.0897816	0.90501	-0.389378	-1.01904	1.4746	-0.782304	-0.31809	0.862978	-1.19486	2.09269	-0.503486	0.58378	-0.962244	0.251526	-0.388783	0.526533
208	1	1	2	BALB/c	2	2	1	2	-1.26837	1.85465	-0.870343	3.51055	-1.19178	-0.358615	0.726937	-1.01904	1.4746	-0.782304	0.981898	-0.342653	-1.19486	2.09269	-0.503486	0.58378	-0.655637	-0.833973	-0.388783	0.526533
208	1	2	2	BALB/c	2	2	1	2	-0.547042	1.22764	-0.616491	1.55524	-0.660337	0.523538	-0.229337	-0.186506	-1.09338	-0.409029	-0.643087	0.0740119	-1.10672	1.63589	-0.503486	0.58378	-0.655637	-0.759382	-0.388783	0.526533
208	1	3	2	BALB/c	2	2	1	2	-1.08804	1.75774	-0.856757	-0.22231	-0.563471	1.811	-0.400177	-0.186506	-0.702051	0.0332961	-0.643087	0.917275	-0.930441	0.848306	-0.503486	0.58378	-0.144625	-0.0434541	-0.388783	0.526533
208	1	4	2	BALB/c	2	2	1	2	-0.547042	0.205596	-0.727422	-0.400065	-0.748057	2.4309	-0.403385	-0.186506	-1.11365	0.232149	-0.968084	1.71642	-0.621952	-0.182786	-0.503486	0.58378	0.979601	-0.116816	-0.388783	0.526533
208	1	5	2	BALB/c	2	2	1	2	-1.08804	0.310602	-0.842188	-0.57782	1.00484	0.761958	-0.394899	0.229761	-0.78651	1.54903	-0.968084	1.71642	-0.974511	0.475405	-0.503486	0.58378	0.417488	-0.296244	-0.388783	0.526533
209	1	1	2	BALB/c	2	2	3	19	-1.26837	1.85465	-0.870343	4.51783	-1.18769	-1.00235	1.9213	-1.01904	1.4746	-0.782304	1.95689	-0.689368	-1.19486	2.09269	-0.503486	0.58378	-0.757839	-0.294764	-0.388783	0.526533
209	1	2	2	BALB/c	2	2	3	19	-0.366709	0.331881	-0.268619	1.91075	-0.990742	-0.0486696	-0.39654	-0.602773	1.26155	-0.516143	-0.31809	-0.953534	-0.269393	0.623861	-0.503486	0.58378	-0.246827	-0.0509777	0.085278	-1.23249
209	1	3	2	BALB/c	2	2	3	19	0.895617	-0.686109	-0.164405	-0.459317	-0.878211	0.213592	-0.232135	-0.602773	-1.00996	-0.206232	-0.31809	-1.11601	0.259446	-0.61078	-0.503486	0.58378	0.417488	-0.433381	-0.388783	0.526533
209	1	4	2	BALB/c	2	2	3	19	-0.00604466	-0.548496	0.00894853	-0.57782	1.00484	0.595064	-0.279992	-0.602773	-0.841934	-0.560358	-0.643087	-0.666067	0.612005	-0.845497	0.848373	0.410011	1.0818	-0.582744	0.559339	-2.55251
209	1	5	2	BALB/c	2	2	3	19	-0.00604466	-0.454453	-0.238447	-0.57782	1.00484	1.02422	-0.375073	-0.602773	0.954381	-0.320888	-0.31809	-1.05063	0.171306	-0.508897	2.20023	-2.43921	0.570792	-0.669844	-0.388783	0.526533
210	1	1	2	BALB/c	2	2	3	16	-0.00604466	-0.37986	1.22056	5.0511	-1.22636	-1.24077	0.283219	-1.01904	1.4746	-0.782304	2.28189	-0.272489	-0.0490431	-0.0348492	-0.503486	0.58378	-0.451232	-0.737335	-0.388783	0.526533
210	1	2	2	BALB/c	2	2	3	16	-0.907706	-0.692618	-0.819376	1.61449	-1.2328	1.0719	-0.398386	-0.602773	1.45012	-0.627958	-0.643087	0.189687	-1.06265	-0.394171	-0.503486	0.58378	-0.860041	0.153035	-0.388783	0.526533
210	1	3	2	BALB/c	2	2	3	16	-0.366709	-0.304864	-0.437041	1.08123	-1.06736	0.571222	-0.332531	-0.602773	-0.348908	0.0620777	-0.31809	-0.359639	-0.710091	-0.168762	-0.503486	0.58378	-0.144625	-0.264911	-0.388783	0.526533
210	1	4	2	BALB/c	2	2	3	16	-0.366709	-0.486627	-0.474766	0.429459	-0.897223	0.54738	-0.349969	0.646028	-0.579225	0.302359	-0.643087	0.182897	-0.577882	-0.346946	-0.503486	0.58378	-0.451232	-0.894897	-0.388783	0.526533
210	1	5	2	BALB/c	2	2	3	16	-0.186377	-0.00469263	-0.400445	-0.340813	-0.388789	0.285118	-0.226875	0.646028	-0.936591	0.95404	-0.31809	-0.969654	-0.489742	0.073191	-0.503486	0.58378	0.213083	-0.564404	-0.388783	0.526533
211	1	1	2	BALB/c	2	1	6	37	-1.26837	1.85465	-0.870343	2.44402	-1.20894	-0.0963536	0.571502	-0.602773	1.37277	-0.556703	1.30689	-0.588791	-1.19486	2.09269	-0.503486	0.58378	0.0597798	-0.732773	-0.388783	0.526533
211	1	2	2	BALB/c	2	1	6	37	0.35462	-0.309859	-0.251658	-0.22231	-0.984838	1.811	-0.368564	-1.01904	1.4746	-0.782304	0.00690709	-0.0373245	0.127236	-0.193183	0.848373	0.50523	0.877399	-0.694137	0.085278	0.432058
211	1	3	2	BALB/c	2	1	6	37	-0.00604466	-0.614151	-0.579797	-0.57782	1.00484	2.02558	-0.384734	-1.01904	1.4746	-0.782304	-0.643087	-0.638029	-0.093113	-0.781345	-0.503486	0.58378	0.979601	-0.818422	1.0334	-1.40871
211	1	4	2	BALB/c	2	1	6	37	0.895617	-0.94743	-0.451102	-0.57782	1.00484	2.33553	-0.407152	-0.186506	-0.324161	-0.621401	-0.31809	-0.77896	-0.401602	-1.00593	-0.503486	0.58378	1.38841	-0.957734	1.50746	-3.18522
211	1	5	2	BALB/c	2	1	6	37	-0.366709	-0.09787	-0.40587	-0.57782	1.00484	1.78716	-0.405418	-1.01904	1.4746	-0.782304	-0.643087	-0.353783	-0.445672	0.0116818	-0.503486	0.58378	0.51969	-0.843995	0.085278	-1.14301
212	1	1	2	BALB/c	2	3	1	4	-0.727374	-0.162463	-0.653692	3.86606	-1.23385	-0.000985646	-0.00618232	-1.01904	1.4746	-0.782304	1.63189	-1.12524	-1.01858	-0.226995	-0.503486	0.58378	-0.655637	-0.629185	-0.388783	0.526533
212	1	2	2	BALB/c	2	3	1	4	0.895617	-1.08148	0.366438	0.310956	-0.618503	-0.0248276	-0.40663	-0.186506	-1.04941	-0.0604714	-0.31809	-0.434862	0.391656	-0.996275	-0.503486	0.58378	-0.706738	0.391322	-0.388783	0.526533
212	1	3	2	BALB/c	2	3	1	4	0.174288	-0.00781952	0.102277	-0.518569	0.194356	0.18975	-0.407469	-0.602773	-0.825259	-0.147974	-0.31809	1.09629	0.435726	-0.274428	1.29899	-1.74534	-0.297928	0.33072	0.085278	-0.990624
212	1	4	2	BALB/c	2	3	1	4	-0.00604466	-0.924598	-0.434992	-0.459317	0.766119	-0.549351	-0.409912	0.229761	-0.823307	0.994082	-0.643087	1.71642	-0.401602	-0.831514	-0.503486	0.58378	-0.757839	0.836673	-0.388783	0.526533
212	1	5	2	BALB/c	2	3	1	4	0.534952	0.506957	0.397131	-0.518569	0.0510266	-0.0248276	-0.40469	-0.602773	-0.865578	-0.0644751	-0.643087	NA	0.215376	0.676466	2.65085	-0.299262	-0.655637	0.780896	2.45558	-1.00488
213	1	1	2	BALB/c	1	3	5	30	1.97761	-0.908049	1.2189	2.08851	-1.22372	-0.144038	-0.382198	-1.01904	1.4746	-0.782304	2.28189	-0.914161	2.90364	-0.603908	-0.503486	0.58378	-0.911143	-0.839684	-0.388783	0.526533
213	1	2	2	BALB/c	1	3	5	30	1.97761	-1.06833	1.9744	0.251704	-1.21252	-0.740087	-0.395122	-0.602773	-1.13528	-0.666486	-0.31809	-1.0397	3.12399	-0.997249	-0.503486	0.58378	-0.962244	0.913117	-0.388783	0.526533
213	1	3	2	BALB/c	1	3	5	30	1.61695	-1.07412	1.80391	-0.400065	-0.468369	-0.430141	-0.408943	-0.186506	-0.822048	-0.41135	-0.31809	-0.920067	2.11038	-0.981753	-0.503486	0.58378	-0.911143	1.26543	-0.388783	0.526533
213	1	4	2	BALB/c	1	3	5	30	1.07595	-1.07493	0.345494	-0.57782	1.00484	-0.167879	-0.407693	-0.186506	-0.532795	-0.416107	-0.643087	0.250327	0.612005	-0.986355	-0.503486	0.58378	-0.80894	0.0500719	-0.388783	0.526533
213	1	5	2	BALB/c	1	3	5	30	1.61695	-1.08104	2.00234	-0.57782	1.00484	-0.906981	-0.407208	1.06229	-0.26268	0.15776	-0.31809	0.105971	0.832354	-0.996451	-0.503486	0.58378	-1.06445	1.33165	-0.388783	0.526533
214	1	1	2	BALB/c	1	1	3	16	0.895617	-0.731193	2.20971	5.11035	-1.2067	-1.05003	-0.262834	-0.602773	1.2158	-0.384542	1.63189	-0.616285	0.215376	-0.591998	-0.052866	-0.298537	-1.11555	2.03417	-0.388783	0.526533
214	1	2	2	BALB/c	1	1	3	16	0.35462	-0.644879	-0.265094	0.429459	-1.22634	0.18975	-0.389341	-0.186506	0.847884	-0.152905	-0.31809	0.493907	0.303516	-0.819304	-0.503486	0.58378	-0.706738	-0.123333	-0.388783	0.526533
214	1	3	2	BALB/c	1	1	3	16	1.97761	-0.233477	0.053344	-0.459317	-1.17254	0.595064	-0.41465	2.3111	-0.998054	1.03522	-0.643087	0.697102	0.567935	-0.157785	0.848373	0.346346	0.00867864	-0.529112	1.50746	-1.32818
214	1	4	2	BALB/c	1	1	3	16	1.43661	-0.0963459	-0.20328	-0.57782	1.00484	0.0228563	-0.176407	2.72736	-1.16514	2.34809	-0.643087	1.57341	0.127236	0.040923	-0.503486	0.58378	-0.246827	-0.242854	-0.388783	0.526533
214	1	5	2	BALB/c	1	1	3	16	0.35462	0.0194768	-0.113245	-0.518569	-1.10056	0.475854	-0.405231	1.06229	-0.749375	1.8348	-0.643087	0.7334	0.0390966	0.199557	1.29899	-1.77206	-0.297928	0.216708	0.085278	-0.363093
215	1	1	2	BALB/c	2	2	5	30	-0.186377	-0.622568	0.962311	4.22157	-1.19467	-0.406299	0.214772	-0.602773	0.973473	-0.481097	3.58187	-0.87222	1.14084	-0.493991	-0.503486	0.58378	-0.860041	-0.218652	-0.388783	0.526533
215	1	2	2	BALB/c	2	2	5	30	3.6006	-0.8921	0.69053	0.429459	-1.20263	1.04806	-0.393686	-1.01904	1.4746	-0.782304	0.981898	-0.85787	2.41887	-0.848991	0.397754	-0.0479665	-0.604536	-0.287391	-0.388783	0.526533
215	1	3	2	BALB/c	2	2	5	30	3.96127	-1.07443	1.42121	-0.57782	1.00484	1.02422	-0.390889	-1.01904	1.4746	-0.782304	0.00690709	-1.01957	3.56469	-0.987309	3.10147	-0.799704	-0.195726	-0.0558524	0.559339	-2.00095
215	1	4	2	BALB/c	2	2	5	30	3.96127	-0.906525	1.35065	-0.57782	1.00484	1.16727	-0.351611	-1.01904	1.4746	-0.782304	0.00690709	-0.724917	3.96132	-0.920316	3.10147	-3.01025	-0.400131	-0.324777	2.92964	-0.902062
215	1	5	2	BALB/c	2	2	5	30	1.97761	-0.948374	0.871814	-0.57782	1.00484	1.71564	-0.329771	-0.602773	1.13051	-0.709367	0.00690709	-0.845992	2.59515	-0.85748	0.848373	-2.41055	-0.400131	0.245272	0.559339	-3.05193
216	1	1	2	BALB/c	2	4	6	37	-1.26837	1.85465	-0.870343	2.44402	-1.18683	-0.358615	0.483042	-0.602773	1.4244	-0.718013	2.28189	-0.418683	-1.19486	2.09269	-0.503486	0.58378	-0.553434	-0.714009	-0.388783	0.526533
216	1	2	2	BALB/c	2	4	6	37	-1.26837	1.85465	-0.870343	0.903473	-1.20758	0.0943823	0.168201	-0.186506	0.20111	0.0180366	-0.31809	-0.674619	-1.19486	2.09269	-0.503486	0.58378	-0.195726	-0.879799	-0.388783	0.526533
216	1	3	2	BALB/c	2	4	6	37	-0.547042	1.40315	-0.451757	1.08123	-0.658971	-0.0248276	-0.378337	-0.186506	-0.304275	0.196173	-0.31809	0.277023	-0.974511	1.68157	-0.503486	0.58378	-0.706738	-0.0331406	-0.388783	0.526533
216	1	4	2	BALB/c	2	4	6	37	-1.08804	1.11948	-0.483763	0.0739488	-1.11429	-0.167879	-0.356516	0.229761	-0.698895	1.50574	0.00690709	-0.84675	-0.798231	1.41557	-0.503486	0.58378	-0.604536	-0.0631342	-0.388783	0.526533
216	1	5	2	BALB/c	2	4	6	37	-0.186377	-0.102069	-0.336432	-0.459317	-0.673721	0.142066	-0.38645	-0.186506	-0.673718	0.483803	-0.643087	0.34852	-0.00497325	0.0389224	-0.503486	0.58378	0.161982	-0.105486	-0.388783	0.526533
217	1	1	2	BALB/c	2	3	2	10	-0.366709	0.220571	-0.356953	3.62905	-1.23007	-0.358615	-0.0183425	-0.602773	1.08386	-0.61409	3.25688	-0.89735	-1.01858	0.386137	-0.503486	0.58378	-0.502333	-0.775225	-0.388783	0.526533
217	1	2	2	BALB/c	2	3	2	10	0.715285	-0.135226	-0.0572613	0.370208	-0.643089	0.165908	-0.399207	-0.186506	1.14193	-0.515678	0.331904	-0.82451	-0.093113	-0.0919012	-0.503486	0.58378	-0.604536	0.383184	0.085278	0.499932
217	1	3	2	BALB/c	2	3	2	10	1.61695	-0.752983	0.185891	-0.459317	-1.07641	0.452012	-0.399151	0.229761	-0.89412	-0.363014	-0.31809	-0.500211	0.832354	-0.64566	-0.052866	0.0632889	0.0597798	-0.84475	1.50746	-0.714757
217	1	4	2	BALB/c	2	3	2	10	1.07595	-0.812207	0.146919	-0.57782	1.00484	0.380486	-0.392194	0.229761	-0.836415	0.308104	0.00690709	-0.980794	1.09677	-0.705428	-0.503486	0.58378	-0.0424225	-0.810345	1.0334	-0.0205146
217	1	5	2	BALB/c	2	3	2	10	1.25628	-1.07682	0.407309	-0.57782	1.00484	0.18975	-0.399692	0.229761	-1.09528	0.479046	0.00690709	-0.787716	1.14084	-0.982167	2.20023	-1.73563	-0.297928	-0.187711	-0.388783	0.526533
218	1	1	2	BALB/c	2	2	1	3	-1.26837	1.85465	-0.870343	2.62177	-1.22517	-1.24077	4.13457	-1.01904	1.4746	-0.782304	0.656901	-0.94256	-1.19486	2.09269	-0.503486	0.58378	-0.860041	-0.915353	-0.388783	0.526533
218	1	2	2	BALB/c	2	2	1	3	-0.366709	0.533811	-0.169764	1.67375	-0.662108	-0.763929	0.994741	-0.602773	-0.289662	-0.53268	-0.643087	1.12863	-0.666021	0.705593	-0.503486	0.58378	-0.911143	0.275185	-0.388783	0.526533
218	1	3	2	BALB/c	2	2	1	3	0.35462	-0.930163	2.57107	2.02926	-1.08547	-0.906981	-0.404037	-0.186506	-0.564193	0.227855	-0.968084	1.71642	0.744215	-0.837008	0.848373	-2.91272	-0.962244	-0.855396	2.45558	-3.04027
218	1	4	2	BALB/c	2	2	1	3	1.79728	-1.06727	1.89998	-0.22231	-1.20117	-0.430141	-0.404765	-0.186506	-0.338874	-0.024671	-0.968084	1.71642	1.4934	-0.93942	0.848373	-1.02281	-0.297928	0.343501	0.559339	-2.08826
218	1	5	2	BALB/c	2	2	1	3	3.23994	-0.913939	0.777537	-0.459317	-1.1136	-0.000985646	-0.407227	-0.186506	1.25587	-0.259788	-0.968084	1.71642	1.0527	-0.80388	0.848373	-2.16005	0.264185	-0.262987	1.0334	-2.26397
219	1	1	2	BALB/c	2	3	1	1	-0.186377	0.0440396	-0.387466	4.87334	-1.2134	-0.620877	0.169283	-1.01904	1.4746	-0.782304	2.28189	-1.0446	-0.930441	-0.274532	-0.503486	0.58378	-1.01334	-0.479751	-0.388783	0.526533
219	1	2	2	BALB/c	2	3	1	1	1.43661	-0.314156	0.31806	0.607215	-0.83003	0.0943823	-0.39682	-1.01904	1.4746	-0.782304	-0.31809	-0.67888	0.523865	-0.11768	-0.503486	0.58378	-0.706738	0.811564	-0.388783	0.526533
219	1	3	2	BALB/c	2	3	1	1	3.0596	-1.06151	0.464162	-0.518569	-1.20112	0.380486	-0.397659	0.229761	-1.01617	-0.0833914	-0.643087	1.70369	0.920494	-0.457815	-0.503486	0.58378	0.0597798	-0.481382	1.0334	-1.4546
219	1	4	2	BALB/c	2	3	1	1	3.0596	-0.836858	0.830895	-0.57782	1.00484	0.213592	-0.40234	-1.01904	1.4746	-0.782304	-0.643087	1.58562	0.876424	-0.731891	2.20023	-0.949529	0.672994	-0.507166	5.29995	-2.0282
219	1	5	2	BALB/c	2	3	1	1	1.43661	-1.04739	0.155818	-0.57782	1.00484	0.0228563	-0.399114	0.229761	0.208508	0.371119	-0.968084	1.71642	0.391656	-0.956958	-0.052866	0.292543	0.366387	-0.960383	2.92964	-2.19242
220	1	1	2	BALB/c	2	1	1	3	0.895617	-0.434424	0.594905	3.15504	-1.21699	-0.763929	0.508071	-1.01904	1.4746	-0.782304	1.30689	-0.140012	0.127236	-0.271515	0.397754	-1.12433	-0.34903	-0.835121	-0.388783	0.526533
220	1	2	2	BALB/c	2	1	1	3	1.79728	-1.07978	0.690447	-0.22231	-1.13524	0.42817	-0.409166	-0.186506	-0.599221	-0.653895	-0.968084	1.71642	1.00863	-0.908966	-0.503486	0.58378	0.417488	-0.535468	2.45558	-1.63613
220	1	3	2	BALB/c	2	1	1	3	1.43661	-0.686325	0.529467	-0.400065	-1.18806	0.499696	-0.390236	-1.01904	1.4746	-0.782304	0.331904	0.195019	1.66968	-0.767092	1.74961	-1.85065	0.468589	-0.635439	0.559339	-0.446199
220	1	4	2	BALB/c	2	1	1	3	1.79728	-0.887065	0.8709	-0.459317	0.254796	0.213592	-0.388427	-0.602773	0.462578	-0.695383	-0.968084	1.71642	1.40526	-0.985992	0.848373	-2.24117	0.110881	-0.862708	4.35183	-0.464786
220	1	5	2	BALB/c	2	1	1	3	2.87927	-0.675696	1.15445	-0.518569	-0.918283	0.42817	-0.40262	-1.01904	1.4746	-0.782304	-0.968084	1.71642	1.97817	-0.569909	1.29899	-1.67789	-0.0935237	-0.696031	1.0334	-1.13771
222	1	1	2	BALB/c	2	3	2	9	-0.907706	1.35929	-0.712902	3.68831	-1.21839	0.0705403	-0.110402	-1.01904	1.4746	-0.782304	1.30689	-0.900424	-1.19486	2.09269	-0.503486	0.58378	-0.860041	0.270824	-0.388783	0.526533
222	1	2	2	BALB/c	2	3	2	9	-0.00604466	-0.216957	0.0690423	0.725718	-1.1781	0.0228563	-0.398386	-0.186506	-0.934438	-0.49746	-0.643087	-0.697686	-0.181253	0.338114	-0.503486	0.58378	-0.502333	-0.718269	-0.388783	0.526533
222	1	3	2	BALB/c	2	3	2	9	-0.186377	-0.151774	0.0141895	-0.400065	-0.510886	0.0466983	-0.34954	1.06229	-1.16018	1.22844	-0.31809	0.0667347	0.171306	-0.0124596	-0.503486	0.58378	-0.655637	-0.0355679	-0.388783	0.526533
222	1	4	2	BALB/c	2	3	2	9	0.174288	-0.147792	0.754655	-0.459317	-0.555293	-0.191721	-0.405921	1.06229	-1.08936	1.42474	-0.643087	0.275914	0.435726	-0.0120035	-0.503486	0.58378	-0.860041	0.300243	1.98152	-1.4914
222	1	5	2	BALB/c	2	3	2	9	0.895617	0.468618	0.414963	-0.57782	1.00484	-0.0725116	-0.396633	-0.186506	-0.703155	2.97186	-0.643087	0.13578	0.612005	0.635657	0.848373	0.32323	-0.80894	-0.640808	-0.388783	0.526533
223	1	1	2	BALB/c	2	2	5	32	-0.907706	0.997643	-0.575701	2.02926	-1.21992	-0.0486696	0.619472	-1.01904	1.4746	-0.782304	3.90687	-0.893157	-1.06265	1.67974	-0.503486	0.58378	-0.655637	-0.798903	-0.388783	0.526533
223	1	2	2	BALB/c	2	2	5	32	0.35462	-0.75786	0.00499571	0.844222	-1.23102	0.118224	-0.402844	-0.602773	0.691874	-0.725614	0.656901	-0.897749	0.127236	-0.268561	-0.503486	0.58378	-0.34903	-0.888189	-0.388783	0.526533
223	1	3	2	BALB/c	2	2	5	32	0.35462	-0.39875	0.0598141	-0.459317	-0.570201	0.18975	-0.315354	0.646028	-1.09473	1.44111	0.00690709	-0.857637	-0.00497325	-0.897999	1.74961	0.0891614	-0.195726	-0.849897	-0.388783	0.526533
223	1	4	2	BALB/c	2	2	5	32	0.35462	-0.969269	-0.512803	-0.459317	-1.13688	0.332802	-0.328204	0.229761	-0.737407	-0.387096	-0.31809	1.0737	-0.710091	-0.869836	0.848373	-0.573233	0.110881	-0.832966	-0.388783	0.526533
223	1	5	2	BALB/c	2	2	5	32	-0.00604466	-0.234784	-0.420882	-0.57782	1.00484	0.618906	-0.396596	-0.602773	-0.945047	-0.402181	0.00690709	-0.895093	-0.577882	-0.0990949	1.29899	-1.3781	0.161982	-0.701903	-0.388783	0.526533
224	1	1	2	BALB/c	2	4	3	18	-1.26837	1.85465	-0.870343	3.4513	-1.17408	-0.930823	1.30921	-1.01904	1.4746	-0.782304	1.95689	-0.913081	-1.19486	2.09269	-0.503486	0.58378	-0.911143	-0.369224	-0.388783	0.526533
224	1	2	2	BALB/c	2	4	3	18	-0.186377	1.19893	-0.493645	0.844222	-1.17655	2.07327	-0.100256	-1.01904	1.4746	-0.782304	-0.31809	-1.12412	-0.093113	1.09829	-0.503486	0.58378	-0.553434	-0.948207	-0.388783	0.526533
224	1	3	2	BALB/c	2	4	3	18	0.895617	-0.600896	-0.31418	-0.57782	1.00484	4.12368	-0.370112	-0.602773	0.646264	-0.605561	0.656901	-1.12466	0.700145	-0.620627	-0.503486	0.58378	-0.0935237	-0.119133	-0.388783	0.526533
224	1	4	2	BALB/c	2	4	3	18	0.715285	-0.861637	-0.189007	-0.57782	1.00484	2.40705	-0.393201	-1.01904	1.4746	-0.782304	-0.31809	-0.392766	0.788285	-0.762096	-0.052866	-0.148881	0.213083	-0.799548	-0.388783	0.526533
224	1	5	2	BALB/c	2	4	3	18	0.715285	-0.74372	-0.47883	-0.57782	1.00484	2.4309	-0.340961	-1.01904	1.4746	-0.782304	0.656901	-0.796569	0.171306	-0.832675	-0.503486	0.58378	0.110881	-0.529596	0.085278	0.384234
225	1	1	2	BALB/c	2	3	1	2	0.895617	-0.669835	-0.229519	0.903473	-1.20586	1.28648	-0.293402	-1.01904	1.4746	-0.782304	-0.968084	1.71642	0.303516	-0.547218	-0.052866	-0.634814	0.570792	-0.559348	0.085278	-0.672923
225	1	2	2	BALB/c	2	3	1	2	1.25628	-1.0238	0.326089	-0.57782	1.00484	0.618906	-0.404877	-0.602773	-0.697061	-0.624998	-0.968084	1.71642	0.259446	-0.838438	-0.503486	0.58378	1.38841	-0.880847	4.35183	-2.80466
225	1	3	2	BALB/c	2	3	1	2	1.61695	-0.773632	0.922454	-0.57782	1.00484	1.02422	-0.404	-0.602773	-0.661869	0.188049	1.30689	-0.44716	0.832354	-0.487451	2.20023	-2.09986	0.315286	-0.900436	6.72213	-2.22523
225	1	4	2	BALB/c	2	3	1	2	1.25628	-0.804606	1.0771	-0.57782	1.00484	0.213592	-0.327104	0.229761	-1.10337	0.250948	-0.643087	-0.410988	0.391656	-0.702971	0.397754	-2.39291	0.315286	-0.387987	11.9368	-2.96685
225	1	5	2	BALB/c	2	3	1	2	1.43661	-0.646728	0.670112	-0.57782	1.00484	0.714274	-0.400736	0.229761	-0.948732	-0.461658	-0.643087	-0.547454	0.259446	-0.471063	0.397754	-1.38359	0.9285	-0.881199	9.5665	-2.14511
226	1	1	2	BALB/c	1	4	5	30	0.534952	-0.807664	0.553524	3.68831	-1.18341	-0.0725116	-0.106914	-1.01904	1.4746	-0.782304	1.63189	-1.17036	0.744215	-0.769632	-0.503486	0.58378	-0.80894	-0.151876	-0.388783	0.526533
226	1	2	2	BALB/c	1	4	5	30	0.534952	-1.0761	0.441694	-0.22231	-0.678868	0.142066	-0.405045	-0.602773	-0.430759	-0.427596	0.00690709	-0.512119	0.920494	-0.985515	0.397754	-0.8142	-0.0935237	0.336804	-0.388783	0.526533
226	1	3	2	BALB/c	1	4	5	30	0.35462	-0.386488	-0.429174	-0.57782	1.00484	0.928852	-0.377423	1.06229	-0.944381	0.481773	0.00690709	-1.0479	-0.401602	-0.265535	0.397754	-0.755842	0.0597798	-0.0482684	-0.388783	0.526533
226	1	4	2	BALB/c	1	4	5	30	0.174288	-0.434787	-0.318521	-0.57782	1.00484	0.571222	-0.394544	0.646028	-0.928546	0.435469	0.00690709	-0.946159	-0.093113	0.00871723	-0.052866	-0.857688	-0.0424225	-0.196645	-0.388783	0.526533
226	1	5	2	BALB/c	1	4	5	30	-0.00604466	-0.169169	-0.0341687	-0.57782	1.00484	0.213592	-0.407451	1.06229	-1.14514	0.334506	-0.31809	-0.0726692	0.127236	-0.036715	0.848373	-0.202502	0.110881	-0.193664	-0.388783	0.526533
227	1	1	2	BALB/c	2	4	4	25	-1.26837	1.85465	-0.870343	1.55524	-1.20216	-1.55071	5.17132	0.229761	0.454451	-0.0829271	2.60688	-0.826553	-1.19486	2.09269	-0.503486	0.58378	0.0597798	-0.358669	-0.388783	0.526533
227	1	2	2	BALB/c	2	4	4	25	-0.907706	0.579367	-0.639139	2.20701	-0.63921	0.213592	1.09047	-1.01904	1.4746	-0.782304	-0.643087	0.231463	-0.798231	0.753472	-0.503486	0.58378	-0.706738	-0.958742	-0.388783	0.526533
227	1	3	2	BALB/c	2	4	4	25	0.715285	-0.267056	-0.258491	-0.518569	-0.602897	0.237434	0.961188	0.646028	-0.9659	0.295396	-0.643087	NA	-0.00497325	-0.139655	-0.503486	0.58378	-0.297928	0.0558933	-0.388783	0.526533
227	1	4	2	BALB/c	2	4	4	25	1.07595	-0.204184	-0.161111	-0.57782	1.00484	-0.000985646	0.455309	0.646028	-1.04888	0.590685	-0.643087	-1.0114	0.347586	-0.113627	-0.503486	0.58378	-0.0935237	-0.693442	-0.388783	0.526533
227	1	5	2	BALB/c	2	4	4	25	1.61695	-0.638851	-0.356491	-0.57782	1.00484	0.690432	0.279694	0.646028	-1.17673	2.36179	-0.643087	NA	0.0390966	-0.595729	-0.503486	0.58378	-0.604536	0.528045	-0.388783	0.526533
228	1	1	2	BALB/c	2	1	5	29	-1.26837	1.85465	-0.870343	2.62177	-1.07947	-0.954665	0.229748	-0.602773	0.644969	-0.521365	2.28189	-1.13287	-1.19486	2.09269	-0.503486	0.58378	-0.0424225	-0.923853	-0.388783	0.526533
228	1	2	2	BALB/c	2	1	5	29	0.35462	-0.280124	-0.151018	2.14776	-1.23644	0.523538	-0.269846	0.229761	0.834165	-0.291877	-0.643087	1.71642	-0.093113	0.152301	-0.503486	0.58378	0.468589	-0.604298	0.085278	-0.756538
228	1	3	2	BALB/c	2	1	5	29	1.07595	-0.0770536	-0.238186	-0.459317	-0.892016	0.90501	-0.404839	-0.186506	0.464284	-0.241278	-0.31809	-0.230577	0.347586	-0.406817	0.397754	-1.60068	0.775196	-0.900598	0.559339	0.415743
228	1	4	2	BALB/c	2	1	5	29	-0.186377	-0.471327	-0.564458	-0.57782	1.00484	1.66795	-0.394805	0.646028	-0.947154	0.251877	0.00690709	-0.0898308	-0.00497325	-0.350273	-0.052866	-0.205207	1.18401	-0.552831	0.085278	-1.66401
228	1	5	2	BALB/c	2	1	5	29	-0.186377	0.23064	-0.52416	-0.57782	1.00484	2.35937	-0.407562	-1.01904	1.4746	-0.782304	-0.643087	-0.439036	-0.137183	-0.327738	0.397754	-0.295612	2.20603	-0.893034	0.559339	-0.404248
229	1	1	2	BALB/c	2	3	3	18	-1.26837	1.85465	-0.870343	3.03654	-1.13962	-0.358615	0.0487438	-0.602773	1.39513	-0.308471	3.25688	-0.974178	-1.19486	2.09269	-0.503486	0.58378	-0.757839	-0.679533	-0.388783	0.526533
229	1	2	2	BALB/c	2	3	3	18	0.534952	0.882233	-0.119946	1.79225	-0.985993	0.499696	-0.364181	-1.01904	1.4746	-0.782304	0.00690709	-0.252574	-0.137183	1.07227	-0.503486	0.58378	-0.655637	-0.841849	-0.388783	0.526533
229	1	3	2	BALB/c	2	3	3	18	1.61695	-0.0770437	-0.210817	-0.57782	1.00484	0.809642	-0.317946	1.06229	-0.80167	0.787507	-0.31809	-0.551822	0.523865	-0.167704	-0.503486	0.58378	-0.0935237	-0.175323	-0.388783	0.526533
229	1	4	2	BALB/c	2	3	3	18	0.35462	-0.174125	0.273911	-0.57782	1.00484	0.475854	-0.387494	-0.602773	-0.581898	0.0102032	-0.31809	-0.0943352	0.567935	-0.041649	3.55209	-1.57566	-0.604536	-0.485391	0.559339	-0.243949
229	1	5	2	BALB/c	2	3	3	18	1.07595	-1.03279	0.185365	-0.57782	1.00484	1.04806	-0.331039	0.229761	-1.09643	-0.597262	-0.31809	-0.199377	0.788285	-0.947111	1.29899	-2.02078	-0.144625	0.0716455	-0.388783	0.526533
230	1	1	2	BALB/c	2	2	2	11	-1.26837	1.85465	-0.870343	1.97001	-1.18922	-0.644719	-0.184333	-0.602773	0.958167	-0.4804	5.20686	-1.15637	-1.19486	2.09269	-0.503486	0.58378	-0.706738	-0.688477	-0.388783	0.526533
230	1	2	2	BALB/c	2	2	2	11	-0.907706	1.53493	-0.39389	3.74756	-1.18093	-0.549351	-0.393537	-1.01904	1.4746	-0.782304	-0.31809	0.679834	-1.06265	1.92772	-0.503486	0.58378	-0.80894	0.699839	-0.388783	0.526533
230	1	3	2	BALB/c	2	2	2	11	1.43661	0.151003	0.365553	0.547963	-1.10388	-0.000985646	-0.282976	0.229761	-0.92455	0.00701068	-0.31809	-0.54006	0.479795	0.329935	-0.503486	0.58378	-0.706738	-0.222005	-0.388783	0.526533
230	1	4	2	BALB/c	2	2	2	11	0.895617	-0.837556	0.456326	-0.518569	-0.452493	-0.144038	-0.384585	1.06229	0.48728	0.571363	-0.968084	1.71642	0.788285	-0.736877	-0.503486	0.58378	-0.400131	0.203243	0.085278	-1.9221
230	1	5	2	BALB/c	2	2	2	11	0.895617	0.125113	0.893791	-0.57782	1.00484	-0.406299	-0.386991	-0.186506	-0.620629	0.542931	-0.968084	1.71642	0.656075	0.347132	3.10147	-1.08377	-0.962244	0.221946	1.0334	-0.594882
231	2	1	2	BALB/c	2	3	2	12	-0.186377	-0.391621	0.192199	2.26626	-1.22028	-0.310931	-0.0571172	-0.602773	1.07144	-0.551364	3.25688	-1.13413	0.127236	-0.308821	-0.503486	0.58378	-0.706738	-0.152491	-0.388783	0.526533
231	2	2	2	BALB/c	2	3	2	12	0.895617	-0.953517	-0.135728	-0.22231	-1.22983	0.42817	-0.388054	-0.602773	0.685415	-0.527167	0.656901	-0.874225	0.171306	-0.864663	-0.503486	0.58378	-0.144625	-0.536253	-0.388783	0.526533
231	2	3	2	BALB/c	2	3	2	12	-0.00604466	-1.06733	-0.132301	-0.518569	-0.50769	0.30896	-0.387159	0.646028	-0.260792	-0.423767	-0.31809	-0.607159	0.347586	-0.827731	0.848373	-1.11648	0.51969	-0.786143	-0.388783	0.526533
231	2	4	2	BALB/c	2	3	2	12	0.534952	-0.909888	-0.195463	-0.57782	1.00484	0.356644	-0.393164	1.89483	-1.0139	0.277582	-0.968084	1.71642	-0.401602	-0.816184	-0.503486	0.58378	0.366387	-0.742552	0.559339	-1.61869
231	2	5	2	BALB/c	2	3	2	12	0.715285	-1.06577	0.188069	-0.518569	-0.396554	0.118224	-0.388147	0.229761	-1.06909	0.231975	0.656901	-0.944535	0.0390966	-0.965116	0.848373	-1.57153	0.366387	-0.681306	0.559339	-2.68399
232	2	1	2	BALB/c	2	2	5	31	-0.366709	0.812143	-0.483271	1.37749	-1.22265	0.332802	0.392848	-1.01904	1.4746	-0.782304	2.28189	-0.856265	-0.181253	0.975657	-0.503486	0.58378	-0.451232	0.177308	-0.388783	0.526533
232	2	2	2	BALB/c	2	2	5	31	1.25628	-0.719619	0.428105	-0.340813	-1.20949	0.213592	-0.38285	-0.186506	0.341896	-0.509528	0.656901	-0.609952	1.14084	-0.618813	-0.503486	0.58378	-0.297928	-0.326258	-0.388783	0.526533
232	2	3	2	BALB/c	2	2	5	31	0.715285	-0.411985	0.689926	-0.57782	1.00484	0.0943823	-0.390628	-0.186506	-0.376429	-0.422665	0.331904	-0.878875	0.920494	-0.294485	4.45333	-2.16296	0.110881	-0.691257	0.559339	0.228033
232	2	4	2	BALB/c	2	2	5	31	1.43661	-0.658812	0.660161	-0.57782	1.00484	-0.0248276	-0.3794	-0.602773	0.107092	-0.536393	-0.31809	-1.00235	1.4934	-0.559159	1.29899	-1.29375	0.110881	-0.381793	0.085278	0.0420596
232	2	5	2	BALB/c	2	2	5	31	1.79728	-0.984441	1.46053	-0.518569	-1.17262	-0.549351	-0.389248	-0.186506	0.240571	-0.313868	-0.31809	-0.733089	3.07992	-0.90512	4.00271	-2.07561	-0.604536	-0.278276	-0.388783	0.526533
233	2	1	2	BALB/c	2	1	6	38	-0.727374	0.577754	-0.73596	1.14048	-1.23057	0.475854	0.0788086	-1.01904	1.4746	-0.782304	2.93188	-0.690438	-0.489742	0.185294	-0.503486	0.58378	-0.655637	-0.638038	-0.388783	0.526533
233	2	2	2	BALB/c	2	1	6	38	-0.727374	1.48805	-0.814689	-0.163058	-1.13524	0.690432	-0.383559	0.229761	0.0617835	-0.414078	0.331904	-0.373814	-0.621952	0.139095	-0.503486	0.58378	0.366387	-0.199626	-0.388783	0.526533
233	2	3	2	BALB/c	2	1	6	38	-0.366709	0.902971	-0.676226	-0.518569	0.335441	0.475854	-0.316529	1.47856	-1.11201	0.262031	-0.643087	0.628183	-0.533812	-0.102961	-0.503486	0.58378	0.724095	-0.876879	-0.388783	0.526533
233	2	4	2	BALB/c	2	1	6	38	-0.00604466	-0.635774	-0.0918583	-0.57782	1.00484	0.332802	-0.319252	1.06229	-0.450024	0.722868	-0.31809	-0.707609	0.435726	-0.535111	0.397754	-2.54531	0.9285	-0.782053	0.085278	-0.918965
233	2	5	2	BALB/c	2	1	6	38	-0.186377	-0.0896988	-0.716671	-0.57782	1.00484	1.14343	-0.37332	-0.186506	-0.840931	0.746309	-0.31809	-1.00666	-0.0490431	-0.770627	-0.503486	0.58378	1.23511	-0.823458	-0.388783	0.526533
234	2	1	2	BALB/c	2	2	6	39	-1.08804	1.37324	-0.767426	1.14048	-1.21987	0.881168	0.261305	-1.01904	1.4746	-0.782304	0.00690709	0.104317	-0.930441	0.636662	-0.503486	0.58378	-0.34903	-0.820578	-0.388783	0.526533
234	2	2	2	BALB/c	2	2	6	39	-0.366709	0.246147	-0.644121	-0.518569	-1.17721	1.85869	-0.39309	-0.602773	1.18266	-0.767044	1.63189	-0.797678	-0.225323	-0.283291	-0.503486	0.58378	0.826298	-0.548118	-0.388783	0.526533
234	2	3	2	BALB/c	2	2	6	39	0.174288	-0.59244	-0.422242	-0.57782	1.00484	1.0719	-0.396167	0.229761	-0.342614	-0.195496	-0.31809	0.675524	-0.0490431	-0.855614	-0.503486	0.58378	1.59282	-0.701319	-0.388783	0.526533
234	2	4	2	BALB/c	2	2	6	39	1.25628	0.0598609	-0.288074	-0.57782	1.00484	1.16727	-0.350734	-1.01904	1.4746	-0.782304	-0.968084	1.71642	0.479795	-0.327842	-0.503486	0.58378	1.38841	-0.849433	0.559339	-1.12966
234	2	5	2	BALB/c	2	2	6	39	1.07595	-0.648301	-0.252016	-0.57782	1.00484	1.2388	-0.402993	-1.01904	1.4746	-0.782304	-0.31809	-0.842538	0.656075	-0.543539	-0.052866	0.578848	0.315286	-0.856363	0.085278	-2.35367
235	2	1	2	BALB/c	2	1	4	23	-1.26837	1.85465	-0.870343	1.49599	-1.2268	-0.525509	0.0556818	0.229761	0.907112	-0.42487	1.63189	-0.73124	-1.19486	2.09269	-0.503486	0.58378	-0.911143	-0.885641	-0.388783	0.526533
235	2	2	2	BALB/c	2	1	4	23	-1.26837	1.85465	-0.870343	1.02198	-0.933663	0.404328	-0.37636	1.47856	-0.568772	-0.186039	-0.31809	-1.0004	-1.19486	2.09269	-0.503486	0.58378	-0.655637	0.452014	-0.388783	0.526533
235	2	3	2	BALB/c	2	1	4	23	0.174288	0.221112	-0.380091	0.725718	-0.582903	0.0466983	-0.331878	-0.186506	-0.857204	-0.735304	0.00690709	-1.01779	-0.225323	0.243145	-0.503486	0.58378	-0.553434	0.71686	-0.388783	0.526533
235	2	4	2	BALB/c	2	1	4	23	-0.366709	-0.0588822	-0.422488	-0.0445547	-0.94686	0.42817	-0.379456	0.229761	-0.664925	-0.170952	-0.31809	NA	-0.313462	0.0803225	0.848373	-0.547956	0.417488	-0.48525	-0.388783	0.526533
235	2	5	2	BALB/c	2	1	4	23	-0.547042	-0.239996	-0.596907	-0.57782	1.00484	0.213592	-0.383783	0.229761	-0.778747	-0.116757	-0.31809	-0.716511	-0.313462	-0.156437	-0.503486	0.58378	0.51969	-0.768819	-0.388783	0.526533
236	2	1	2	BALB/c	2	3	4	23	-0.547042	1.06069	-0.411524	2.44402	-1.22811	0.0943823	-0.00192998	-1.01904	1.4746	-0.782304	3.25688	-0.335473	-0.181253	0.881611	-0.503486	0.58378	-0.911143	0.624603	-0.388783	0.526533
236	2	2	2	BALB/c	2	3	4	23	0.174288	-0.814557	0.376777	-0.281562	-1.00935	-0.0248276	-0.386935	0.646028	0.27029	-0.547825	-0.31809	-0.258655	1.27305	-0.809954	-0.503486	0.58378	-0.144625	0.322623	-0.388783	0.526533
236	2	3	2	BALB/c	2	3	4	23	0.715285	-0.998876	0.0930837	-0.57782	1.00484	0.809642	-0.403814	2.3111	-1.05777	-0.338703	-0.31809	-0.848745	0.788285	-0.9125	0.397754	0.311724	0.621893	-0.37578	-0.388783	0.526533
236	2	4	2	BALB/c	2	3	4	23	2.15794	-0.777467	0.290317	-0.57782	1.00484	0.714274	-0.399226	0.646028	-0.364078	0.339554	0.00690709	-0.667001	1.44933	-0.941586	2.20023	-2.53694	0.775196	-0.629235	-0.388783	0.526533
236	2	5	2	BALB/c	2	3	4	23	0.35462	-0.121037	-0.40215	-0.57782	1.00484	0.261276	-0.404634	0.646028	-0.876953	0.000164297	-0.31809	1.40845	0.171306	0.00140952	0.397754	-1.37479	1.23511	-0.766372	0.085278	-1.27424
237	2	1	2	BALB/c	2	1	4	24	-1.08804	0.405284	-0.482386	1.91075	-1.10926	-0.477825	0.465044	-0.602773	0.883286	-0.595231	2.28189	-0.487884	-0.710091	0.0899624	-0.503486	0.58378	-0.757839	-0.813981	-0.388783	0.526533
237	2	2	2	BALB/c	2	1	4	24	-0.727374	-0.34514	-0.392038	0.666466	-1.20658	-0.144038	-0.236909	0.229761	0.0889848	-0.431369	-0.31809	-0.984432	-0.489742	-0.249634	-0.503486	0.58378	-0.553434	0.343683	-0.388783	0.526533
237	2	3	2	BALB/c	2	1	4	24	-0.366709	0.706262	-0.393267	-0.400065	-0.856799	0.42817	-0.390068	1.47856	-0.844744	-0.260775	0.00690709	-0.950771	-0.0490431	-0.491151	-0.503486	0.58378	0.161982	-0.571716	-0.388783	0.526533
237	2	4	2	BALB/c	2	1	4	24	-0.727374	0.462541	-0.522882	-0.57782	1.00484	0.380486	-0.393612	1.89483	-1.05312	1.26296	0.00690709	-0.787551	-0.00497325	0.627924	-0.503486	0.58378	0.724095	-0.863171	-0.388783	0.526533
237	2	5	2	BALB/c	2	1	4	24	0.534952	-0.128696	-0.350331	-0.518569	-0.31047	0.0228563	-0.388334	1.47856	-0.834746	1.33207	0.00690709	-0.285097	0.303516	-0.805082	-0.503486	0.58378	0.672994	-0.685848	-0.388783	0.526533
238	2	1	2	BALB/c	2	2	1	1	-1.26837	1.85465	-0.870343	1.8515	-1.22515	-1.28845	2.98445	-1.01904	1.4746	-0.782304	0.00690709	-0.200622	-1.19486	2.09269	-0.503486	0.58378	-0.860041	0.0225459	-0.388783	0.526533
238	2	2	2	BALB/c	2	2	1	1	-0.366709	-0.203909	1.07491	4.04382	-1.21959	-0.835455	-0.408402	-0.602773	-0.640935	-0.4616	-0.643087	-0.206644	0.303516	0.0610633	-0.503486	0.58378	-1.06445	1.98462	-0.388783	0.526533
238	2	3	2	BALB/c	2	2	1	1	-0.186377	-1.07051	0.540185	-0.103806	-1.19882	0.18975	-0.404485	-0.186506	-0.0786835	-0.0746307	-0.643087	-0.50955	0.612005	-0.987495	-0.503486	0.58378	0.00867864	-0.434136	-0.388783	0.526533
238	2	4	2	BALB/c	2	2	1	1	0.715285	-1.06432	0.439167	-0.57782	1.00484	-0.167879	-0.175903	0.646028	-0.621423	-0.598946	-0.643087	NA	0.303516	-0.928339	-0.503486	0.58378	0.417488	-0.496822	1.0334	-1.34247
238	2	5	2	BALB/c	2	2	1	1	-0.366709	-0.151165	-0.471062	-0.103806	-1.16855	-0.215563	-0.366997	-0.186506	-0.542437	-0.709367	-0.968084	1.71642	-0.489742	-0.023955	-0.503486	0.58378	-0.34903	-0.924689	0.085278	-0.224266
239	2	1	2	BALB/c	2	3	3	18	-0.907706	-0.0302879	-0.658362	1.49599	-1.1729	-0.358615	0.428582	-0.186506	0.651482	-0.627551	3.25688	-0.847373	-0.445672	-0.419349	-0.503486	0.58378	-0.757839	0.246984	-0.388783	0.526533
239	2	2	2	BALB/c	2	3	3	18	-0.547042	0.969294	-0.684518	-0.57782	1.00484	0.452012	-0.388315	-0.186506	-0.81217	-0.445469	0.331904	-0.85035	-0.577882	-0.364577	-0.503486	0.58378	0.161982	-0.553597	-0.388783	0.526533
239	2	3	2	BALB/c	2	3	3	18	-0.00604466	0.0771276	0.216929	-0.518569	-0.915079	0.642748	-0.388017	-0.602773	-0.549279	-0.485971	0.00690709	-0.657107	0.832354	-0.263472	1.29899	-0.432339	0.110881	-0.800968	-0.388783	0.526533
239	2	4	2	BALB/c	2	3	3	18	-0.00604466	-0.324058	-0.0995919	-0.57782	1.00484	0.761958	-0.380556	-0.186506	-0.284499	0.0439147	-0.31809	-0.306481	0.171306	-0.253946	1.74961	0.276494	0.366387	-0.720374	-0.388783	0.526533
239	2	5	2	BALB/c	2	3	3	18	0.174288	-0.518791	-0.067748	-0.57782	1.00484	1.00038	-0.384436	-0.602773	-1.00845	-0.718535	-0.31809	-0.378844	-0.00497325	-0.442257	3.10147	-2.56663	0.417488	-0.807585	-0.388783	0.526533
240	2	1	2	BALB/c	2	1	2	12	-1.26837	1.85465	-0.870343	1.79225	-1.22901	-0.835455	0.000811667	-0.186506	0.992556	-0.539295	2.60688	-1.14899	-1.19486	2.09269	-0.503486	0.58378	-0.757839	0.116606	-0.388783	0.526533
240	2	2	2	BALB/c	2	1	2	12	-1.26837	1.85465	-0.870343	0.607215	-1.1714	0.0228563	-0.215237	1.47856	-0.391827	0.262727	0.656901	-0.923365	-1.10672	0.942747	-0.503486	0.58378	-1.01334	0.0936925	-0.388783	0.526533
240	2	3	2	BALB/c	2	1	2	12	-0.727374	0.596555	-0.618539	0.0739488	-0.355515	-0.287089	-0.387662	1.89483	-0.773292	0.782807	-0.31809	-0.26168	-0.621952	0.742577	-0.503486	0.58378	-0.706738	0.262061	-0.388783	0.526533
240	2	4	2	BALB/c	2	1	2	12	-0.366709	0.779232	-0.234253	-0.400065	0.202999	-0.310931	-0.381023	0.646028	-0.756216	0.123526	-0.968084	1.71642	-0.00497325	0.9658	-0.503486	0.58378	-0.451232	0.661637	-0.388783	0.526533
240	2	5	2	BALB/c	2	1	2	12	0.895617	0.112428	0.154097	-0.459317	0.0797764	-0.310931	-0.377162	2.3111	-1.15142	1.34164	-0.31809	0.178917	0.920494	0.259781	1.29899	-1.31108	-0.144625	-0.486136	-0.388783	0.526533
241	2	1	2	BALB/c	2	4	4	23	0.35462	-0.743415	0.747182	1.31824	-1.22308	-0.883139	0.0885256	-1.01904	1.4746	-0.782304	2.60688	-0.990386	0.876424	-0.684002	-0.503486	0.58378	-0.860041	0.5877	-0.388783	0.526533
241	2	2	2	BALB/c	2	4	4	23	-0.186377	-0.0717929	0.220995	-0.459317	-0.176684	0.142066	-0.386114	-0.602773	-0.19339	-0.458756	0.00690709	-1.12057	0.876424	-0.939223	0.848373	-1.36913	0.9285	-0.828746	-0.388783	0.526533
241	2	3	2	BALB/c	2	4	4	23	1.43661	-0.840634	0.255213	-0.57782	1.00484	0.142066	-0.355919	0.646028	-0.941043	-0.354601	0.331904	-0.953524	0.876424	-0.730098	1.29899	-2.40513	1.18401	-0.857017	0.085278	-3.00786
241	2	4	2	BALB/c	2	4	4	23	1.07595	-0.854282	0.199068	-0.57782	1.00484	0.0466983	-0.3711	0.229761	-0.740955	-0.0936049	0.00690709	-0.864739	1.22898	-0.745294	1.29899	-1.6254	0.264185	-0.827759	1.0334	-1.35353
241	2	5	2	BALB/c	2	4	4	23	0.35462	-0.853722	0.140562	-0.57782	1.00484	0.237434	-0.362055	2.72736	-1.13512	0.0997354	0.331904	-1.0477	1.36119	-0.985059	3.10147	-0.709895	0.110881	-0.487436	-0.388783	0.526533
242	2	1	2	BALB/c	2	1	6	37	-0.907706	0.516967	-0.770966	0.844222	-1.22769	0.833484	0.267702	-0.602773	0.888367	-0.543299	3.90687	-0.873261	-0.666021	0.528467	-0.503486	0.58378	-0.655637	-0.565491	-0.388783	0.526533
242	2	2	2	BALB/c	2	1	6	37	-0.186377	0.139528	-0.375931	-0.400065	-1.12534	0.928852	-0.373544	1.06229	-0.5234	-0.250969	-0.31809	-0.582876	0.171306	-0.485958	-0.503486	0.58378	0.417488	-0.503228	-0.388783	0.526533
242	2	3	2	BALB/c	2	1	6	37	1.25628	-1.01078	-0.0300094	-0.57782	1.00484	1.02422	-0.347601	1.47856	-0.569082	0.395547	-0.643087	0.41524	1.09677	-0.925426	-0.052866	0.453861	0.826298	-0.369153	-0.388783	0.526533
242	2	4	2	BALB/c	2	1	6	37	-0.186377	-0.672057	-0.407181	-0.57782	1.00484	1.95406	-0.351928	-0.186506	-0.555709	-0.514867	-0.643087	0.102079	0.0390966	-0.6176	2.20023	-2.04796	1.69502	-0.768729	-0.388783	0.526533
242	2	5	2	BALB/c	2	1	6	37	0.534952	-0.869799	-0.175698	-0.57782	1.00484	1.21496	-0.376435	1.47856	-0.0870574	1.1479	0.00690709	-0.75672	0.0831665	-0.77667	1.29899	-2.94028	0.9285	-0.640767	0.559339	-3.04396
243	2	1	2	BALB/c	2	2	2	12	-0.00604466	0.0325351	0.0772675	1.49599	-1.21229	-0.334773	-0.143899	-1.01904	1.4746	-0.782304	2.93188	-1.08358	0.171306	0.166792	-0.503486	0.58378	-0.604536	-0.666501	-0.388783	0.526533
243	2	2	2	BALB/c	2	2	2	12	0.715285	-0.718184	-0.141642	-0.281562	-1.11183	0.165908	-0.380799	-0.602773	0.478514	-0.469782	0.331904	0.328624	0.171306	-0.616533	-0.503486	0.58378	-0.400131	-0.405119	-0.388783	0.526533
243	2	3	2	BALB/c	2	2	2	12	0.715285	-0.534523	-0.0778464	-0.57782	1.00484	0.30896	-0.387271	-0.602773	-0.977028	-0.252884	-0.31809	0.312893	0.347586	-0.422635	1.74961	-1.99446	0.826298	-0.326288	0.559339	-2.03144
243	2	4	2	BALB/c	2	2	2	12	1.07595	-0.850978	-0.167439	-0.57782	1.00484	0.523538	-0.38893	-0.186506	-0.857341	-0.4428	0.656901	-0.426048	0.435726	-0.755089	0.848373	-1.93905	1.0818	-0.817707	0.085278	-2.10417
243	2	5	2	BALB/c	2	2	2	12	0.534952	-0.386242	0.0683195	-0.57782	1.00484	0.66659	-0.3888	0.646028	-0.956258	-0.579275	-0.968084	1.71642	1.0527	-0.367604	1.74961	-0.837407	0.621893	-0.917871	-0.388783	0.526533
244	2	1	2	BALB/c	2	1	3	19	-0.547042	-0.354029	-0.114307	1.55524	-1.22551	-0.501667	0.328335	-0.602773	1.44807	-0.613567	2.60688	-0.860351	0.215376	-0.628308	-0.503486	0.58378	-0.962244	1.35386	-0.388783	0.526533
244	2	2	2	BALB/c	2	1	3	19	-1.08804	1.68356	-0.792663	0.429459	-1.20334	-0.453983	-0.329025	0.229761	-0.501425	-0.105209	-0.31809	NA	-0.842301	-0.993953	-0.503486	0.58378	-0.604536	-0.0553186	-0.388783	0.526533
244	2	3	2	BALB/c	2	1	3	19	-1.26837	1.85465	-0.870343	-0.459317	-0.844465	0.404328	-0.382123	1.06229	-0.927798	-0.173794	-0.643087	0.80084	-1.10672	-0.473737	-0.503486	0.58378	-0.195726	-0.668827	-0.388783	0.526533
244	2	4	2	BALB/c	2	1	3	19	1.07595	-0.0183703	-0.255576	-0.518569	-0.310575	0.809642	-0.386935	1.06229	-1.00365	0.339554	0.00690709	-1.03736	-0.00497325	0.0982549	-0.503486	0.58378	0.00867864	-0.0698923	-0.388783	0.526533
244	2	5	2	BALB/c	2	1	3	19	0.895617	-0.0218905	-0.112881	-0.57782	1.00484	1.09575	-0.371362	0.646028	-0.929002	0.00788106	0.00690709	-0.946004	0.303516	-0.750414	-0.052866	-1.00351	0.161982	-0.629114	-0.388783	0.526533
245	2	1	2	BALB/c	2	4	1	4	-1.26837	1.85465	-0.870343	3.21429	-1.2262	-0.906981	1.32674	-0.602773	0.360642	-0.560416	2.93188	-1.04859	-0.842301	-0.0253336	-0.503486	0.58378	-0.962244	0.369849	-0.388783	0.526533
245	2	2	2	BALB/c	2	4	1	4	0.174288	0.697363	0.00398292	0.0739488	-0.54488	-0.120196	-0.169953	0.229761	-0.579691	-0.280736	0.331904	-0.204864	0.964564	1.05387	-0.503486	0.58378	-0.604536	-0.656983	-0.388783	0.526533
245	2	3	2	BALB/c	2	4	1	4	0.534952	-1.06516	-0.432796	-0.518569	0.424594	0.332802	-0.373227	-0.602773	-0.397117	-0.26356	-0.643087	NA	0.0390966	-0.872386	-0.503486	0.58378	0.366387	-0.928224	-0.388783	0.526533
245	2	4	2	BALB/c	2	4	1	4	0.534952	-0.684427	-0.21472	-0.57782	1.00484	0.90501	-0.395607	0.229761	0.372181	-0.329534	-0.968084	1.71642	0.0390966	-0.580917	-0.503486	0.58378	0.00867864	-0.827195	0.559339	-2.80602
245	2	5	2	BALB/c	2	4	1	4	0.174288	-1.06683	-0.493055	-0.518569	0.21315	-0.549351	-0.389136	0.229761	-0.426973	-0.363014	-0.968084	1.71642	-0.666021	-0.858796	-0.503486	0.58378	-0.655637	-0.733699	0.085278	-3.26186
246	2	1	2	BALB/c	2	1	1	2	-1.26837	1.85465	-0.870343	3.09579	-1.22176	0.18975	0.119057	-0.602773	0.988452	-0.676641	1.95689	-0.429881	-1.19486	2.09269	-0.503486	0.58378	-0.246827	-0.415916	-0.388783	0.526533
246	2	2	2	BALB/c	2	1	1	2	0.174288	0.175949	-0.166244	-0.340813	-1.18813	1.73948	-0.325444	-1.01904	1.4746	-0.782304	0.00690709	-0.869915	0.656075	-0.199589	0.397754	0.119939	1.0818	-0.839372	-0.388783	0.526533
246	2	3	2	BALB/c	2	1	1	2	0.715285	-0.425544	-0.143594	-0.57782	1.00484	2.09711	-0.36765	-1.01904	1.4746	-0.782304	-0.31809	0.256485	0.788285	-0.813592	-0.052866	-2.22506	1.79722	-0.720838	-0.388783	0.526533
246	2	4	2	BALB/c	2	1	1	2	2.15794	-1.00685	0.292151	-0.57782	1.00484	1.19111	-0.370877	-0.602773	1.178	-0.254799	-0.643087	-0.224497	1.62561	-0.920658	1.29899	-0.579355	1.18401	-0.814948	-0.388783	0.526533
246	2	5	2	BALB/c	2	1	1	2	1.25628	-1.02367	0.154033	-0.57782	1.00484	1.28648	-0.368023	-0.602773	0.268338	-0.76391	-0.31809	-0.712834	1.14084	-0.938217	1.29899	-2.15395	1.79722	-0.665504	1.0334	-1.83992
247	2	1	2	BALB/c	2	1	2	9	-0.186377	-0.429015	0.692399	2.62177	-1.22829	-0.787771	0.00816001	-1.01904	1.4746	-0.782304	0.00690709	0.211295	0.347586	-0.486207	-0.503486	0.58378	-1.06445	-0.0576351	-0.388783	0.526533
247	2	2	2	BALB/c	2	1	2	9	-0.727374	0.709448	-0.649709	-0.340813	-1.19303	-0.0725116	-0.361346	0.229761	-0.255309	-0.0140524	-0.31809	0.0215445	-0.666021	-0.961136	-0.503486	0.58378	-0.144625	-0.338092	-0.388783	0.526533
247	2	3	2	BALB/c	2	1	2	9	-0.366709	-0.694457	-0.104297	-0.459317	-1.1454	-0.0725116	-0.368862	-0.602773	-0.0977117	-0.277717	-0.31809	-0.625625	0.0831665	-0.614511	-0.503486	0.58378	1.0818	-0.712468	0.085278	-0.29368
247	2	4	2	BALB/c	2	1	2	9	-0.547042	0.035308	-0.387122	-0.57782	1.00484	-0.0725116	-0.364032	0.646028	-0.933207	0.502603	-0.643087	0.510981	-0.225323	-0.0597991	0.848373	-0.472617	0.264185	-0.751315	-0.388783	0.526533
247	2	5	2	BALB/c	2	1	2	9	0.35462	-0.583108	0.141476	-0.57782	1.00484	0.356644	-0.268093	-1.01904	1.4746	-0.782304	-0.643087	-0.577827	1.00863	-0.646945	-0.503486	0.58378	1.59282	-0.739883	0.085278	-0.397343
248	2	1	2	BALB/c	1	2	1	4	-0.907706	0.500487	-0.783158	2.14776	-1.2167	1.00038	0.691034	-1.01904	1.4746	-0.782304	-0.968084	1.71642	-0.666021	-0.274242	-0.503486	0.58378	-0.297928	-0.460997	-0.388783	0.526533
248	2	2	2	BALB/c	1	2	1	4	-0.00604466	-0.0821864	-0.494579	-0.518569	-1.00083	2.83621	-0.385182	-0.602773	-0.117497	-0.0280359	-0.968084	1.71642	-0.0490431	0.0580987	-0.503486	0.58378	2.10383	-0.616535	-0.388783	0.526533
248	2	3	2	BALB/c	1	2	1	4	-1.08804	1.00467	-0.862379	-0.57782	1.00484	2.12095	-0.371324	1.47856	-0.920619	1.98428	-0.968084	1.71642	-0.930441	-0.3879	-0.503486	0.58378	1.1329	-0.670237	-0.388783	0.526533
248	2	4	2	BALB/c	1	2	1	4	-1.08804	1.44259	-0.859625	-0.518569	-0.275575	1.83485	-0.380911	1.89483	-0.812005	3.99693	-0.31809	-0.449183	-1.06265	1.53029	-0.503486	0.58378	-0.0935237	0.00237223	-0.388783	0.526533
248	2	5	2	BALB/c	1	2	1	4	-0.907706	1.61686	-0.790107	-0.518569	-0.993841	2.55011	-0.388576	0.229761	-0.398613	2.68441	-0.968084	1.71642	-0.930441	1.84509	-0.503486	0.58378	-0.962244	0.311312	-0.388783	0.526533
249	2	1	2	BALB/c	2	4	5	30	-1.08804	1.65902	-0.771686	1.14048	-1.18626	-0.501667	0.576239	-1.01904	1.4746	-0.782304	2.60688	-0.896066	-0.798231	1.50482	-0.503486	0.58378	-0.144625	-0.605879	-0.388783	0.526533
249	2	2	2	BALB/c	2	4	5	30	-1.26837	1.85465	-0.870343	0.547963	-0.955976	0.54738	-0.151471	-0.602773	1.4518	-0.6373	-0.31809	0.809197	-1.15079	1.63882	-0.503486	0.58378	-0.502333	-0.73241	-0.388783	0.526533
249	2	3	2	BALB/c	2	4	5	30	-1.26837	1.85465	-0.870343	0.133201	-0.966262	0.928852	-0.114132	-1.01904	1.4746	-0.782304	0.00690709	-0.34563	-0.974511	-0.434348	-0.503486	0.58378	-0.655637	-0.0721283	-0.388783	0.526533
249	2	4	2	BALB/c	2	4	5	30	-1.26837	1.85465	-0.870343	-0.459317	-0.827314	1.11959	-0.37332	-1.01904	1.4746	-0.782304	0.00690709	-0.3919	-1.15079	1.63478	-0.503486	0.58378	-0.34903	-0.169089	-0.388783	0.526533
249	2	5	2	BALB/c	2	4	5	30	-1.26837	1.85465	-0.870343	-0.340813	-1.04288	1.83485	-0.380911	-1.01904	1.4746	-0.782304	-0.643087	-0.276692	-0.974511	-0.461485	-0.503486	0.58378	-0.246827	-0.864148	-0.388783	0.526533
250	2	1	2	BALB/c	2	3	3	17	1.07595	-0.646905	-0.190989	1.49599	-1.13325	-0.263247	0.102439	-0.602773	0.705985	-0.736407	3.25688	-0.838549	0.391656	-0.694243	-0.503486	0.58378	-0.962244	0.244728	-0.388783	0.526533
250	2	2	2	BALB/c	2	3	3	17	-0.186377	-1.0685	-0.590696	0.903473	-1.21572	-0.239405	-0.378039	-0.602773	-0.561502	-0.53796	0.00690709	-0.825269	-0.577882	-0.523419	-0.503486	0.58378	-0.706738	0.0639104	-0.388783	0.526533
250	2	3	2	BALB/c	2	3	3	17	-0.366709	-0.428524	-0.591581	-0.163058	-0.861196	0.285118	-0.379456	0.229761	-0.269467	-0.346594	0.00690709	-0.8873	-0.577882	-0.322483	-0.503486	0.58378	0.315286	0.19311	-0.388783	0.526533
250	2	4	2	BALB/c	2	3	3	17	1.07595	-0.944067	0.909347	-0.518569	-1.08023	0.142066	-0.380109	-1.01904	1.4746	-0.782304	0.00690709	NA	1.58154	-0.853095	4.90395	-1.67382	0.213083	-0.260046	-0.388783	0.526533
250	2	5	2	BALB/c	2	3	3	17	3.0596	-0.964913	0.611852	-0.57782	1.00484	-0.120196	-0.343386	0.229761	-1.08484	-0.510747	-0.643087	-0.495774	2.19852	-0.935108	4.90395	-2.83185	-0.0935237	-0.0918386	-0.388783	0.526533
251	2	1	2	BALB/c	2	4	5	32	-1.26837	1.85465	-0.870343	0.607215	-1.10708	0.452012	0.514804	-0.186506	0.923376	-0.709831	4.23187	-1.1028	-1.15079	0.281445	-0.503486	0.58378	-0.400131	-0.763773	-0.388783	0.526533
251	2	2	2	BALB/c	2	4	5	32	-1.26837	1.85465	-0.870343	0.0739488	-1.22806	1.04806	-0.368303	0.229761	0.0871239	-0.459743	0.656901	-1.01825	-1.19486	2.09269	-0.503486	0.58378	-0.34903	-0.289567	-0.388783	0.526533
251	2	3	2	BALB/c	2	4	5	32	1.43661	0.0107943	1.23543	0.370208	-0.756317	-0.120196	-0.356795	0.229761	-0.905011	-0.371138	-0.31809	1.65382	2.50701	0.0363933	1.29899	-0.424703	-0.706738	-0.122255	-0.388783	0.526533
251	2	4	2	BALB/c	2	4	5	32	1.07595	-0.286968	0.25598	-0.57782	1.00484	0.595064	-0.380836	2.3111	-1.02768	-0.0767196	-0.643087	1.03435	0.656075	-0.713378	3.55209	-2.09579	1.0307	-0.884694	-0.388783	0.526533
251	2	5	2	BALB/c	2	4	5	32	1.61695	-0.831214	0.176172	-0.57782	1.00484	1.02422	-0.391896	1.06229	-1.03779	-0.245573	-0.31809	-0.716628	0.920494	-0.869701	1.74961	-2.26704	0.979601	-0.528679	0.085278	-0.773154
252	2	1	2	BALB/c	2	4	3	18	0.715285	-0.612292	0.460898	1.79225	-1.18003	-0.477825	-0.132149	-1.01904	1.4746	-0.782304	3.25688	-1.06336	2.02224	-0.684044	-0.503486	0.58378	-0.911143	0.72956	-0.388783	0.526533
252	2	2	2	BALB/c	2	4	3	18	1.97761	-0.877704	0.643396	-0.22231	-1.15169	0.165908	-0.38645	-0.602773	1.22444	-0.589138	-0.31809	-0.129028	2.11038	-0.784361	1.29899	-2.27745	-0.502333	-0.644494	0.085278	-0.788922
252	2	3	2	BALB/c	2	4	3	18	2.87927	-1.07389	0.6638	-0.57782	1.00484	0.42817	-0.387755	-0.186506	-0.619316	-0.625056	0.00690709	-0.82777	2.77143	-0.902342	2.20023	-0.715473	-0.246827	-0.573589	0.559339	-0.972272
252	2	4	2	BALB/c	2	4	3	18	3.23994	-1.06668	0.324108	-0.57782	1.00484	0.285118	-0.373618	-0.602773	0.239714	-0.457306	-0.31809	1.53245	2.11038	-0.956741	3.55209	-2.11837	-0.451232	-0.701449	-0.388783	0.526533
252	2	5	2	BALB/c	2	4	3	18	3.96127	-1.05599	0.738023	-0.340813	-1.18751	0.30896	-0.381992	-0.602773	-0.386682	-0.546027	0.00690709	-0.787317	2.94771	-0.971978	0.848373	0.358577	0.0597798	-0.590248	-0.388783	0.526533
253	2	1	2	BALB/c	2	1	5	32	-1.08804	0.577695	-0.82231	0.725718	-1.13625	-0.358615	0.129594	-0.186506	0.405083	-0.52096	3.25688	-0.794808	-1.10672	0.7489	-0.503486	0.58378	-0.451232	-0.860985	-0.388783	0.526533
253	2	2	2	BALB/c	2	1	5	32	-1.08804	-0.00317835	-0.749481	0.370208	-1.1819	0.54738	-0.391989	-0.186506	0.258058	-0.0537991	0.331904	-1.045	-0.974511	0.126128	-0.503486	0.58378	-0.0424225	-0.627573	-0.388783	0.526533
253	2	3	2	BALB/c	2	1	5	32	-0.907706	1.41661	-0.803496	-0.163058	-0.0439184	-0.191721	-0.392026	-0.186506	-0.27296	-0.089253	-0.31809	0.0301545	-1.06265	1.59632	-0.503486	0.58378	-0.144625	0.042085	-0.388783	0.526533
253	2	4	2	BALB/c	2	1	5	32	-0.186377	-0.309122	-0.38568	-0.459317	-0.367527	0.809642	-0.393537	0.646028	-0.978844	0.48804	-0.31809	-0.916584	0.0390966	-0.185409	-0.052866	-1.34906	0.672994	-0.412613	-0.388783	0.526533
253	2	5	2	BALB/c	2	1	5	32	-0.366709	-0.508495	-0.510721	-0.57782	1.00484	1.5249	-0.385517	-0.602773	1.44137	-0.57092	0.331904	-0.649616	-0.401602	-0.395726	0.848373	-2.50171	2.15493	-0.863201	0.085278	-2.42243
254	2	1	2	BALB/c	2	2	2	10	-1.26837	1.85465	-0.870343	2.32552	-1.19589	-0.382457	0.334844	-1.01904	1.4746	-0.782304	2.93188	-0.870333	-1.19486	2.09269	-0.503486	0.58378	-0.706738	-0.400809	-0.388783	0.526533
254	2	2	2	BALB/c	2	2	2	10	0.534952	0.45671	-0.0665386	-0.22231	-0.906324	0.738116	-0.142033	-0.602773	0.0997303	-0.764375	0.331904	-0.793553	1.58154	0.398545	-0.503486	0.58378	-0.246827	-0.00756855	-0.388783	0.526533
254	2	3	2	BALB/c	2	2	2	10	0.174288	-0.80554	-0.217749	-0.57782	1.00484	1.2388	-0.230344	-1.01904	1.4746	-0.782304	-0.968084	1.71642	-0.093113	-0.708092	-0.503486	0.58378	1.49061	-0.543535	-0.388783	0.526533
254	2	4	2	BALB/c	2	2	2	10	-0.186377	-0.155875	0.583661	-0.57782	1.00484	1.76332	-0.405903	-0.602773	0.799639	-0.409609	0.981898	0.810413	0.0831665	-0.0299463	2.65085	-0.835142	0.621893	-0.640072	0.559339	-0.518432
254	2	5	2	BALB/c	2	2	2	10	1.07595	-0.922169	0.78794	-0.57782	1.00484	0.881168	-0.40788	-0.186506	-0.0960332	0.126486	-0.643087	0.189999	1.4934	-0.855127	-0.052866	-2.40798	0.672994	-0.509926	1.0334	-3.1112
255	2	1	2	BALB/c	2	4	6	37	-1.26837	1.85465	-0.870343	0.666466	-1.21001	-0.334773	0.27382	-0.186506	0.795616	-0.622213	4.23187	-0.829229	-1.19486	2.09269	-0.503486	0.58378	-0.553434	-0.23106	-0.388783	0.526533
255	2	2	2	BALB/c	2	4	6	37	-1.08804	1.68868	-0.829881	0.133201	-1.232	1.04806	-0.310076	-0.602773	0.59354	-0.629176	-0.31809	1.71642	-0.798231	0.224227	-0.503486	0.58378	-0.246827	-0.765969	-0.388783	0.526533
255	2	3	2	BALB/c	2	4	6	37	-1.26837	1.85465	-0.870343	-0.518569	-1.09737	1.50106	-0.348608	-0.186506	-0.908487	0.0391572	0.331904	-0.531032	-1.01858	0.142143	-0.503486	0.58378	0.51969	-0.701268	-0.388783	0.526533
255	2	4	2	BALB/c	2	4	6	37	-1.26837	1.85465	-0.870343	-0.57782	1.00484	1.28648	-0.390199	-0.186506	-0.648953	0.0624258	0.331904	-0.632435	-0.754161	-0.0454531	-0.503486	0.58378	-0.144625	-0.158886	-0.388783	0.526533
255	2	5	2	BALB/c	2	4	6	37	1.25628	-0.712225	0.413636	-0.57782	1.00484	1.28648	-0.372425	1.06229	-0.592315	0.172499	0.00690709	-0.261447	1.75782	-0.611122	4.45333	-1.18866	-0.451232	-0.727042	-0.388783	0.526533
256	2	1	2	BALB/c	1	1	2	11	-1.26837	1.85465	-0.870343	2.91803	-1.22704	-0.239405	-0.132988	-1.01904	1.4746	-0.782304	1.95689	-0.847295	-0.577882	-0.80275	-0.503486	0.58378	-1.11555	2.03417	-0.388783	0.526533
256	2	2	2	BALB/c	1	1	2	11	-0.00604466	-0.344776	-0.444268	-0.0445547	-1.22322	-0.191721	-0.379344	0.646028	0.185001	-0.280677	-0.31809	-0.219876	0.391656	-0.928028	-0.503486	0.58378	-0.144625	-0.450895	-0.388783	0.526533
256	2	3	2	BALB/c	1	1	2	11	-0.547042	-0.946053	-0.51123	-0.22231	-1.11778	-0.382457	-0.382683	1.06229	-0.513147	0.195245	-0.31809	-0.972952	-0.533812	-0.855625	-0.052866	-0.719512	-0.400131	0.623062	-0.388783	0.526533
256	2	4	2	BALB/c	1	1	2	11	-1.26837	1.85465	-0.870343	-0.400065	0.539661	-0.978507	-0.388035	0.229761	0.656171	-0.183776	-0.31809	-0.707064	-1.15079	0.805424	-0.503486	0.58378	-0.80894	1.72247	-0.388783	0.526533
256	2	5	2	BALB/c	1	1	2	11	-1.08804	1.43871	-0.840763	-0.0445547	-0.418064	-0.835455	-0.167249	2.72736	-0.586696	3.14148	-0.31809	-0.765077	-1.06265	1.65761	-0.503486	0.58378	-0.80894	0.490206	-0.388783	0.526533
257	2	1	2	BALB/c	2	3	4	24	-1.26837	1.85465	-0.870343	1.61449	-1.23059	0.118224	0.282604	-1.01904	1.4746	-0.782304	1.95689	-0.806755	-1.19486	2.09269	-0.503486	0.58378	-0.655637	-0.215892	-0.388783	0.526533
257	2	2	2	BALB/c	2	3	4	24	1.07595	-0.731085	-0.236087	-0.57782	1.00484	0.952694	-0.368993	-0.186506	0.439874	-0.431194	-0.31809	-1.06376	0.567935	-0.641213	-0.503486	0.58378	1.28621	-0.772435	1.0334	-1.19347
257	2	3	2	BALB/c	2	3	4	24	0.174288	-0.452447	-0.443546	-0.57782	1.00484	0.7858	-0.373339	0.229761	-0.920856	-0.25828	0.00690709	-1.03557	-0.181253	-0.333584	-0.503486	0.58378	0.9285	-0.82794	-0.388783	0.526533
257	2	4	2	BALB/c	2	3	4	24	1.43661	-0.902503	-0.216126	-0.57782	1.00484	1.19111	-0.379437	-0.186506	-0.803358	-0.369398	-0.31809	1.48605	0.347586	-0.810939	-0.052866	-2.90357	1.18401	-0.913016	-0.388783	0.526533
257	2	5	2	BALB/c	2	3	4	24	0.35462	-0.919426	0.130975	-0.57782	1.00484	0.714274	-0.385536	0.646028	-0.942612	-0.00703024	-0.31809	-0.944943	0.0831665	-0.824621	1.74961	-2.29007	0.775196	-0.673098	1.50746	-1.71015
258	2	1	2	BALB/c	2	4	4	24	-1.26837	1.85465	-0.870343	1.25898	-1.19975	-0.215563	-0.0570612	-1.01904	1.4746	-0.782304	1.95689	-0.831029	-1.19486	2.09269	-0.503486	0.58378	-0.911143	-0.452718	-0.388783	0.526533
258	2	2	2	BALB/c	2	4	4	24	-0.547042	0.52677	-0.0365974	1.61449	-1.17735	-0.000985646	-0.401053	-0.186506	0.559935	-0.663933	-0.31809	-0.681517	0.479795	0.690574	-0.503486	0.58378	-0.757839	-0.259281	-0.388783	0.526533
258	2	3	2	BALB/c	2	4	4	24	0.534952	-0.837163	0.47722	0.78497	-1.07815	0.237434	-0.387588	0.229761	-1.10699	-0.644437	-0.31809	-0.447315	0.744215	-0.764646	-0.052866	-1.2294	-0.604536	-0.328373	-0.388783	0.526533
258	2	4	2	BALB/c	2	4	4	24	1.61695	-0.922798	0.460308	-0.459317	-0.871377	0.714274	-0.386898	-0.186506	-0.108548	-0.515969	-0.31809	-0.874156	1.27305	-0.826446	0.848373	0.0664081	0.51969	-0.550152	0.085278	-0.493907
258	2	5	2	BALB/c	2	4	4	24	1.79728	-0.949121	0.176747	-0.518569	-1.10714	1.19111	-0.393295	-0.186506	-0.680797	-0.577592	-0.31809	-0.619486	1.36119	-0.89832	-0.503486	0.58378	0.672994	-0.230587	0.085278	-2.51693
259	2	1	2	BALB/c	2	3	3	19	1.25628	-0.663591	-0.178171	0.370208	-1.21379	1.35801	-0.0346059	-1.01904	1.4746	-0.782304	2.28189	-0.706101	1.44933	-0.544326	-0.052866	-2.04104	0.417488	-0.108145	-0.388783	0.526533
259	2	2	2	BALB/c	2	3	3	19	-0.366709	0.577322	-0.40646	-0.57782	1.00484	1.21496	-0.384063	-0.602773	0.797678	-0.570803	-0.31809	1.09971	-0.0490431	-0.555604	-0.503486	0.58378	2.15493	-0.794129	0.085278	-1.05838
259	2	3	2	BALB/c	2	3	3	19	-0.00604466	-0.708528	-0.367573	-0.57782	1.00484	2.264	-0.385238	-0.602773	0.374507	-0.51533	-0.643087	-0.325462	-0.269393	-0.692315	-0.503486	0.58378	0.570792	-0.85322	-0.388783	0.526533
259	2	4	2	BALB/c	2	3	3	19	2.15794	-0.79732	0.162273	-0.57782	1.00484	2.12095	-0.383074	-0.186506	-0.339732	0.268879	-0.643087	NA	0.567935	-0.685754	-0.503486	0.58378	0.51969	-0.7381	2.45558	-2.67241
259	2	5	2	BALB/c	2	3	3	19	1.07595	-1.0511	-0.139971	-0.57782	1.00484	2.16863	-0.376602	0.646028	-0.730538	-0.399744	-0.31809	NA	0.215376	-0.549582	-0.503486	0.58378	0.672994	-0.709869	3.40371	-2.72005
260	2	1	2	BALB/c	2	3	6	37	0.534952	-0.609057	0.395411	0.903473	-1.22438	-0.644719	0.125249	-1.01904	1.4746	-0.782304	2.60688	-0.78113	0.788285	-0.534251	-0.503486	0.58378	-0.962244	1.30492	-0.388783	0.526533
260	2	2	2	BALB/c	2	3	6	37	0.715285	-0.691507	0.179859	-0.459317	-1.18168	0.118224	-0.387606	0.229761	-0.716372	-0.350946	0.656901	-0.780342	0.788285	-0.977078	0.397754	-0.303727	-0.451232	-0.165775	0.559339	-0.46121
260	2	3	2	BALB/c	2	3	6	37	0.715285	-0.566461	0.0192731	-0.57782	1.00484	0.261276	-0.392586	-0.186506	-0.525087	-0.580146	-0.31809	-0.368259	0.656075	-0.456841	-0.503486	0.58378	-0.553434	0.0687449	0.559339	-0.779445
260	2	4	2	BALB/c	2	3	6	37	1.25628	-0.74491	0.446709	-0.57782	1.00484	0.332802	-0.391038	0.229761	-0.267113	-0.284914	0.00690709	-0.0607319	1.27305	-0.641265	0.848373	0.337027	-0.451232	0.185536	0.085278	0.230174
260	2	5	2	BALB/c	2	3	6	37	1.79728	-0.957243	0.837448	-0.57782	1.00484	0.237434	-0.386711	-0.602773	-0.281963	-0.4175	-0.31809	-0.456003	2.06631	-0.868011	1.74961	-1.74026	-0.962244	1.46603	1.0334	-2.22416
301	1	1	3	C57BL/6	2	3	5	31	1.07595	-0.0325495	0.0161265	-0.400065	-0.927661	1.47722	-0.342528	-0.602773	1.38391	-0.638808	1.30689	-0.953592	0.612005	-0.123298	0.397754	0.157602	0.724095	-0.651594	-0.388783	0.526533
301	1	2	3	C57BL/6	2	3	5	31	0.715285	-0.854174	-0.0912978	-0.57782	1.00484	1.19111	-0.408271	-0.602773	-0.343244	-0.50976	0.00690709	-1.12516	0.612005	-0.75852	0.397754	-1.8963	0.264185	-0.492693	-0.388783	0.526533
301	1	3	3	C57BL/6	2	3	5	31	-0.186377	-0.0348996	-0.298069	-0.57782	1.00484	0.213592	-0.402489	1.06229	-1.11479	0.587089	-0.31809	0.299409	0.567935	-0.928329	-0.052866	-1.50994	0.570792	-0.963969	-0.388783	0.526533
301	1	4	3	C57BL/6	2	3	5	31	0.895617	-0.2739	-0.524635	-0.57782	1.00484	1.40569	-0.404093	-0.186506	-1.13874	-0.0491565	-0.31809	-0.185163	-0.093113	-0.786175	-0.052866	-1.44873	0.570792	-0.817033	-0.388783	0.526533
301	1	5	3	C57BL/6	2	3	5	31	2.33828	-0.919416	0.254687	-0.57782	1.00484	1.42953	-0.408234	-0.602773	-0.89194	-0.4363	-0.643087	NA	1.31712	-0.827088	0.848373	-1.69891	0.468589	-0.915997	0.559339	-2.42555
302	1	1	3	C57BL/6	1	3	3	19	-0.00604466	-0.204332	-0.282729	-0.400065	-1.22128	1.14343	-0.390441	0.229761	-0.464993	-0.356516	0.331904	-0.708115	0.303516	-0.469062	-0.503486	0.58378	1.95052	-0.492481	-0.388783	0.526533
302	1	2	3	C57BL/6	1	3	3	19	-0.186377	-0.601545	-0.541056	-0.57782	1.00484	0.18975	-0.396801	1.06229	-0.965325	0.0433924	0.331904	-0.317465	-0.401602	-0.49198	-0.503486	0.58378	1.64392	-0.90933	-0.388783	0.526533
302	1	3	3	C57BL/6	1	3	3	19	-0.186377	-0.112954	0.164239	-0.57782	1.00484	-0.310931	-0.39363	1.47856	-1.04191	1.46489	0.331904	-0.492019	0.656075	0.0229595	1.74961	-1.86569	0.9285	-0.843279	1.0334	-1.74988
302	1	4	3	C57BL/6	1	3	3	19	-0.727374	1.15021	-0.639795	-0.57782	1.00484	-0.525509	-0.394992	1.06229	-1.19172	1.45422	0.656901	-0.245209	-0.181253	0.476587	-0.503486	0.58378	1.0307	-0.65515	-0.388783	0.526533
302	1	5	3	C57BL/6	1	3	3	19	-0.547042	0.0131936	-0.667032	-0.57782	1.00484	-0.358615	-0.408476	1.06229	-1.21129	2.10769	0.00690709	-1.01332	-0.666021	0.155939	-0.503486	0.58378	0.979601	-0.539718	-0.388783	0.526533
303	1	1	3	C57BL/6	2	3	3	17	0.174288	-0.555949	-0.349593	-0.400065	-1.1638	1.31032	-0.26882	-1.01904	1.4746	-0.782304	0.331904	-1.01503	0.0390966	-0.415151	-0.503486	0.58378	0.161982	-0.151926	0.559339	0.0407673
303	1	2	3	C57BL/6	2	3	3	17	0.715285	-0.762226	-0.270586	-0.57782	1.00484	1.11959	-0.392717	-0.186506	-1.01355	-0.17455	0.981898	1.44754	-0.269393	-0.659425	-0.052866	-0.476719	0.979601	-0.89391	-0.388783	0.526533
303	1	3	3	C57BL/6	2	3	3	17	1.07595	-0.920576	-0.104867	-0.57782	1.00484	0.833484	-0.387849	0.229761	-1.2222	0.644708	0.00690709	-0.373629	0.259446	-0.815831	1.29899	-2.45942	0.9285	-0.687319	0.085278	-0.369515
303	1	4	3	C57BL/6	2	3	3	17	1.61695	-0.347539	0.302952	-0.57782	1.00484	0.404328	-0.391821	-0.602773	-1.00712	-0.700547	-0.31809	0.713223	1.36119	-0.223751	1.74961	-1.72673	0.570792	-0.644917	1.50746	0.188497
303	1	5	3	C57BL/6	2	3	3	17	1.07595	-0.667672	0.0470166	-0.57782	1.00484	0.54738	-0.3595	-0.602773	-1.2162	0.0959632	0.331904	-0.965053	0.523865	-0.56173	-0.503486	0.58378	0.315286	-0.683884	1.50746	-1.81161
304	1	1	3	C57BL/6	1	4	5	32	-0.366709	0.230975	-0.660722	-0.57782	1.00484	1.90637	-0.400289	-0.602773	0.917429	-0.565407	-0.643087	0.0392509	-0.710091	-0.502771	-0.503486	0.58378	0.417488	-0.421224	-0.388783	0.526533
304	1	2	3	C57BL/6	1	4	5	32	0.35462	-0.8279	-0.155526	-0.57782	1.00484	0.595064	-0.384604	0.229761	-0.427	-0.17217	2.93188	0.133416	0.700145	-0.724697	0.397754	-2.56842	0.0597798	-0.882438	-0.388783	0.526533
304	1	3	3	C57BL/6	1	4	5	32	0.715285	-0.4682	-0.378731	-0.57782	1.00484	0.738116	-0.404056	0.646028	0.657685	-0.0371453	0.00690709	-0.834035	-0.225323	-0.351745	-0.503486	0.58378	0.9285	-0.946363	0.559339	-2.31873
304	1	4	3	C57BL/6	1	4	5	32	-0.186377	-0.42757	-0.436778	-0.57782	1.00484	0.18975	-0.407022	-0.186506	-1.07629	-0.205128	0.00690709	-1.07084	-0.445672	-0.308914	0.397754	-0.546856	0.366387	-0.698901	-0.388783	0.526533
304	1	5	3	C57BL/6	1	4	5	32	-0.186377	-0.250183	-0.583485	-0.57782	1.00484	0.285118	-0.399524	0.229761	-1.21477	0.0702	-0.31809	-0.736329	-0.489742	-0.121733	-0.503486	0.58378	0.672994	-0.477545	0.085278	-0.861703
305	1	1	3	C57BL/6	2	4	2	10	0.35462	0.675543	-0.49312	-0.518569	-0.978573	0.90501	-0.396764	-0.602773	0.656444	-0.477963	2.60688	-1.02044	-0.269393	0.195743	-0.503486	0.58378	0.826298	-0.88548	-0.388783	0.526533
305	1	2	3	C57BL/6	2	4	2	10	-0.366709	0.26482	-0.42488	-0.57782	1.00484	-0.310931	-0.40152	0.229761	0.285423	-0.187024	-0.31809	-0.318555	-0.401602	0.430668	-0.503486	0.58378	0.315286	-0.203745	-0.388783	0.526533
305	1	3	3	C57BL/6	2	4	2	10	-0.366709	-0.151627	-0.107148	-0.57782	1.00484	-0.334773	-0.395943	1.89483	-1.13107	0.977423	-0.31809	-0.0924284	-0.0490431	-0.0161601	0.397754	-1.76382	0.110881	-0.792901	0.085278	0.385369
305	1	4	3	C57BL/6	2	4	2	10	-1.08804	0.162753	-0.850104	-0.57782	1.00484	-0.477825	-0.401743	1.47856	-1.14963	1.07155	0.656901	-0.733556	-1.15079	0.314553	-0.503486	0.58378	0.00867864	-0.746712	-0.388783	0.526533
305	1	5	3	C57BL/6	2	4	2	10	0.174288	-0.502822	0.321536	-0.57782	1.00484	-0.597035	-0.408905	-0.186506	-1.00598	0.433614	0.331904	-0.704836	0.612005	-0.866197	4.45333	-2.47516	0.468589	-0.0327478	1.98152	-2.24913
306	1	1	3	C57BL/6	1	2	1	4	0.35462	-0.317509	-0.297022	-0.518569	-0.998425	0.952694	-0.198769	-0.602773	-0.135868	-0.597668	1.63189	-1.17303	-0.181253	-0.208068	-0.503486	0.58378	2.05273	-0.893557	1.0334	-0.248974
306	1	2	3	C57BL/6	1	2	1	4	0.35462	-0.464896	-0.270178	-0.57782	1.00484	-0.120196	-0.407022	-0.186506	-0.56297	0.0258108	0.656901	-0.961424	-0.0490431	-0.341006	-0.503486	0.58378	0.979601	-0.679322	2.45558	-2.26683
306	1	3	3	C57BL/6	1	2	1	4	-0.186377	-0.504061	-0.463065	-0.57782	1.00484	-0.0725116	-0.401613	0.229761	-1.0734	0.76482	-0.31809	-0.635169	-0.093113	-0.589033	0.848373	-1.81383	1.64392	-0.887142	0.085278	-1.90245
306	1	4	3	C57BL/6	1	2	1	4	1.07595	-0.195138	0.327697	-0.57782	1.00484	-0.0248276	-0.403403	0.646028	-1.15845	0.640297	-0.31809	-0.321843	0.303516	-0.0625978	-0.052866	-0.596413	0.672994	-0.844226	3.40371	-1.76981
306	1	5	3	C57BL/6	1	2	1	4	-1.08804	0.616349	-0.85484	-0.57782	1.00484	-0.382457	-0.410211	1.89483	-1.1874	3.1985	-0.31809	0.160345	-1.15079	0.422209	-0.503486	0.58378	0.621893	-0.753369	0.085278	-1.11042
307	1	1	3	C57BL/6	1	1	6	39	0.174288	0.798033	0.000900306	-0.340813	-1.03236	-0.0486696	0.0323872	-0.602773	-0.0785832	-0.183833	1.30689	-1.04486	0.876424	-0.288318	0.397754	0.143767	-0.400131	-0.812702	0.085278	0.35929
307	1	2	3	C57BL/6	1	1	6	39	2.15794	-0.713031	0.617192	-0.57782	1.00484	0.18975	-0.403627	-0.186506	-0.980038	0.0139163	-0.968084	1.71642	1.62561	-0.777168	3.55209	-1.85527	0.775196	-0.798893	1.98152	-1.90514
307	1	3	3	C57BL/6	1	1	6	39	-0.366709	0.10289	0.0136831	-0.57782	1.00484	-0.453983	-0.405026	1.89483	-1.14588	1.48873	0.00690709	-1.13536	0.479795	0.242502	0.397754	-1.17354	0.315286	-0.794754	0.085278	-0.0787293
307	1	4	3	C57BL/6	1	1	6	39	-0.547042	0.388165	-0.609509	-0.57782	1.00484	-0.668561	-0.405865	0.229761	-1.228	1.77585	-0.31809	-1.17317	-0.666021	0.527596	-0.503486	0.58378	0.00867864	-0.118448	-0.388783	0.526533
307	1	5	3	C57BL/6	1	1	6	39	-1.08804	1.03911	-0.839337	-0.57782	1.00484	-0.906981	-0.399636	0.229761	-0.668884	3.0336	-0.643087	-1.16466	-1.15079	1.23838	-0.503486	0.58378	-0.911143	0.263522	-0.388783	0.526533
308	1	1	3	C57BL/6	1	2	2	9	0.715285	-0.337234	-0.3748	-0.57782	1.00484	1.9779	-0.39654	-0.602773	0.133682	-0.557864	-0.968084	1.71642	-0.313462	-0.212753	-0.503486	0.58378	1.49061	-0.571192	1.50746	-0.952941
308	1	2	3	C57BL/6	1	2	2	9	0.174288	-0.522753	-0.323354	-0.57782	1.00484	0.380486	-0.391411	0.646028	-1.13583	-0.0168376	-0.968084	1.71642	-0.357532	-0.406775	-0.052866	-1.6866	1.79722	-0.961139	2.45558	-2.60643
308	1	3	3	C57BL/6	1	2	2	9	-0.186377	0.277681	-0.290743	-0.57782	1.00484	-0.167879	-0.394097	-0.602773	-0.47219	0.318143	0.331904	-0.83243	0.479795	0.436928	0.848373	-1.34762	0.672994	-0.272022	0.085278	0.138962
308	1	4	3	C57BL/6	1	2	2	9	0.534952	-0.423145	0.0196664	-0.57782	1.00484	-0.287089	-0.372108	1.06229	-1.19355	1.8951	0.00690709	-0.615059	0.215376	-0.302457	0.397754	-1.2691	1.38841	-0.747306	3.40371	-1.27166
308	1	5	3	C57BL/6	1	2	2	9	-0.547042	-0.233211	-0.597218	-0.57782	1.00484	-0.310931	-0.399058	1.47856	-1.16588	1.07055	-0.643087	-0.468894	-0.621952	-0.103376	-0.052866	0.523052	0.9285	-0.433381	0.559339	0.396999
309	1	1	3	C57BL/6	1	1	4	23	-0.907706	1.40259	-0.817934	0.429459	-1.0668	0.118224	0.661771	-0.602773	0.717679	-0.54063	2.28189	-1.15	-0.974511	1.41559	-0.503486	0.58378	-0.297928	-0.70147	-0.388783	0.526533
309	1	2	3	C57BL/6	1	1	4	23	-0.547042	-0.0930027	-0.414769	-0.518569	-1.15202	-0.573193	-0.183121	1.06229	-1.02305	0.514383	0.00690709	-1.02074	-0.710091	-0.308344	0.397754	0.0485213	0.417488	-0.684761	1.0334	0.198874
309	1	3	3	C57BL/6	1	1	4	23	-1.08804	0.805565	-0.6032	-0.57782	1.00484	-0.573193	-0.383391	0.646028	-1.10387	0.85795	-0.31809	-0.219477	-0.666021	0.605141	-0.052866	-0.766843	0.621893	-0.454753	0.559339	-0.782578
309	1	4	3	C57BL/6	1	1	4	23	-1.26837	1.85465	-0.870343	-0.57782	1.00484	-1.55071	5.17132	-1.01904	1.4746	-0.782304	-0.643087	NA	-1.19486	2.09269	-0.503486	0.58378	-1.11555	2.03417	-0.388783	0.526533
309	1	5	3	C57BL/6	1	1	4	23	-0.907706	0.632583	-0.425519	-0.57782	1.00484	-0.883139	-0.398927	-0.186506	-0.784603	2.47256	-0.31809	0.189658	-0.533812	-0.126128	-0.052866	-0.838766	-0.246827	-0.330095	-0.388783	0.526533
310	1	1	3	C57BL/6	1	1	4	24	-1.26837	1.85465	-0.870343	0.133201	-1.18785	-0.573193	0.749317	0.229761	0.231595	0.412084	-0.968084	1.71642	-1.19486	2.09269	-0.503486	0.58378	-0.757839	0.167156	-0.388783	0.526533
310	1	2	3	C57BL/6	1	1	4	24	-1.26837	1.85465	-0.870343	-0.459317	0.0755675	-1.07387	0.276412	0.229761	-0.714	1.00411	1.63189	-0.864797	-1.19486	2.09269	-0.503486	0.58378	-0.604536	0.130847	-0.388783	0.526533
310	1	3	3	C57BL/6	1	1	4	24	-1.26837	1.85465	-0.870343	-0.400065	-0.0395144	-1.35998	1.01158	0.646028	-1.17291	0.998191	-0.31809	0.0299307	-1.19486	2.09269	-0.503486	0.58378	-0.757839	-0.546345	-0.388783	0.526533
310	1	4	3	C57BL/6	1	1	4	24	-1.26837	1.85465	-0.870343	-0.22231	-0.440189	-1.09772	-0.339115	0.229761	-1.13893	1.24132	-0.31809	-0.240384	-1.19486	2.09269	-0.503486	0.58378	-0.80894	0.135671	-0.388783	0.526533
310	1	5	3	C57BL/6	1	1	4	24	-1.26837	1.85465	-0.870343	-0.57782	1.00484	-1.45535	-0.333874	1.47856	-0.611626	5.60939	-0.31809	-0.402933	-1.19486	2.09269	-0.503486	0.58378	-0.911143	-0.0874272	-0.388783	0.526533
311	1	1	3	C57BL/6	1	4	3	17	0.895617	-0.480993	-0.362784	-0.518569	-0.797191	1.14343	-0.361962	-0.602773	0.758654	-0.530069	-0.968084	1.71642	0.435726	-0.3862	-0.503486	0.58378	0.775196	-0.834154	0.085278	0.409934
311	1	2	3	C57BL/6	1	4	3	17	-0.186377	0.508422	-0.396463	-0.57782	1.00484	0.0228563	-0.385629	0.646028	-0.883977	0.632697	-0.31809	NA	-0.181253	0.677824	0.397754	-0.789661	0.315286	-0.460393	-0.388783	0.526533
311	1	3	3	C57BL/6	1	4	3	17	-1.08804	0.0126429	-0.857642	-0.57782	1.00484	-0.906981	-0.0227627	0.646028	-0.826172	1.10316	0.981898	-1.11634	-1.19486	2.09269	-0.503486	0.58378	-0.911143	1.55578	-0.388783	0.526533
311	1	4	3	C57BL/6	1	4	3	17	-0.907706	0.643567	-0.673652	-0.57782	1.00484	-0.406299	-0.397249	1.06229	-0.543906	2.28043	-0.31809	-0.219555	-0.710091	0.820454	-0.503486	0.58378	-0.246827	-0.0152633	-0.388783	0.526533
311	1	5	3	C57BL/6	1	4	3	17	-0.547042	0.557302	-0.312803	-0.57782	1.00484	-0.835455	-0.308434	-0.186506	-0.923656	1.01967	-0.643087	-0.207014	-0.181253	0.729268	0.397754	-1.00738	-0.860041	0.49082	-0.388783	0.526533
312	1	1	3	C57BL/6	2	2	6	38	-0.547042	0.990779	-0.500626	-0.163058	-1.16308	0.380486	0.261491	-0.602773	0.405631	-0.540688	1.95689	-0.869156	0.0390966	0.147014	-0.503486	0.58378	0.213083	-0.802993	-0.388783	0.526533
312	1	2	3	C57BL/6	2	2	6	38	-0.186377	0.477281	-0.697235	-0.57782	1.00484	0.523538	-0.406537	0.646028	-1.18911	0.0707223	0.331904	-0.0356414	-0.489742	-0.780547	-0.503486	0.58378	0.570792	-0.970052	-0.388783	0.526533
312	1	3	3	C57BL/6	2	2	6	38	-0.547042	0.713292	-0.475765	-0.57782	1.00484	-0.000985646	-0.371846	0.229761	-0.777023	0.515659	0.00690709	-0.444338	-0.269393	-0.180205	-0.503486	0.58378	-0.0935237	-0.23393	0.085278	-0.074696
312	1	4	3	C57BL/6	2	2	6	38	-0.366709	0.906589	-0.18768	-0.57782	1.00484	-0.906981	0.88142	2.3111	-1.13265	3.00963	-0.643087	-0.266486	0.0831665	1.10647	-0.052866	-0.627036	-0.34903	-0.757348	0.559339	0.131561
312	1	5	3	C57BL/6	2	2	6	38	-0.00604466	-0.310744	0.635697	-0.57782	1.00484	-0.501667	-0.395104	0.229761	-1.16594	1.278	-0.31809	-0.556988	1.62561	-0.185388	1.74961	-1.27178	-0.195726	-0.74231	1.0334	-1.58782
313	1	1	3	C57BL/6	2	1	5	32	0.715285	0.408676	-0.504281	-0.400065	-1.13428	2.38321	0.105237	-1.01904	1.4746	-0.782304	-0.968084	1.71642	0.347586	0.446859	-0.503486	0.58378	1.43951	-0.724232	-0.388783	0.526533
313	1	2	3	C57BL/6	2	1	5	32	0.35462	-0.544288	-0.481862	-0.57782	1.00484	2.59779	-0.393369	-0.602773	-0.291979	-0.567786	-0.968084	1.71642	-0.357532	-0.431031	-0.503486	0.58378	2.05273	-0.819963	0.559339	-2.47541
313	1	3	3	C57BL/6	2	1	5	32	0.895617	-0.530974	-0.309146	-0.57782	1.00484	3.98062	-0.407935	-0.186506	-0.595608	-0.377985	-0.968084	1.71642	0.391656	-0.416872	-0.052866	-1.4739	1.59282	-0.87701	1.98152	-1.3309
313	1	4	3	C57BL/6	2	1	5	32	1.61695	-0.785166	-0.195792	-0.57782	1.00484	4.24289	-0.397901	-0.602773	-1.03934	-0.715634	-0.968084	1.71642	0.876424	-0.683173	0.848373	-1.49979	0.724095	-0.83921	1.0334	-2.70029
313	1	5	3	C57BL/6	2	1	5	32	1.07595	-0.466341	-0.356658	-0.57782	1.00484	2.52626	-0.403441	-0.186506	-1.09641	1.10624	0.981898	0.363589	0.0831665	-0.348355	0.848373	-0.579963	0.826298	-0.911274	0.085278	-0.216238
314	1	1	3	C57BL/6	1	2	4	23	-1.08804	1.51621	-0.852726	0.429459	-1.02886	0.66659	0.20319	-0.602773	0.824423	-0.443206	-0.31809	NA	-1.06265	0.915579	-0.503486	0.58378	0.213083	0.115548	-0.388783	0.526533
314	1	2	3	C57BL/6	1	2	4	23	-0.727374	1.19824	-0.576864	-0.340813	-0.810793	-0.191721	-0.397734	0.229761	-0.517763	0.107626	1.95689	-0.910464	-0.666021	0.54019	-0.503486	0.58378	0.110881	-0.956385	0.559339	-0.0813789
314	1	3	3	C57BL/6	1	2	4	23	-1.26837	1.85465	-0.870343	-0.518569	-0.0331973	-0.692403	-0.391653	0.229761	-0.76002	5.68019	-0.31809	-0.429833	-1.10672	0.923415	-0.503486	0.58378	0.110881	0.0419037	-0.388783	0.526533
314	1	4	3	C57BL/6	1	2	4	23	-1.26837	1.85465	-0.870343	-0.459317	-0.217018	-0.668561	-0.400139	0.646028	-0.436524	0.276422	0.331904	-0.783601	-1.15079	1.32657	-0.503486	0.58378	-0.195726	0.533706	-0.388783	0.526533
314	1	5	3	C57BL/6	1	2	4	23	-1.26837	1.85465	-0.870343	-0.518569	-0.775981	-1.07387	-0.397845	1.06229	-0.651334	3.4577	0.331904	0.869808	-1.19486	2.09269	-0.503486	0.58378	-0.757839	-0.337357	-0.388783	0.526533
315	1	1	3	C57BL/6	1	4	4	24	-0.907706	1.41728	-0.764197	-0.281562	-0.156314	0.690432	0.0960231	-0.186506	-0.488244	-0.0953456	3.58187	-1.10022	-0.886371	-0.000414819	-0.503486	0.58378	0.213083	-0.278669	-0.388783	0.526533
315	1	2	3	C57BL/6	1	4	4	24	0.715285	-0.845767	-0.263015	-0.57782	1.00484	0.452012	-0.392344	1.47856	-1.21393	1.47585	0.656901	-1.08518	0.391656	-0.746382	-0.052866	0.502694	1.28621	-0.959356	0.085278	-1.95473
315	1	3	3	C57BL/6	1	4	4	24	-0.366709	0.00219046	-0.528666	-0.57782	1.00484	-0.334773	-0.393034	0.229761	-0.593319	2.48613	-0.643087	-0.716219	-0.445672	0.155473	-0.503486	0.58378	0.213083	0.243378	0.085278	-1.92154
315	1	4	3	C57BL/6	1	4	4	24	-0.186377	-0.75963	-0.497775	-0.57782	1.00484	-0.287089	-0.407786	1.06229	-1.10237	3.04358	0.331904	-0.894567	-0.489742	-0.674777	-0.503486	0.58378	0.468589	-0.36871	-0.388783	0.526533
315	1	5	3	C57BL/6	1	4	4	24	-0.366709	-0.0933173	-0.626717	-0.57782	1.00484	-0.620877	-0.395253	1.47856	-1.10605	2.46415	0.00690709	-0.77466	-0.842301	0.0443436	0.397754	0.370872	0.264185	-0.426915	-0.388783	0.526533
316	1	1	3	C57BL/6	1	1	2	12	1.07595	0.424842	-0.317784	-0.340813	-1.18159	1.54874	-0.340159	-1.01904	1.4746	-0.782304	0.331904	-0.268743	-0.00497325	0.581891	-0.052866	-1.27519	1.69502	-0.673994	1.0334	-0.121294
316	1	2	3	C57BL/6	1	1	2	12	1.43661	-0.647347	0.354162	-0.57782	1.00484	0.690432	-0.383279	-1.01904	1.4746	-0.782304	-0.968084	1.71642	0.259446	-0.308085	-0.052866	-0.00425905	1.23511	-0.80128	8.61838	-2.23651
316	1	3	3	C57BL/6	1	1	2	12	1.43661	-0.728715	0.180238	-0.57782	1.00484	0.857326	-0.412393	-0.602773	-0.229367	-0.429106	-0.643087	-1.06114	-0.00497325	-0.417079	0.397754	-2.08265	1.49061	-0.81386	3.40371	-2.89134
316	1	4	3	C57BL/6	1	1	2	12	0.715285	-0.333399	0.0134717	-0.57782	1.00484	0.976535	-0.399748	-0.602773	-0.73675	-0.610086	-0.643087	NA	0.259446	-0.193826	-0.503486	0.58378	0.979601	-0.853774	7.19619	-2.13536
316	1	5	3	C57BL/6	1	1	2	12	0.715285	-0.476745	-0.222341	-0.57782	1.00484	0.642748	-0.399468	1.47856	-1.20918	1.72154	-0.643087	-1.17508	-0.357532	-0.358006	-0.052866	-1.59133	1.79722	-0.776464	1.98152	-2.38211
317	1	1	3	C57BL/6	1	1	6	40	-0.186377	-0.131774	-0.553183	-0.22231	-1.21773	0.809642	-0.382738	-0.602773	0.561942	-0.308703	0.00690709	-0.421563	-0.401602	-0.69953	-0.503486	0.58378	1.89942	-0.659219	0.085278	0.417191
317	1	2	3	C57BL/6	1	1	6	40	0.174288	-0.599883	-0.419358	-0.57782	1.00484	0.0705403	-0.405343	-1.01904	1.4746	-0.782304	-0.968084	1.71642	-0.269393	-0.485326	-0.503486	0.58378	2.61484	-0.881562	1.50746	-2.22001
317	1	3	3	C57BL/6	1	1	6	40	-0.366709	-0.35042	-0.660411	-0.57782	1.00484	-0.525509	-0.179559	0.229761	-1.20506	0.0176885	0.981898	1.12238	-0.666021	-0.227866	-0.503486	0.58378	2.51264	-0.837116	0.085278	0.218687
317	1	4	3	C57BL/6	1	1	6	40	-0.366709	-1.04832	-0.770752	-0.57782	1.00484	-0.263247	-0.398536	-0.186506	-0.786856	0.208358	-0.643087	NA	-0.930441	0.269867	-0.503486	0.58378	1.79722	-0.969357	-0.388783	0.526533
317	1	5	3	C57BL/6	1	1	6	40	-0.366709	-0.0847233	-0.313098	-0.57782	1.00484	-0.811613	-0.363733	1.06229	-1.21951	1.45364	-0.31809	-0.585338	-0.137183	0.052491	0.848373	-1.45251	1.0818	-0.689625	0.085278	0.341434
318	1	1	3	C57BL/6	1	4	6	39	0.35462	-0.970744	-0.518965	-0.518569	-1.15653	1.33417	-0.405418	-0.602773	0.228959	-0.589138	-0.31809	0.451849	-0.225323	-0.178619	-0.503486	0.58378	1.54171	-0.567193	0.559339	-1.84612
318	1	2	3	C57BL/6	1	4	6	39	-0.00604466	-0.488259	-0.202429	-0.57782	1.00484	0.690432	-0.391113	1.06229	-1.01787	0.33317	0.981898	-0.787599	0.171306	-0.373295	-0.503486	0.58378	0.826298	-0.682495	1.0334	-0.247265
318	1	3	3	C57BL/6	1	4	6	39	-0.366709	-0.311393	-0.266323	-0.57782	1.00484	0.0943823	-0.396223	-0.602773	-0.940988	-0.18772	0.00690709	0.240987	-0.093113	-0.185554	0.397754	-2.07257	0.9285	-0.415352	0.085278	-2.22728
318	1	4	3	C57BL/6	1	4	6	39	-1.08804	-0.345238	-0.743696	-0.57782	1.00484	0.0466983	-0.405343	0.646028	-0.802856	0.0971243	-0.31809	-0.253673	-1.10672	-0.216174	-0.052866	-2.26619	1.0818	-0.63833	0.085278	-2.35435
318	1	5	3	C57BL/6	1	4	6	39	-0.366709	-0.312829	-0.58904	-0.57782	1.00484	0.30896	-0.404877	-0.186506	-1.05188	0.0171662	-0.31809	-0.674745	-0.666021	-0.188207	-0.503486	0.58378	1.18401	-0.766926	0.085278	-1.11163
319	1	1	3	C57BL/6	1	3	1	3	0.715285	1.07063	-0.343335	-0.0445547	-1.219	1.09575	-0.2409	-0.602773	0.0701299	-0.64229	0.981898	-1.16245	0.0831665	0.263202	-0.503486	0.58378	0.9285	-0.848738	-0.388783	0.526533
319	1	2	3	C57BL/6	1	3	1	3	0.534952	-0.622912	-0.221731	-0.57782	1.00484	1.38185	-0.405324	-0.602773	-0.112224	-0.333016	0.331904	-1.14938	0.303516	-0.527234	0.397754	-3.22447	0.9285	-0.938205	0.085278	-2.69528
319	1	3	3	C57BL/6	1	3	1	3	-0.366709	-0.208176	-0.393645	-0.57782	1.00484	0.714274	-0.384865	0.229761	-1.16486	0.60966	-0.643087	0.370312	-0.533812	-0.0752748	0.848373	-0.843412	-0.0424225	-0.850038	-0.388783	0.526533
319	1	4	3	C57BL/6	1	3	1	3	0.174288	-0.0986861	-0.321063	-0.57782	1.00484	1.50106	-0.395253	-0.602773	-1.20641	0.733196	-0.31809	-0.876141	-0.269393	0.0384871	-0.052866	-0.118893	0.161982	-0.640385	-0.388783	0.526533
319	1	5	3	C57BL/6	1	3	1	3	-1.08804	-0.14732	-0.789664	-0.57782	1.00484	-0.906981	-0.405007	1.89483	-1.18733	7.60795	-0.643087	-0.767111	-1.10672	-0.013465	-0.503486	0.58378	-0.0424225	-0.478029	-0.388783	0.526533
320	1	1	3	C57BL/6	2	1	1	1	-0.547042	0.138338	-0.728815	-0.57782	1.00484	2.00174	-0.40055	0.646028	0.356537	-0.409726	-0.968084	1.71642	-0.754161	-0.350594	-0.503486	0.58378	2.61484	-0.885037	-0.388783	0.526533
320	1	2	3	C57BL/6	2	1	1	1	0.174288	-0.667515	-0.582518	-0.57782	1.00484	1.28648	-0.411945	0.646028	-1.11085	-0.206637	-0.968084	1.71642	-0.533812	-0.554277	-0.052866	-1.06168	2.05273	-0.848063	0.085278	-0.998612
320	1	3	3	C57BL/6	2	1	1	1	-0.00604466	-0.0259024	-0.507132	-0.57782	1.00484	0.618906	-0.412393	1.06229	-1.13711	0.664901	-0.31809	-0.976873	-0.269393	-0.31333	-0.052866	0.458119	0.877399	-0.671677	1.0334	-1.95188
320	1	4	3	C57BL/6	2	1	1	1	0.174288	-0.493746	-0.282892	-0.57782	1.00484	0.90501	-0.412542	0.646028	-1.19845	0.486879	-0.968084	1.71642	-0.225323	-0.37714	0.848373	-2.26386	1.0818	-0.888814	0.559339	-0.0836632
320	1	5	3	C57BL/6	2	1	1	1	0.35462	-0.811597	-0.140792	-0.57782	1.00484	0.0705403	-0.387382	1.06229	-1.14593	2.00877	-0.31809	-1.16857	0.0390966	-0.712404	0.848373	-2.90723	0.366387	-0.743811	0.559339	-1.77086
321	1	1	3	C57BL/6	1	3	3	16	-0.00604466	0.188299	-0.354215	-0.400065	-1.16283	0.690432	-0.387252	-0.186506	-0.159512	-0.396148	1.95689	-0.86397	-0.137183	0.321809	-0.503486	0.58378	0.213083	-0.478975	-0.388783	0.526533
321	1	2	3	C57BL/6	1	3	3	16	0.35462	-0.85561	-0.306245	-0.57782	1.00484	0.0705403	-0.360861	0.229761	-0.873514	1.11407	0.656901	-0.934134	-0.137183	-0.760407	-0.503486	0.58378	0.468589	-0.765032	0.085278	-0.916158
321	1	3	3	C57BL/6	1	3	3	16	-0.366709	-0.310793	-0.403641	-0.57782	1.00484	-0.883139	-0.394619	1.47856	-1.03313	2.20919	0.656901	-0.508685	-0.621952	-0.183305	-0.052866	-1.99333	0.110881	-0.898916	1.0334	-2.30613
321	1	4	3	C57BL/6	1	3	3	16	-0.00604466	-0.0512911	-0.431632	-0.57782	1.00484	-0.430141	-0.399711	0.646028	-1.12037	2.51033	-0.31809	-0.0534743	-0.401602	0.0893301	-0.503486	0.58378	0.264185	-0.95015	0.085278	0.4664
321	1	5	3	C57BL/6	1	3	3	16	-0.547042	-0.820929	-0.24179	-0.57782	1.00484	-0.859297	-0.398909	2.72736	-1.16613	2.257	-0.31809	0.975073	-0.401602	-0.708848	1.29899	-2.88316	0.00867864	-0.514982	0.559339	-1.42521
322	1	1	3	C57BL/6	1	3	6	37	0.174288	-0.116317	0.00833889	-0.459317	-1.12982	0.881168	-0.209605	-0.602773	0.0284341	-0.577708	1.30689	-0.854621	1.0527	0.0373676	-0.052866	-1.05663	1.33731	-0.785266	1.0334	-1.14861
322	1	2	3	C57BL/6	1	3	6	37	-0.00604466	-0.871677	-0.490286	-0.57782	1.00484	0.7858	-0.402266	0.229761	-1.22061	0.0576666	0.981898	-0.3205	-0.313462	-0.771384	0.397754	-0.451688	1.0307	-0.831002	0.085278	-0.432181
322	1	3	3	C57BL/6	1	3	6	37	-0.186377	0.075397	-0.449332	-0.57782	1.00484	0.42817	-0.406723	0.646028	-1.00231	0.329224	0.00690709	-0.819607	-0.269393	0.221709	0.397754	-1.73623	0.366387	-0.501073	0.085278	-0.574337
322	1	4	3	C57BL/6	1	3	6	37	-0.366709	-0.526057	-0.54081	-0.57782	1.00484	-0.263247	-0.406611	0.229761	-0.923511	0.275435	0.656901	-0.886921	-0.00497325	-0.403179	-0.052866	-1.24321	0.51969	-0.510762	-0.388783	0.526533
322	1	5	3	C57BL/6	1	3	6	37	-0.547042	-0.420579	-0.591663	-0.57782	1.00484	0.285118	-0.40663	-0.186506	-1.21224	0.475447	-0.31809	-0.302736	-0.710091	-0.301876	-0.503486	0.58378	0.672994	-0.708651	0.085278	-1.26907
323	1	1	3	C57BL/6	1	1	4	26	0.534952	-0.144341	-0.51649	-0.518569	-0.853055	1.16727	-0.180416	-1.01904	1.4746	-0.782304	0.981898	-1.03309	-0.225323	-0.151555	-0.503486	0.58378	1.69502	-0.775879	0.085278	-1.80655
323	1	2	3	C57BL/6	1	1	4	26	-0.366709	-0.712854	-0.543498	-0.57782	1.00484	0.18975	-0.381097	0.229761	-1.12606	-0.173215	-0.968084	1.71642	-0.445672	-0.60964	0.397754	-1.17867	1.89942	-0.866676	-0.388783	0.526533
323	1	3	3	C57BL/6	1	1	4	26	-0.366709	-0.419143	-0.56726	-0.57782	1.00484	0.142066	-0.396596	0.646028	-1.22454	0.261509	0.981898	-0.908334	-0.798231	-0.30028	-0.052866	-2.38159	1.69502	-0.934257	1.50746	-2.43809
323	1	4	3	C57BL/6	1	1	4	26	-0.00604466	-0.203034	-0.32714	-0.57782	1.00484	0.642748	-0.373581	0.229761	-1.16733	0.063237	-0.968084	1.71642	-0.754161	-0.0720926	0.397754	0.559318	1.43951	-0.808693	1.0334	-2.15314
323	1	5	3	C57BL/6	1	1	4	26	-0.00604466	-0.614849	-0.422045	-0.57782	1.00484	0.714274	-0.410174	-0.602773	-1.23259	-0.228861	-0.968084	1.71642	-0.577882	-0.505974	0.397754	-2.33259	0.672994	-0.759523	0.559339	-1.13444
324	1	1	3	C57BL/6	1	3	2	11	0.715285	0.118269	-0.434107	-0.22231	-1.18724	0.809642	-0.210985	0.229761	-0.593528	0.160023	1.95689	-1.15466	-0.181253	0.44321	-0.503486	0.58378	0.00867864	-0.265505	-0.388783	0.526533
324	1	2	3	C57BL/6	1	3	2	11	0.174288	-0.875708	-0.55433	-0.57782	1.00484	0.42817	-0.394246	1.06229	-0.99083	0.848317	0.00690709	-0.197256	-0.445672	-0.780733	-0.503486	0.58378	0.417488	-0.800223	0.559339	-1.4503
324	1	3	3	C57BL/6	1	3	2	11	-0.00604466	-0.257351	-0.414785	-0.57782	1.00484	0.0466983	-0.391057	-0.602773	-0.358258	-0.556586	0.00690709	-1.04826	-0.401602	0.614159	0.397754	-0.298188	0.468589	-0.3729	0.085278	-1.34132
324	1	4	3	C57BL/6	1	3	2	11	-0.727374	-0.10433	-0.480092	-0.57782	1.00484	0.30896	-0.402527	-0.602773	-0.810281	-0.327968	-0.31809	-0.899568	-0.401602	0.0213943	1.74961	-1.90955	1.1329	-0.917437	-0.388783	0.526533
324	1	5	3	C57BL/6	1	3	2	11	-0.186377	-0.123623	-0.471275	-0.57782	1.00484	0.0943823	-0.404802	-0.186506	-1.17896	-0.0343601	-0.31809	-1.16306	-0.313462	-0.570582	0.848373	-2.00831	0.9285	-0.85179	0.085278	-0.690022
325	1	1	3	C57BL/6	1	1	3	19	1.07595	-0.450953	-0.409344	-0.400065	-1.10756	1.59643	-0.187709	-0.602773	-0.209509	-0.620414	1.95689	-1.1649	-0.0490431	-0.333522	-0.503486	0.58378	1.49061	-0.915473	-0.388783	0.526533
325	1	2	3	C57BL/6	1	1	3	19	2.33828	-0.791105	-0.0567844	-0.57782	1.00484	1.811	-0.377684	-0.186506	-0.729772	-0.155865	0.981898	-0.935623	0.964564	-0.692098	-0.503486	0.58378	1.1329	-0.917568	0.559339	-2.35063
325	1	3	3	C57BL/6	1	1	3	19	0.534952	-0.527965	-0.214671	-0.57782	1.00484	0.928852	-0.338369	-0.602773	1.38415	-0.646526	-0.31809	-0.688239	0.391656	-0.430057	-0.503486	0.58378	2.35933	-0.919734	0.559339	-0.278682
325	1	4	3	C57BL/6	1	1	3	19	-0.907706	-0.639058	-0.687927	-0.57782	1.00484	0.142066	-0.394619	0.229761	-1.15516	0.965934	0.00690709	-1.17513	-0.621952	-0.570541	-0.052866	-2.75482	1.38841	-0.955821	0.085278	-2.74244
325	1	5	3	C57BL/6	1	1	3	19	0.534952	-0.508141	-0.427208	-0.57782	1.00484	0.356644	-0.397118	-0.602773	-1.22918	0.490592	-0.31809	-0.632464	0.259446	-0.375316	-0.503486	0.58378	1.79722	-0.726337	0.085278	-0.245985
326	1	1	3	C57BL/6	1	3	4	25	0.35462	0.276885	-0.305837	-0.459317	-0.891896	1.0719	-0.354688	-0.602773	-0.140794	-0.650181	1.30689	-0.935195	0.0390966	-0.0587107	-0.052866	-1.18344	2.05273	-0.621148	0.559339	-0.444529
326	1	2	3	C57BL/6	1	3	4	25	-0.547042	-0.223359	-0.562672	-0.57782	1.00484	0.237434	-0.398032	-0.602773	-0.607904	0.202323	0.331904	-0.380654	-0.754161	-0.0929896	0.397754	-0.379481	2.20603	-0.92616	0.085278	-0.388011
326	1	3	3	C57BL/6	1	3	4	25	-1.08804	0.2642	-0.796679	-0.57782	1.00484	-0.0486696	-0.398834	-0.186506	-1.19055	0.00399395	-0.643087	-0.887125	-1.06265	0.409729	-0.503486	0.58378	1.84832	-0.92758	-0.388783	0.526533
326	1	4	3	C57BL/6	1	3	4	25	-1.08804	1.17762	-0.8062	-0.57782	1.00484	0.118224	-0.368004	-0.186506	-1.00051	0.62173	-0.31809	0.969722	-0.886371	1.38297	-0.503486	0.58378	1.59282	-0.339925	-0.388783	0.526533
326	1	5	3	C57BL/6	1	3	4	25	-0.907706	1.43366	-0.695383	-0.57782	1.00484	0.142066	-0.399468	-0.186506	-0.629058	0.241142	-0.31809	-0.196322	-0.974511	0.0650333	-0.503486	0.58378	1.54171	-0.757811	0.085278	-0.00742288
327	1	1	3	C57BL/6	2	3	5	32	0.715285	-0.0288031	-0.0941199	-0.518569	-1.09675	1.40569	-0.389024	-1.01904	1.4746	-0.782304	2.28189	-1.05944	0.347586	0.112684	-0.503486	0.58378	0.826298	-0.197229	0.085278	0.34629
327	1	2	3	C57BL/6	2	3	5	32	0.534952	-0.804095	-0.0209435	-0.57782	1.00484	1.42953	-0.407395	-1.01904	1.4746	-0.782304	0.00690709	1.0383	0.127236	-0.702712	-0.503486	0.58378	2.35933	-0.823166	1.50746	-2.03648
327	1	3	3	C57BL/6	2	3	5	32	-0.00604466	-0.901392	-0.0713862	-0.57782	1.00484	0.738116	-0.359761	-1.01904	1.4746	-0.782304	-0.643087	1.20275	0.215376	-0.807798	1.29899	-0.274956	1.38841	-0.963093	0.085278	0.469937
327	1	4	3	C57BL/6	2	3	5	32	0.534952	-0.300724	-0.155492	-0.57782	1.00484	0.881168	-0.405212	1.06229	-1.18106	0.00881062	-0.643087	NA	0.347586	-0.174235	0.397754	-2.07167	0.979601	-0.953494	1.0334	-1.62657
327	1	5	3	C57BL/6	2	3	5	32	2.33828	-0.902956	0.50256	-0.57782	1.00484	1.21496	-0.40497	-1.01904	1.4746	-0.782304	-0.31809	-1.1335	2.19852	-0.810016	-0.052866	-2.46566	0.51969	-0.849796	1.50746	-2.47631
328	1	1	3	C57BL/6	2	1	5	30	0.174288	-0.132482	-0.514327	-0.22231	-1.19054	1.95406	-0.168816	-0.186506	1.29181	-0.4598	0.00690709	0.23372	-0.269393	0.00501673	-0.503486	0.58378	0.724095	-0.481493	-0.388783	0.526533
328	1	2	3	C57BL/6	2	1	5	30	-0.547042	-0.219868	-0.719425	-0.57782	1.00484	0.642748	-0.380165	0.229761	0.437192	0.146793	-0.643087	-0.485063	-0.754161	-0.64737	-0.052866	-1.88569	0.9285	-0.924931	0.085278	-1.47709
328	1	3	3	C57BL/6	2	1	5	30	0.174288	-0.237705	0.229122	-0.57782	1.00484	-0.000985646	-0.40842	-0.602773	0.790782	-0.258569	2.93188	-0.843248	1.09677	-0.108538	-0.052866	0.583585	0.00867864	-0.518356	0.085278	-0.97714
328	1	4	3	C57BL/6	2	1	5	30	0.174288	-0.122738	-0.356968	-0.57782	1.00484	0.499696	-0.39792	-0.602773	1.46015	-0.690393	0.981898	-0.661436	0.171306	0.0124799	-0.052866	-0.60801	0.9285	-0.564122	1.0334	-2.06253
328	1	5	3	C57BL/6	2	1	5	30	0.715285	-0.682097	-0.177188	-0.57782	1.00484	1.02422	-0.393724	-1.01904	1.4746	-0.782304	-0.643087	NA	0.0831665	-0.576667	1.29899	-2.74306	0.417488	-0.305893	1.98152	-2.19513
329	1	1	3	C57BL/6	2	4	2	9	-0.727374	0.660106	-0.67344	0.310956	-1.1647	0.642748	-0.002676	-1.01904	1.4746	-0.782304	-0.968084	1.71642	-0.842301	-0.26485	-0.503486	0.58378	0.264185	-0.0117584	-0.388783	0.526533
329	1	2	3	C57BL/6	2	4	2	9	0.35462	-0.036109	-0.312489	-0.57782	1.00484	1.69179	-0.393164	-0.602773	0.0643832	-0.689754	-0.968084	1.71642	0.215376	-0.282658	-0.503486	0.58378	1.43951	-0.864893	1.98152	-1.93075
329	1	3	3	C57BL/6	2	4	2	9	-0.547042	-0.646246	-0.559738	-0.57782	1.00484	0.7858	-0.38977	-0.186506	0.300803	-0.154994	-0.968084	1.71642	-0.137183	-0.538864	-0.503486	0.58378	1.49061	-0.902048	0.085278	-0.757125
329	1	4	3	C57BL/6	2	4	2	9	-1.08804	-0.496971	-0.829586	-0.57782	1.00484	0.90501	-0.401837	-0.186506	-0.496837	-0.57736	-0.968084	1.71642	-1.01858	-0.375523	-0.503486	0.58378	1.79722	-0.899208	-0.388783	0.526533
329	1	5	3	C57BL/6	2	4	2	9	0.715285	-0.935119	-0.229632	-0.57782	1.00484	0.809642	-0.392082	-0.602773	-0.333228	-0.706524	-0.968084	1.71642	-0.0490431	-0.838957	-0.503486	0.58378	0.570792	-0.72121	1.98152	-2.19043
330	1	1	3	C57BL/6	1	2	4	26	-0.00604466	0.188004	-0.692548	-0.103806	-1.19788	0.66659	-0.158577	-0.602773	1.44088	-0.567786	1.95689	-0.780108	-0.754161	0.31874	-0.503486	0.58378	0.826298	-0.754235	0.085278	0.135464
330	1	2	3	C57BL/6	1	2	4	26	-0.00604466	-0.232021	-0.366737	-0.57782	1.00484	0.118224	-0.395719	0.229761	0.0871604	0.0352109	-0.643087	-0.605097	-0.225323	0.224953	-0.503486	0.58378	1.18401	-0.884362	0.559339	0.364994
330	1	3	3	C57BL/6	1	2	4	26	-0.727374	-0.20913	-0.459312	-0.57782	1.00484	-0.191721	-0.0662187	1.06229	-1.16038	0.301315	0.00690709	-0.661349	-0.093113	-0.0789131	-0.503486	0.58378	1.0307	-0.835041	0.085278	0.41556
330	1	4	3	C57BL/6	1	2	4	26	-0.366709	-0.200979	-0.536139	-0.57782	1.00484	-0.406299	0.632937	0.229761	-1.10788	1.1797	0.00690709	1.13714	-0.533812	-0.0706622	-0.503486	0.58378	0.9285	-0.859525	-0.388783	0.526533
330	1	5	3	C57BL/6	1	2	4	26	-0.366709	-0.388622	-0.398413	-0.57782	1.00484	0.237434	-0.393034	0.229761	-0.962461	0.350172	-0.643087	-1.08912	-0.357532	-0.259782	-0.503486	0.58378	0.877399	-0.705539	1.0334	-0.124309
331	2	1	3	C57BL/6	1	4	2	11	-1.26837	1.85465	-0.870343	-0.340813	-1.22037	0.952694	-0.13006	-0.186506	0.0182541	-0.572427	0.981898	-1.08587	-1.10672	-0.706568	-0.503486	0.58378	1.49061	-0.847429	-0.388783	0.526533
331	2	2	3	C57BL/6	1	4	2	11	-1.26837	1.85465	-0.870343	-0.57782	1.00484	-1.31229	2.92064	-1.01904	1.4746	-0.782304	0.00690709	0.3528	-1.19486	2.09269	-0.503486	0.58378	-0.911143	-0.893678	-0.388783	0.526533
331	2	3	3	C57BL/6	1	4	2	11	-1.26837	1.85465	-0.870343	-0.57782	1.00484	-0.930823	0.369441	0.646028	-1.163	-0.169094	-0.968084	1.71642	-1.06265	-0.385671	-0.503486	0.58378	-0.0935237	-0.921889	-0.388783	0.526533
331	2	4	3	C57BL/6	1	4	2	11	-0.907706	0.71635	-0.790681	-0.57782	1.00484	-0.0486696	-0.375446	0.229761	-1.10595	-0.166078	-0.31809	0.312173	-0.842301	0.747885	-0.503486	0.58378	0.877399	-0.852475	-0.388783	0.526533
331	2	5	3	C57BL/6	1	4	2	11	-1.08804	0.776233	-0.744793	-0.57782	1.00484	-0.000985646	-0.3794	1.89483	-1.21527	1.1432	-0.31809	-0.700128	-1.01858	0.128346	-0.503486	0.58378	0.161982	-0.860291	-0.388783	0.526533
332	2	1	3	C57BL/6	1	2	1	3	0.35462	-0.791125	-0.394661	-0.22231	-1.22499	1.45338	-0.355714	-1.01904	1.4746	-0.782304	-0.31809	0.0211261	-0.269393	-0.687019	-0.503486	0.58378	0.672994	0.315844	-0.388783	0.526533
332	2	2	3	C57BL/6	1	2	1	3	-0.547042	-0.744959	-0.71282	-0.57782	1.00484	0.738116	-0.37746	0.646028	-1.03153	0.156541	-0.968084	1.71642	-0.621952	-0.980954	-0.503486	0.58378	2.87034	-0.894786	-0.388783	0.526533
332	2	3	3	C57BL/6	1	2	1	3	0.174288	-1.07173	-0.105015	-0.57782	1.00484	-0.0486696	-0.339357	1.47856	-0.885299	0.015657	-0.968084	1.71642	0.435726	0.359601	0.848373	-1.34656	1.95052	-0.936997	0.085278	-0.973394
332	2	4	3	C57BL/6	1	2	1	3	0.174288	-0.301639	-0.305724	-0.57782	1.00484	0.523538	-0.37608	-0.602773	-0.594906	-0.397889	0.00690709	-1.11709	0.127236	-0.178018	0.397754	-1.82985	2.30823	-0.640848	-0.388783	0.526533
332	2	5	3	C57BL/6	1	2	1	3	-1.08804	0.523113	-0.829406	-0.57782	1.00484	0.0228563	-0.379661	2.3111	-1.2102	-0.118033	-0.643087	-1.09258	-1.10672	0.168751	-0.052866	-1.15087	2.76814	-0.840349	-0.388783	0.526533
333	2	1	3	C57BL/6	2	1	4	25	0.35462	0.188339	-0.472455	-0.400065	-1.19175	1.40569	-0.219005	-1.01904	1.4746	-0.782304	-0.968084	1.71642	0.127236	-0.199983	-0.503486	0.58378	1.64392	-0.662049	-0.388783	0.526533
333	2	2	3	C57BL/6	2	1	4	25	0.35462	-0.831283	-0.246692	-0.57782	1.00484	1.66795	-0.394097	0.229761	-0.836653	-0.353614	-0.968084	1.71642	0.347586	-0.745459	0.397754	0.224607	1.89942	-0.876587	-0.388783	0.526533
333	2	3	3	C57BL/6	2	1	4	25	0.715285	-0.873683	-0.00716267	-0.57782	1.00484	1.64411	-0.399822	0.229761	0.0725655	-0.255784	-0.968084	1.71642	1.22898	-0.785667	-0.052866	0.451182	1.64392	-0.835444	0.085278	0.049865
333	2	4	3	C57BL/6	2	1	4	25	0.174288	-1.07515	-0.153624	-0.57782	1.00484	1.45338	-0.110029	-0.186506	-0.965507	-0.61409	1.63189	-1.16228	0.171306	-0.939814	-0.052866	-1.0911	1.64392	-0.802721	-0.388783	0.526533
333	2	5	3	C57BL/6	2	1	4	25	0.534952	-1.06963	0.0418887	-0.57782	1.00484	0.952694	-0.377721	0.646028	-0.968645	0.758553	0.656901	-1.163	1.18491	-0.839371	0.848373	0.0588496	1.0307	-0.826732	0.085278	-0.017878
334	2	1	3	C57BL/6	1	4	2	9	1.25628	-0.619913	-0.286923	-0.400065	-1.17687	1.78716	-0.319121	-0.602773	0.714058	-0.578346	0.981898	-1.00249	0.215376	-0.512089	-0.503486	0.58378	0.877399	-0.397697	-0.388783	0.526533
334	2	2	3	C57BL/6	1	4	2	9	1.43661	-0.816799	0.435185	-0.57782	1.00484	0.738116	-0.386487	-0.186506	-0.648907	-0.265358	1.95689	-0.494733	1.84596	-0.803724	0.397754	-0.768202	0.979601	-0.840127	0.559339	-0.709771
334	2	3	3	C57BL/6	1	4	2	9	1.61695	-0.962288	1.13956	-0.57782	1.00484	0.0943823	-0.381955	0.229761	-0.961558	0.140121	0.00690709	-0.390781	2.63922	-0.873319	1.29899	-0.52374	0.724095	-0.914194	1.0334	-0.970444
334	2	4	3	C57BL/6	1	4	2	9	0.715285	-0.470255	0.0669429	-0.57782	1.00484	-0.239405	-0.383802	0.646028	-1.21307	0.647086	0.331904	-0.369329	0.303516	-0.896579	-0.503486	0.58378	0.724095	-0.832644	3.40371	-2.52387
334	2	5	3	C57BL/6	1	4	2	9	1.07595	-0.793003	-0.0102453	-0.57782	1.00484	-0.0963536	-0.408999	0.229761	-1.16008	-0.0517102	0.331904	-0.828626	0.744215	-0.707055	0.397754	-2.14287	1.18401	-0.578867	1.0334	-1.16661
335	2	1	3	C57BL/6	2	1	5	31	0.174288	0.509641	-0.578912	-0.163058	-1.09399	1.31032	0.20843	-0.602773	1.36172	-0.641129	0.331904	-0.247058	-0.401602	0.523667	-0.503486	0.58378	0.51969	-0.310496	-0.388783	0.526533
335	2	2	3	C57BL/6	2	1	5	31	0.715285	-0.445879	-0.25592	-0.57782	1.00484	1.76332	-0.383727	-0.602773	1.2295	-0.541501	0.00690709	-0.674882	0.612005	-0.527866	0.397754	-0.0568841	0.672994	-0.402098	-0.388783	0.526533
335	2	3	3	C57BL/6	2	1	5	31	1.79728	-0.664869	-0.121421	-0.57782	1.00484	1.0719	-0.386916	-0.186506	-0.517088	-0.396322	0.656901	0.265834	0.656075	-0.567794	0.397754	-2.44858	0.9285	-0.840026	-0.388783	0.526533
335	2	4	3	C57BL/6	2	1	5	31	1.43661	-0.834744	-0.0831562	-0.57782	1.00484	1.28648	-0.388296	-0.602773	-0.74319	-0.533956	-0.31809	-0.327486	0.876424	-0.746102	0.848373	-0.796016	0.51969	-0.809741	-0.388783	0.526533
335	2	5	3	C57BL/6	2	1	5	31	1.61695	-0.852109	-0.0338934	-0.57782	1.00484	1.02422	-0.389415	0.229761	-0.600297	-0.229906	0.331904	-0.0116891	0.832354	-0.788342	2.20023	-2.07945	0.51969	-0.683985	-0.388783	0.526533
336	2	1	3	C57BL/6	1	4	3	17	-0.547042	0.186992	-0.692106	-0.57782	1.00484	0.523538	-0.283797	-0.602773	0.837777	-0.516956	1.63189	-1.13468	-0.401602	-0.537703	-0.503486	0.58378	0.877399	-0.444782	-0.388783	0.526533
336	2	2	3	C57BL/6	1	4	3	17	1.07595	-0.644771	0.148261	-0.57782	1.00484	0.714274	-0.380556	-0.602773	0.386922	-0.476511	-0.643087	-0.784204	1.62561	-0.81609	1.74961	-1.04529	1.43951	-0.906127	-0.388783	0.526533
336	2	3	3	C57BL/6	1	4	3	17	1.97761	-1.03444	-0.0261254	-0.57782	1.00484	0.332802	-0.388557	0.646028	-0.709896	1.28623	0.00690709	-0.944437	1.18491	-0.950563	1.29899	-1.75679	1.28621	-0.814404	0.085278	0.173238
336	2	4	3	C57BL/6	1	4	3	17	0.534952	-0.861529	-0.314475	-0.57782	1.00484	-0.0963536	-0.385648	1.06229	-0.991122	0.399436	-0.31809	-0.102897	-0.137183	-0.768523	0.848373	-1.12837	0.110881	-0.817063	0.085278	-0.366239
336	2	5	3	C57BL/6	1	4	3	17	0.174288	-0.725647	-0.212557	-0.57782	1.00484	-0.358615	-0.382944	-0.186506	-1.18315	0.177779	-0.31809	-0.931654	-0.269393	-0.624887	-0.052866	-0.957204	0.826298	-0.733528	0.085278	-1.17303
337	2	1	3	C57BL/6	1	3	2	10	1.43661	0.0330169	-0.246825	-0.103806	-1.20279	0.976535	-0.101394	-0.602773	0.620012	-0.563666	NA	-1.12998	1.0527	-0.816588	-0.503486	0.58378	0.468589	-0.0814748	-0.388783	0.526533
337	2	2	3	C57BL/6	1	3	2	10	1.79728	-1.06412	-0.0735494	-0.57782	1.00484	0.642748	-0.385219	-0.186506	0.232526	-0.192306	0.981898	-1.00053	0.215376	-0.978861	-0.503486	0.58378	0.213083	-0.761114	0.559339	-2.38573
337	2	3	3	C57BL/6	1	3	2	10	1.43661	-1.06834	0.12917	-0.57782	1.00484	0.285118	-0.377404	-0.186506	-1.17084	2.04933	-0.643087	0.099404	0.523865	-0.979918	0.848373	-2.5672	0.264185	-0.6089	0.085278	0.269697
337	2	4	3	C57BL/6	1	3	2	10	-0.366709	-0.169759	-0.29743	-0.57782	1.00484	0.380486	-0.386599	1.06229	-1.08831	2.77132	-0.31809	-0.645004	-0.313462	-0.897636	0.848373	-0.30462	0.366387	-0.923944	1.98152	-1.73189
337	2	5	3	C57BL/6	1	3	2	10	-0.00604466	-0.276152	-0.503511	-0.57782	1.00484	0.18975	-0.386879	1.06229	-1.15147	2.57514	0.00690709	-0.465275	-0.357532	-0.150093	-0.503486	0.58378	0.0597798	-0.450563	-0.388783	0.526533
338	2	1	3	C57BL/6	1	2	1	2	-0.366709	0.191495	-0.741123	-0.57782	1.00484	1.71564	-0.34885	-0.602773	1.39108	-0.554034	0.331904	-0.136539	-0.489742	-0.17467	-0.503486	0.58378	1.89942	-0.442848	-0.388783	0.526533
338	2	2	3	C57BL/6	1	2	1	2	-0.727374	0.157247	-0.790582	-0.57782	1.00484	1.09575	-0.377479	0.229761	-1.17807	-0.25033	-0.31809	-0.378095	-0.666021	-0.726667	-0.503486	0.58378	2.61484	-0.944571	0.085278	-1.46706
338	2	3	3	C57BL/6	1	2	1	2	-0.727374	1.22659	-0.673571	-0.57782	1.00484	0.42817	-0.380743	1.06229	-0.837656	-0.050375	-0.31809	-0.75745	-0.621952	-0.885363	-0.503486	0.58378	2.25713	-0.840349	-0.388783	0.526533
338	2	4	3	C57BL/6	1	2	1	2	-0.366709	0.460506	-0.697219	-0.57782	1.00484	0.261276	-0.388744	0.646028	-1.07393	-0.013471	0.331904	-0.880334	-0.577882	-0.112974	-0.503486	0.58378	2.30823	-0.810667	-0.388783	0.526533
338	2	5	3	C57BL/6	1	2	1	2	-0.186377	-0.129699	-0.591253	-0.57782	1.00484	0.0228563	-0.382981	1.06229	-1.17494	-0.00204124	0.00690709	-0.381519	-0.093113	-0.00122333	-0.503486	0.58378	1.43951	-0.858709	-0.388783	0.526533
339	2	1	3	C57BL/6	2	2	6	40	-1.08804	0.535492	-0.784895	-0.518569	-1.23022	0.952694	-0.241758	-0.602773	-0.0116928	-0.377463	0.656901	-0.608697	-0.886371	-0.801693	-0.503486	0.58378	1.0818	-0.268587	-0.388783	0.526533
339	2	2	3	C57BL/6	2	2	6	40	-0.00604466	-0.822758	-0.242134	-0.57782	1.00484	-0.215563	-0.395272	2.72736	-0.933207	0.654978	0.00690709	-0.414685	-0.181253	-0.73499	0.397754	-0.341805	1.43951	-0.917397	-0.388783	0.526533
339	2	3	3	C57BL/6	2	2	6	40	0.174288	-0.257636	0.0190076	-0.57782	1.00484	0.18975	-0.394041	0.646028	-1.00021	0.132636	-0.31809	0.449485	0.259446	-0.131311	0.397754	-1.53651	0.570792	-0.343813	-0.388783	0.526533
339	2	4	3	C57BL/6	2	2	6	40	0.174288	-0.493422	0.466144	-0.57782	1.00484	-0.382457	-0.402751	3.5599	-1.17818	0.754549	0.00690709	-0.610973	0.964564	-0.380157	2.65085	-2.37843	0.775196	-0.834739	1.0334	-2.5098
339	2	5	3	C57BL/6	2	2	6	40	0.534952	-0.160742	0.851214	-0.57782	1.00484	-0.835455	-0.398778	1.47856	-1.22402	0.540146	-0.31809	-0.680116	1.44933	-0.0362693	2.20023	-2.04809	0.366387	-0.752151	2.92964	-1.99809
340	2	1	3	C57BL/6	1	2	3	18	0.895617	-0.73373	-0.552725	-0.518569	-1.14668	0.976535	0.000364052	-0.602773	0.443833	-0.541268	3.58187	-1.09012	0.0390966	-0.668817	-0.503486	0.58378	0.979601	-0.1328	-0.388783	0.526533
340	2	2	3	C57BL/6	1	2	3	18	1.07595	-1.00248	-0.308428	-0.57782	1.00484	0.881168	-0.379176	-0.186506	-0.843266	-0.350133	0.331904	-0.849844	0.435726	-0.916419	-0.052866	-1.82953	1.23511	-0.786787	0.085278	-1.44664
340	2	3	3	C57BL/6	1	2	3	18	1.07595	-0.908688	-0.122635	-0.57782	1.00484	0.452012	-0.383746	0.229761	-1.19889	0.306305	0.00690709	-0.420512	0.656075	-0.8158	0.848373	-1.58436	0.724095	-0.84757	0.559339	-0.534396
340	2	4	3	C57BL/6	1	2	3	18	-0.186377	-0.732009	-0.148034	-0.57782	1.00484	0.475854	-0.375409	0.229761	-1.22573	1.43002	0.00690709	-0.417088	-0.710091	-0.472452	0.397754	-1.28773	0.570792	-0.759674	2.92964	-1.38523
340	2	5	3	C57BL/6	1	2	3	18	1.25628	0.0805495	-0.0526742	-0.57782	1.00484	0.976535	-0.387047	-0.186506	-0.574227	-0.12459	-0.31809	0.232581	0.127236	-0.0151132	0.848373	-1.29795	1.38841	-0.927298	1.50746	-0.800891
341	2	1	3	C57BL/6	1	4	2	10	-0.186377	-0.575301	-0.691991	-0.103806	-1.18601	1.54874	-0.0680651	-0.602773	1.33115	-0.537671	1.63189	-0.973964	-0.621952	-0.750756	-0.503486	0.58378	0.724095	0.11442	-0.388783	0.526533
341	2	2	3	C57BL/6	1	4	2	10	0.895617	-0.471622	-0.488532	-0.57782	1.00484	2.62163	-0.384436	-0.186506	-1.11609	-0.608809	1.63189	-0.731873	0.215376	-0.792353	-0.503486	0.58378	2.30823	-0.813427	-0.388783	0.526533
341	2	3	3	C57BL/6	1	4	2	10	0.35462	-0.513697	-0.539614	-0.57782	1.00484	1.69179	-0.387961	1.47856	-1.09816	-0.139561	0.00690709	-1.0748	-0.0490431	-0.400815	-0.503486	0.58378	1.89942	-0.949607	-0.388783	0.526533
341	2	4	3	C57BL/6	1	4	2	10	-0.547042	-0.196682	-0.810641	-0.57782	1.00484	1.57258	-0.383671	1.89483	-1.1776	0.438951	-0.31809	-0.852043	-0.798231	-0.636787	-0.503486	0.58378	1.95052	-0.502825	-0.388783	0.526533
341	2	5	3	C57BL/6	1	4	2	10	-0.547042	-0.46819	-0.562459	-0.57782	1.00484	0.738116	-0.380967	1.89483	-1.22171	1.79058	-0.31809	-0.323254	-0.181253	-0.452125	-0.503486	0.58378	1.49061	-0.905724	-0.388783	0.526533
342	2	1	3	C57BL/6	1	3	1	4	0.35462	-0.0457945	-0.359834	-0.400065	-1.19839	0.952694	0.0188841	-1.01904	1.4746	-0.782304	2.60688	-1.10631	0.656075	-0.899098	-0.503486	0.58378	1.43951	-0.821907	-0.388783	0.526533
342	2	2	3	C57BL/6	1	3	1	4	0.715285	-0.381296	-0.182763	-0.57782	1.00484	0.475854	-0.369534	0.229761	-1.03222	-0.236173	-0.31809	-0.230139	0.832354	-0.261658	-0.503486	0.58378	0.979601	-0.780029	1.50746	-2.35188
342	2	3	3	C57BL/6	1	3	1	4	1.07595	-0.871175	-0.107212	-0.57782	1.00484	0.18975	-0.38313	1.06229	-1.17861	-0.112868	0.00690709	-0.560617	0.964564	-0.810016	-0.503486	0.58378	0.775196	-0.717856	1.98152	-1.84501
342	2	4	3	C57BL/6	1	3	1	4	0.715285	-0.671005	0.504507	-0.57782	1.00484	-0.358615	-0.379046	0.646028	-1.12896	0.25739	-0.643087	-1.08718	0.832354	-0.563078	-0.503486	0.58378	0.315286	-0.724796	2.45558	-2.77998
342	2	5	3	C57BL/6	1	3	1	4	0.35462	-0.970498	0.246034	-0.57782	1.00484	0.165908	-0.382906	1.89483	-1.20503	0.0497984	-0.643087	-1.1257	0.259446	-0.897854	-0.503486	0.58378	0.51969	-0.8111	1.0334	-1.22099
343	2	1	3	C57BL/6	2	3	1	2	1.61695	-0.57415	-0.412819	-0.400065	-1.21164	2.35937	-0.382925	-0.186506	1.00486	-0.520378	1.30689	-1.08535	0.347586	-0.682074	-0.503486	0.58378	1.64392	-0.391029	-0.388783	0.526533
343	2	2	3	C57BL/6	2	3	1	2	0.715285	-1.06191	-0.31739	-0.57782	1.00484	1.19111	-0.365449	1.06229	-0.451073	-0.281606	0.331904	0.495726	-0.00497325	-0.816422	-0.503486	0.58378	2.05273	-0.822209	-0.388783	0.526533
343	2	3	3	C57BL/6	2	3	1	2	1.07595	-1.07053	-0.155084	-0.57782	1.00484	0.833484	-0.384492	-0.602773	-0.542829	-0.34346	0.656901	-0.423947	0.347586	-0.933138	-0.503486	0.58378	1.18401	-0.835816	0.085278	0.139589
343	2	4	3	C57BL/6	2	3	1	2	1.07595	-0.969515	0.12596	-0.57782	1.00484	0.7858	-0.370168	-0.602773	-1.0102	-0.303714	-0.31809	-0.606255	0.435726	-0.800293	-0.052866	-2.23545	0.51969	-0.806074	0.085278	0.0172074
343	2	5	3	C57BL/6	2	3	1	2	1.61695	-1.07649	0.232431	-0.57782	1.00484	0.523538	-0.369981	-0.602773	-1.11839	-0.636777	0.00690709	-1.07046	0.832354	-0.779013	1.29899	-2.35623	1.49061	-0.73235	1.0334	-2.38366
344	2	1	3	C57BL/6	1	1	3	16	0.174288	0.293935	-0.429273	-0.518569	-1.1092	1.42953	-0.200839	-1.01904	1.4746	-0.782304	0.656901	-1.08299	0.127236	-0.532862	-0.503486	0.58378	1.69502	-0.354257	-0.388783	0.526533
344	2	2	3	C57BL/6	1	1	3	16	0.534952	-0.86207	-0.530256	-0.57782	1.00484	1.00038	-0.334359	-1.01904	1.4746	-0.782304	0.331904	1.71642	-0.093113	-0.986759	-0.503486	0.58378	1.59282	-0.853422	-0.388783	0.526533
344	2	3	3	C57BL/6	1	1	3	16	1.97761	-0.835393	0.150178	-0.57782	1.00484	0.142066	-0.343069	-0.186506	-0.479533	0.227101	0.331904	-1.07475	0.788285	-0.740608	-0.503486	0.58378	1.28621	-0.895693	0.085278	-1.08019
344	2	4	3	C57BL/6	1	1	3	16	0.35462	-0.921569	-0.466178	-0.57782	1.00484	0.475854	-0.328502	1.06229	-1.07011	1.05802	-0.643087	-1.15508	-0.181253	-0.82997	-0.503486	0.58378	1.33731	-0.844478	0.085278	-2.67984
344	2	5	3	C57BL/6	1	1	3	16	-0.547042	-0.713208	-0.621948	-0.57782	1.00484	0.0943823	-0.37774	3.97616	-1.20749	1.94185	0.00690709	-1.15566	-0.930441	-0.611568	-0.503486	0.58378	0.877399	-0.630202	0.085278	0.072185
345	2	1	3	C57BL/6	1	4	3	16	-0.186377	0.660735	-0.62557	-0.518569	-1.14863	1.31032	-0.369049	-0.186506	-0.142354	-0.393711	2.60688	-1.1786	-0.445672	-0.648842	-0.503486	0.58378	0.9285	-0.164979	-0.388783	0.526533
345	2	2	3	C57BL/6	1	4	3	16	-0.00604466	-0.850516	-0.319244	-0.57782	1.00484	0.380486	-0.247372	0.646028	-0.936181	-0.412568	0.331904	-0.790849	-0.137183	-0.741075	1.29899	0.352338	1.28621	-0.840268	-0.388783	0.526533
345	2	3	3	C57BL/6	1	4	3	16	-0.366709	0.242086	-0.737566	-0.57782	1.00484	0.356644	-0.384212	3.14363	-1.16587	1.25119	-0.31809	-0.0163395	-0.489742	-0.52402	-0.503486	0.58378	1.1329	-0.890032	-0.388783	0.526533
345	2	4	3	C57BL/6	1	4	3	16	-0.186377	0.00637931	-0.558935	-0.57782	1.00484	0.452012	-0.384753	1.47856	-1.19972	0.804102	-0.31809	-0.254598	-0.533812	-0.0760626	-0.503486	0.58378	0.979601	-0.71132	-0.388783	0.526533
345	2	5	3	C57BL/6	1	4	3	16	-0.186377	-0.612597	-0.735616	-0.57782	1.00484	0.475854	-0.386991	2.3111	-1.19318	1.41505	0.00690709	-0.555422	-0.577882	-0.505652	-0.503486	0.58378	1.38841	-0.941277	-0.388783	0.526533
346	2	1	3	C57BL/6	2	4	5	31	0.895617	-0.254519	-0.363984	-0.518569	-1.14177	2.02558	-0.0982791	-1.01904	1.4746	-0.782304	1.30689	0.29505	0.479795	-0.912884	-0.503486	0.58378	1.23511	-0.649792	0.559339	-1.13039
346	2	2	3	C57BL/6	2	4	5	31	1.61695	-0.915001	0.0878083	-0.57782	1.00484	1.73948	-0.38893	-0.186506	0.0200785	-0.473495	0.981898	-0.13328	0.876424	-0.829224	-0.503486	0.58378	1.0818	-0.810446	-0.388783	0.526533
346	2	3	3	C57BL/6	2	4	5	31	1.97761	-1.0745	0.365996	-0.57782	1.00484	0.714274	-0.323168	-0.186506	-0.50522	-0.273772	0.656901	-0.307464	1.66968	-0.990522	-0.503486	0.58378	0.775196	-0.861509	1.50746	-2.32929
346	2	4	3	C57BL/6	2	4	5	31	0.895617	-0.943939	0.671568	-0.57782	1.00484	0.237434	-0.387774	2.3111	-1.06698	0.221646	-0.968084	1.71642	1.27305	-0.85494	5.35457	-2.67809	0.775196	-0.938457	1.98152	-2.56084
346	2	5	3	C57BL/6	2	4	5	31	0.715285	-0.794527	-0.150295	-0.57782	1.00484	0.18975	-0.383391	2.3111	-0.888638	0.113313	0.00690709	NA	0.171306	-0.703406	1.74961	-1.99591	0.9285	-0.937249	0.559339	-2.93297
347	2	1	3	C57BL/6	1	2	4	24	0.715285	-0.253153	-0.353266	-0.57782	1.00484	0.642748	-0.190768	-0.186506	-0.338437	-0.272843	1.63189	-1.08755	0.435726	-0.661975	-0.503486	0.58378	0.877399	-0.378379	-0.388783	0.526533
347	2	2	3	C57BL/6	1	2	4	24	1.43661	-1.0384	0.0207775	-0.57782	1.00484	0.261276	-0.401576	0.229761	-0.829939	0.0544758	1.30689	-0.764406	0.920494	-0.954118	-0.503486	0.58378	2.41043	-0.896096	0.085278	-0.275288
347	2	3	3	C57BL/6	1	2	4	24	0.35462	-0.57826	-0.506461	-0.57782	1.00484	0.42817	-0.40525	1.89483	-0.900797	-0.0633158	0.331904	-0.215488	-0.357532	-0.672413	-0.503486	0.58378	2.87034	-0.866102	0.559339	-0.514934
347	2	4	3	C57BL/6	1	2	4	24	0.35462	-0.510108	-0.0430675	-0.57782	1.00484	0.0466983	-0.403944	2.72736	-1.17466	0.658865	-0.643087	-0.528463	0.127236	-0.397757	0.397754	0.08722	2.66594	-0.817758	2.45558	-2.31334
347	2	5	3	C57BL/6	1	2	4	24	-0.186377	-0.649343	-0.373846	-0.57782	1.00484	0.118224	-0.398797	1.06229	-1.20039	0.443244	-0.31809	0.0767165	-0.181253	-0.0334498	-0.052866	-0.194633	2.56374	-0.820316	1.0334	-2.78062
348	2	1	3	C57BL/6	2	1	2	10	-0.186377	0.95008	-0.155998	-0.459317	-0.949223	0.642748	-0.224115	-0.602773	0.461402	-0.656042	2.60688	-1.13219	0.479795	-0.379203	-0.503486	0.58378	0.570792	-0.194056	-0.388783	0.526533
348	2	2	3	C57BL/6	2	1	2	10	0.895617	-0.920665	0.02563	-0.57782	1.00484	0.0228563	-0.376957	1.06229	-0.580174	0.10403	2.28189	-1.158	0.832354	-0.847135	0.848373	-0.731108	1.33731	-0.909612	-0.388783	0.526533
348	2	3	3	C57BL/6	2	1	2	10	0.174288	0.316826	-0.424929	-0.57782	1.00484	-0.382457	-0.40083	0.646028	-0.831645	-0.0391193	0.00690709	-0.781577	0.0390966	-0.716509	-0.052866	-0.9845	0.417488	-0.577779	-0.388783	0.526533
348	2	4	3	C57BL/6	2	1	2	10	1.25628	-0.823141	-0.229912	-0.57782	1.00484	-0.191721	-0.40221	-0.186506	-1.08124	-0.218997	-0.643087	-1.01875	0.567935	-0.757722	0.397754	-1.8551	2.00162	-0.836421	-0.388783	0.526533
348	2	5	3	C57BL/6	2	1	2	10	1.61695	-0.81028	0.0148974	-0.57782	1.00484	0.213592	-0.383858	-0.602773	0.0855367	-0.439144	0.00690709	-0.0038866	1.44933	-0.87988	0.397754	-0.769962	1.43951	-0.83494	0.559339	-0.695922
349	2	1	3	C57BL/6	2	2	5	30	-0.907706	1.25747	-0.771523	-0.57782	1.00484	1.54874	-0.0326289	-1.01904	1.4746	-0.782304	-0.968084	1.71642	-0.666021	0.723184	-0.503486	0.58378	1.28621	-0.44166	-0.388783	0.526533
349	2	2	3	C57BL/6	2	2	5	30	-0.727374	-0.655184	-0.717212	-0.57782	1.00484	2.47858	-0.388986	-0.602773	-0.654034	-0.608172	-0.968084	1.71642	-0.621952	-0.550877	-0.503486	0.58378	1.89942	-0.901887	-0.388783	0.526533
349	2	3	3	C57BL/6	2	2	5	30	0.534952	-0.224509	-0.551495	-0.57782	1.00484	1.78716	-0.397566	-0.602773	1.03363	-0.689348	1.63189	0.512061	-0.137183	-0.879061	-0.503486	0.58378	1.79722	-0.910307	-0.388783	0.526533
349	2	4	3	C57BL/6	2	2	5	30	0.35462	-0.854695	-0.482353	-0.57782	1.00484	2.02558	-0.391224	0.229761	0.628221	-0.461019	0.656901	0.585795	-0.093113	-0.772752	-0.503486	0.58378	1.74612	-0.84897	-0.388783	0.526533
349	2	5	3	C57BL/6	2	2	5	30	0.895617	-1.03505	-0.0497538	-0.57782	1.00484	1.57258	-0.401949	-0.186506	0.357577	-0.749462	-0.643087	-0.934241	0.612005	-0.96976	0.848373	-2.08516	2.15493	-0.880162	-0.388783	0.526533
350	2	1	3	C57BL/6	1	1	6	40	1.25628	-0.572567	-0.100118	-0.459317	-1.20523	1.38185	-0.130153	-0.602773	0.682971	-0.521482	2.93188	-1.1066	0.832354	-0.615983	-0.503486	0.58378	0.979601	-0.722197	-0.388783	0.526533
350	2	2	3	C57BL/6	1	1	6	40	0.715285	-0.7143	-0.212311	-0.57782	1.00484	0.90501	-0.39529	0.229761	-0.750707	-0.313345	0.00690709	-0.134836	0.259446	-0.78573	-0.503486	0.58378	1.43951	-0.810103	-0.388783	0.526533
350	2	3	3	C57BL/6	1	1	6	40	0.715285	-1.01388	0.0461464	-0.57782	1.00484	0.642748	-0.326843	0.646028	-1.03034	-0.223406	-0.968084	1.71642	0.876424	-0.926141	-0.503486	0.58378	0.979601	-0.962196	0.559339	-0.75069
350	2	4	3	C57BL/6	1	1	6	40	-0.186377	-0.873014	-0.593514	-0.57782	1.00484	0.18975	-0.402378	1.06229	-0.910694	0.34228	0.00690709	-0.563253	-0.137183	-0.785408	-0.503486	0.58378	1.1329	-0.878833	-0.388783	0.526533
350	2	5	3	C57BL/6	1	1	6	40	-0.00604466	-0.333282	0.151181	-0.57782	1.00484	0.0228563	-0.396521	-0.186506	-1.12242	0.140004	-0.31809	-0.120175	0.303516	-0.204886	3.55209	-2.25657	0.9285	-0.900013	1.0334	-1.597
351	2	1	3	C57BL/6	1	3	4	26	1.07595	-0.30392	-0.365557	-0.400065	-1.19255	1.31032	-0.177488	-1.01904	1.4746	-0.782304	-0.31809	0.0707333	0.171306	-0.412528	-0.503486	0.58378	0.161982	0.0130281	0.085278	0.377042
351	2	2	3	C57BL/6	1	3	4	26	1.43661	-1.01886	0.0766775	-0.57782	1.00484	0.642748	-0.391187	1.06229	-1.11355	-0.268491	0.331904	NA	0.832354	-0.466419	-0.503486	0.58378	1.95052	-0.865206	0.085278	-0.126267
351	2	3	3	C57BL/6	1	3	4	26	0.35462	-0.262287	0.0893128	-0.57782	1.00484	0.54738	-0.398853	3.14363	-1.14453	0.197334	1.30689	-0.956345	1.00863	-0.135633	0.397754	-0.483061	0.979601	-0.861519	-0.388783	0.526533
351	2	4	3	C57BL/6	1	3	4	26	0.35462	-0.0138176	0.064406	-0.57782	1.00484	0.356644	-0.39294	4.39243	-1.20833	0.588656	0.656901	-0.537939	0.435726	0.119079	3.55209	-1.68926	0.468589	-0.790635	-0.388783	0.526533
351	2	5	3	C57BL/6	1	3	4	26	0.174288	0.0608934	0.00275381	-0.57782	1.00484	0.237434	-0.393481	2.72736	-1.20206	0.156601	0.00690709	-0.424219	0.523865	0.203983	2.65085	-1.72771	0.826298	-0.823287	0.559339	-1.37198
352	2	1	3	C57BL/6	2	1	6	39	-1.26837	1.85465	-0.870343	-0.57782	1.00484	1.0719	-0.297076	-0.186506	1.00616	-0.579507	1.30689	-0.0305143	-1.15079	1.79273	-0.503486	0.58378	0.570792	-0.55682	-0.388783	0.526533
352	2	2	3	C57BL/6	2	1	6	39	0.715285	0.221987	-0.216962	-0.57782	1.00484	1.26264	-0.39143	0.229761	-0.528718	-0.442509	0.656901	-0.453065	0.523865	0.374165	-0.503486	0.58378	0.775196	-0.921355	-0.388783	0.526533
352	2	3	3	C57BL/6	2	1	6	39	0.35462	-0.183289	-0.154164	-0.57782	1.00484	1.00038	-0.392437	1.47856	-1.12212	0.335839	0.00690709	-0.45649	0.523865	-0.0527401	-0.503486	0.58378	1.1329	-0.745735	0.559339	-1.16281
352	2	4	3	C57BL/6	2	1	6	39	-0.00604466	-0.951137	-0.500282	-0.57782	1.00484	0.857326	-0.386487	-0.602773	-0.528526	-0.0992327	-0.31809	-0.178431	-0.445672	-0.863015	-0.503486	0.58378	0.724095	-0.773986	0.559339	-2.91852
352	2	5	3	C57BL/6	2	1	6	39	0.35462	-0.570728	0.285941	-0.57782	1.00484	0.7858	-0.399226	0.229761	-0.909937	-0.222826	-0.31809	-0.690224	1.00863	-0.460386	2.65085	-0.277078	0.9285	-0.923491	-0.388783	0.526533
353	2	1	3	C57BL/6	1	3	2	11	-0.186377	0.654963	-0.415359	-0.57782	1.00484	1.59643	-0.296666	-0.602773	1.36325	-0.583336	-0.31809	1.70742	-0.093113	-0.101997	-0.503486	0.58378	0.877399	-0.858891	-0.388783	0.526533
353	2	2	3	C57BL/6	1	3	2	11	0.895617	-1.06991	-0.163766	-0.57782	1.00484	0.452012	-0.382664	0.229761	0.340437	-0.354718	1.95689	0.446605	0.215376	-0.770171	0.848373	-0.511936	1.43951	-0.928798	0.559339	-1.46268
353	2	3	3	C57BL/6	1	3	2	11	-0.727374	0.372088	-0.404379	-0.57782	1.00484	0.356644	-0.408719	0.229761	-1.19087	-0.120353	0.00690709	0.216967	-0.533812	-0.0561607	1.29899	-0.759932	1.69502	-0.837297	0.085278	-0.684566
353	2	4	3	C57BL/6	1	3	2	11	-0.186377	0.0963315	-0.502413	-0.57782	1.00484	0.0466983	-0.380948	0.229761	-0.858007	-0.200602	0.656901	-0.801648	-0.093113	-0.0639038	-0.503486	0.58378	1.0307	-0.561785	0.085278	-1.78997
353	2	5	3	C57BL/6	1	3	2	11	0.35462	0.233305	-0.460459	-0.57782	1.00484	-0.0248276	-0.378393	3.14363	-1.18076	0.67958	0.00690709	-0.194318	-0.313462	-0.25689	-0.503486	0.58378	0.621893	-0.813427	-0.388783	0.526533
354	2	1	3	C57BL/6	1	3	6	38	-0.00604466	-0.741262	-0.632961	-0.57782	1.00484	1.21496	-0.394805	0.229761	-0.346947	-0.298781	2.60688	-1.00715	-0.357532	-0.844689	-0.503486	0.58378	1.0818	-0.692617	-0.388783	0.526533
354	2	2	3	C57BL/6	1	3	6	38	0.174288	-0.196357	-0.486746	-0.57782	1.00484	0.165908	-0.391504	-0.186506	-0.771577	-0.362261	0.331904	-0.869973	-0.093113	-0.0721755	-0.503486	0.58378	2.25713	-0.673954	-0.388783	0.526533
354	2	3	3	C57BL/6	1	3	6	38	-0.00604466	-0.234529	-0.0214204	-0.57782	1.00484	-0.144038	-0.399375	0.646028	-1.02542	-0.35199	-0.643087	-0.376149	0.479795	-0.990532	1.29899	-1.95494	1.69502	-0.926834	0.559339	-1.81289
354	2	4	3	C57BL/6	1	3	6	38	-0.186377	-0.897213	-0.430042	-0.57782	1.00484	-0.334773	-0.386898	0.229761	-0.564083	-0.342822	0.00690709	-0.63944	0.171306	-0.805953	-0.052866	-2.99925	1.84832	-0.700342	-0.388783	0.526533
354	2	5	3	C57BL/6	1	3	6	38	-0.00604466	-0.161607	-0.404018	-0.57782	1.00484	-0.310931	-0.389919	0.646028	-1.10119	0.359921	-0.31809	-0.317757	-0.269393	-0.0308584	-0.052866	-0.544785	0.775196	-0.519877	-0.388783	0.526533
355	2	1	3	C57BL/6	1	3	1	3	1.07595	-0.603295	-0.123977	-0.57782	1.00484	1.00038	-0.070098	-0.602773	0.261679	-0.633876	0.00690709	-1.15695	0.127236	-0.7883	-0.503486	0.58378	1.89942	-0.717504	0.085278	0.402155
355	2	2	3	C57BL/6	1	3	1	3	2.15794	-1.07137	0.272386	-0.57782	1.00484	0.690432	-0.383111	0.646028	0.140806	-0.492295	0.00690709	-1.16615	1.0527	-0.783999	0.397754	-1.05583	2.30823	-0.905855	2.45558	-2.92023
355	2	3	3	C57BL/6	1	3	1	3	0.715285	-0.884293	0.0859696	-0.57782	1.00484	-0.0248276	-0.386543	0.229761	-0.249207	-0.325705	1.63189	-1.16015	1.0527	-0.825938	1.29899	-2.33255	1.0307	-0.86999	-0.388783	0.526533
355	2	4	3	C57BL/6	1	3	1	3	0.174288	-0.880851	0.0737768	-0.57782	1.00484	0.118224	-0.385816	-0.186506	-1.09982	-0.676467	0.656901	-1.11836	1.00863	-0.785056	-0.503486	0.58378	0.979601	-0.876647	0.085278	-1.11828
355	2	5	3	C57BL/6	1	3	1	3	0.895617	-0.668901	0.290725	-0.57782	1.00484	-0.382457	-0.38244	0.646028	-1.16747	-0.128013	0.00690709	NA	0.479795	-0.562912	-0.503486	0.58378	0.468589	-0.890153	1.0334	-2.7767
356	2	1	3	C57BL/6	1	1	5	29	-0.366709	0.620774	-0.617671	-0.57782	1.00484	1.5249	-0.318897	-0.602773	0.677187	-0.547825	2.28189	-0.952493	-0.533812	-0.706526	-0.503486	0.58378	1.89942	-0.657063	-0.388783	0.526533
356	2	2	3	C57BL/6	1	1	5	29	-0.186377	-0.917459	-0.537172	-0.57782	1.00484	0.18975	-0.390572	1.06229	-0.506087	-0.351699	0.331904	-1.04559	-0.621952	-0.834738	-0.503486	0.58378	1.59282	-0.86727	-0.388783	0.526533
356	2	3	3	C57BL/6	1	1	5	29	-1.26837	1.85465	-0.870343	-0.57782	1.00484	0.142066	-0.395309	3.97616	-0.248824	-0.0614009	-0.643087	0.870323	-1.19486	2.09269	-0.503486	0.58378	1.18401	-0.828373	-0.388783	0.526533
356	2	4	3	C57BL/6	1	1	5	29	0.35462	-0.355966	-0.255183	-0.57782	1.00484	-0.0725116	-0.393929	1.47856	-0.311719	-0.147103	0.331904	-0.492486	-0.225323	-0.234137	-0.503486	0.58378	1.1329	-0.878561	-0.388783	0.526533
356	2	5	3	C57BL/6	1	1	5	29	-0.366709	0.521628	-0.525504	-0.57782	1.00484	-0.406299	-0.406798	1.47856	-1.15921	0.562892	-0.643087	-0.243624	-0.181253	0.560216	-0.503486	0.58378	0.672994	-0.825513	-0.388783	0.526533
357	2	1	3	C57BL/6	1	2	6	37	1.43661	-0.403627	-0.0959684	-0.57782	1.00484	1.71564	-0.307259	-1.01904	1.4746	-0.782304	1.30689	-1.04964	1.22898	-0.285042	-0.503486	0.58378	2.30823	-0.664265	-0.388783	0.526533
357	2	2	3	C57BL/6	1	2	6	37	1.61695	-1.06113	0.863688	-0.57782	1.00484	0.523538	-0.391653	-0.602773	-0.390805	-0.459511	0.00690709	1.19446	1.97817	-0.959477	3.10147	-1.42925	1.1329	-0.901232	1.98152	-3.04223
357	2	3	3	C57BL/6	1	2	6	37	1.07595	-1.0077	0.186265	-0.57782	1.00484	0.66659	-0.3899	1.06229	-0.737316	-0.308181	-0.31809	1.19007	1.97817	-0.926629	2.20023	-3.14099	0.979601	-0.603996	1.0334	-2.95679
357	2	4	3	C57BL/6	1	2	6	37	1.07595	-1.0467	-0.242823	-0.57782	1.00484	0.452012	-0.392735	-0.602773	-0.928026	-0.468737	-0.31809	-0.661777	0.567935	-0.963623	0.848373	-2.18793	1.43951	-0.790715	-0.388783	0.526533
357	2	5	3	C57BL/6	1	2	6	37	1.79728	-0.995651	0.510785	-0.57782	1.00484	0.452012	-0.39391	-0.186506	-1.191	-0.383672	-0.31809	-1.14165	2.24259	-0.914045	0.848373	-2.35995	1.43951	-0.616102	1.0334	-1.89539
358	2	1	3	C57BL/6	1	2	6	38	1.61695	-0.696827	-0.162783	-0.57782	1.00484	1.66795	-0.386879	-0.602773	0.117262	-0.608287	2.28189	-1.17901	1.22898	-0.887157	-0.503486	0.58378	0.9285	-0.264619	-0.388783	0.526533
358	2	2	3	C57BL/6	1	2	6	38	2.51861	-0.88736	0.341546	-0.57782	1.00484	1.28648	-0.395234	-0.186506	-0.648405	-0.463921	0.331904	-0.564421	1.9341	-0.795028	0.848373	-0.887094	1.1329	-0.55831	2.45558	-1.97508
358	2	3	3	C57BL/6	1	2	6	38	1.43661	-1.04909	0.430878	-0.57782	1.00484	0.928852	-0.398032	-0.186506	-0.871808	-0.369455	-0.31809	-0.155987	1.40526	-0.965593	3.55209	-0.206256	1.0307	-0.850843	1.50746	-0.27769
358	2	4	3	C57BL/6	1	2	6	38	0.715285	-0.927174	-0.261525	-0.57782	1.00484	0.54738	-0.394376	0.229761	-0.917499	-0.0287897	0.331904	-0.667429	0.391656	-0.837423	0.848373	-1.71214	1.84832	-0.726357	0.085278	-1.81867
358	2	5	3	C57BL/6	1	2	6	38	0.895617	-0.771292	0.288217	-0.57782	1.00484	0.595064	-0.403683	0.646028	0.136236	0.0479776	0.00690709	NA	1.18491	-0.673191	4.00271	-2.18274	0.621893	-0.827356	-0.388783	0.526533
359	2	1	3	C57BL/6	2	2	4	23	0.174288	0.591658	-0.503396	-0.57782	1.00484	2.19248	-0.280831	-0.186506	1.20368	-0.551423	1.95689	-0.575327	0.127236	-0.16277	-0.503486	0.58378	1.28621	-0.682474	-0.388783	0.526533
359	2	2	3	C57BL/6	2	2	4	23	1.61695	-0.767624	0.326649	-0.57782	1.00484	0.881168	-0.389994	-0.186506	-0.569073	-0.562505	0.656901	0.148603	1.31712	-0.669076	0.397754	-2.48002	1.33731	-0.903256	-0.388783	0.526533
359	2	3	3	C57BL/6	2	2	4	23	-0.186377	-0.929042	-0.516556	-0.57782	1.00484	0.738116	-0.402993	-0.186506	-0.527642	-0.520147	0.00690709	-0.717134	-0.489742	-0.839299	-0.052866	-2.51758	2.00162	-0.859062	0.085278	-0.670534
359	2	4	3	C57BL/6	2	2	4	23	0.895617	-0.785432	-0.0285148	-0.57782	1.00484	0.690432	-0.409726	-0.186506	0.497378	-0.354775	-0.643087	-0.631627	0.920494	-0.687962	1.74961	-1.63314	1.54171	-0.867341	0.085278	-1.28037
359	2	5	3	C57BL/6	2	2	4	23	0.534952	-0.999152	-0.202704	-0.57782	1.00484	1.00038	-0.404672	-0.186506	-0.523975	-0.488	-0.31809	1.24514	0.171306	-0.919497	1.74961	-2.02398	1.59282	-0.832654	1.0334	-3.08062
360	2	1	3	C57BL/6	1	3	1	1	-1.26837	1.85465	-0.870343	0.0739488	-0.851832	0.261276	-0.06081	-0.602773	1.08734	-0.600164	0.981898	-1.08436	-0.886371	1.25757	-0.503486	0.58378	0.672994	-0.412059	-0.388783	0.526533
360	2	2	3	C57BL/6	1	3	1	1	-0.547042	0.657677	-0.755184	-0.57782	1.00484	0.213592	-0.39363	1.06229	-1.03265	-0.0667973	0.00690709	-1.13101	-0.621952	-0.501268	-0.503486	0.58378	1.74612	-0.846019	-0.388783	0.526533
360	2	3	3	C57BL/6	1	3	1	1	-0.186377	0.383474	-0.658297	-0.57782	1.00484	0.237434	-0.378952	2.3111	-1.15519	0.28385	0.331904	-0.410638	-0.489742	0.547477	-0.503486	0.58378	1.1329	-0.722207	-0.388783	0.526533
360	2	4	3	C57BL/6	1	3	1	1	-1.08804	0.145192	-0.695711	-0.518569	-0.703859	-0.620877	0.94638	4.39243	-0.948513	2.85808	0.331904	-0.42526	-0.754161	0.292681	-0.052866	-1.56723	0.315286	-0.658101	-0.388783	0.526533
360	2	5	3	C57BL/6	1	3	1	1	-1.26837	1.85465	-0.870343	-0.57782	1.00484	-0.692403	-0.365561	2.3111	-1.05514	3.36318	-0.31809	0.946986	-1.19486	2.09269	-0.503486	0.58378	0.00867864	-0.466507	-0.388783	0.526533

## Sheet: PHASE1_composite_zscores
mouse_id	experimntr	trial	strain	strain_info	cluster	testorder	testgr	testday	Z_avoidance_behavior	Z_arousal	Z_exploration	Z_locomotion	Z_risk_assessment
101	1	1	1	129S2	1	1	5	31	-1.00143	-1.0211	-0.263987	-0.752511	1.5735
101	1	2	1	129S2	1	1	5	31	-0.599998	-1.19209	0.037918	0.0520128	0.831022
101	1	3	1	129S2	1	1	5	31	0.105657	-0.0964664	-0.291772	0.582622	-0.791332
101	1	4	1	129S2	1	1	5	31	1.33112	0.0432343	-0.71133	0.0563511	-0.38666
101	1	5	1	129S2	1	1	5	31	-0.128753	0.396032	0.178568	-0.505477	0.168626
102	1	1	1	129S2	2	2	6	37	1.33112	-0.430466	-1.05498	-1.41263	1.0909
102	1	2	1	129S2	2	2	6	37	-0.521672	-0.862095	0.116445	-1.30137	1.58264
102	1	3	1	129S2	2	2	6	37	-0.0271312	-0.520894	-0.366301	-0.17096	0.186977
102	1	4	1	129S2	2	2	6	37	0.402494	-0.287395	-0.398238	0.278996	-0.791332
102	1	5	1	129S2	2	2	6	37	0.853618	0.610787	-0.575496	-0.0232733	-0.791332
103	1	1	1	129S2	1	1	2	10	-0.529124	-0.224802	-0.20027	-1.40016	1.42355
103	1	2	1	129S2	1	1	2	10	-1.1446	-1.04539	-0.0973269	-0.753474	1.1056
103	1	3	1	129S2	1	1	2	10	-0.250858	-0.0840188	-0.155529	-0.222013	0.558319
103	1	4	1	129S2	1	1	2	10	-0.194583	-0.0272175	-0.469869	-1.42906	0.509697
103	1	5	1	129S2	1	1	2	10	-0.854904	-0.28467	-0.142858	-0.566472	0.0102826
104	1	1	1	129S2	1	4	5	31	-0.951698	-0.377746	-0.0421982	0.108786	1.12041
104	1	2	1	129S2	1	4	5	31	-0.378192	NA	-0.16236	0.0404888	0.342432
104	1	3	1	129S2	1	4	5	31	0.356559	-0.642327	-0.666324	-0.337057	0.251276
104	1	4	1	129S2	1	4	5	31	0.185548	-0.220318	-0.4201	-0.466329	-0.640369
104	1	5	1	129S2	1	4	5	31	1.33112	-0.74297	-1.05498	-0.532425	-0.791332
105	1	1	1	129S2	1	3	4	24	1.33112	-0.176705	-0.81105	-0.152107	1.27536
105	1	2	1	129S2	1	3	4	24	0.027407	0.138699	-0.472203	0.13897	0.457977
105	1	3	1	129S2	1	3	4	24	0.0749382	-0.366953	-0.449214	-0.737781	0.257657
105	1	4	1	129S2	1	3	4	24	1.33112	-0.0790528	-0.96242	-1.44433	0.102896
105	1	5	1	129S2	1	3	4	24	1.33112	-0.592829	-1.02157	-0.490543	-0.791332
106	1	1	1	129S2	1	4	1	2	-1.15891	-0.386276	-0.32246	-0.641363	1.98026
106	1	2	1	129S2	1	4	1	2	-1.59631	-0.754232	-0.0994142	-0.574818	0.920098
106	1	3	1	129S2	1	4	1	2	-1.55385	-0.45191	-0.052125	-0.568822	0.997617
106	1	4	1	129S2	1	4	1	2	-1.00071	-0.357836	-0.5288	-0.691328	0.690731
106	1	5	1	129S2	1	4	1	2	0.186794	-0.654391	-0.18946	0.293976	0.593325
107	1	1	1	129S2	1	2	3	18	1.33112	-0.394481	-0.752568	-0.161738	0.868681
107	1	2	1	129S2	1	2	3	18	0.305777	-0.0513734	-0.53335	-1.76596	0.83251
107	1	3	1	129S2	1	2	3	18	1.33112	-0.351377	-0.906046	-0.75705	0.227317
107	1	4	1	129S2	1	2	3	18	1.33112	-0.448737	-1.05498	-0.574899	-0.0180006
107	1	5	1	129S2	1	2	3	18	-0.107797	0.325114	-0.634928	-1.6099	0.191859
108	1	1	1	129S2	2	1	3	17	-0.907364	-0.244249	0.200508	-0.849307	1.94807
108	1	2	1	129S2	2	1	3	17	-0.35773	-0.28695	-0.266986	0.0659391	0.83406
108	1	3	1	129S2	2	1	3	17	-0.563364	0.434328	0.377914	0.0318568	0.332842
108	1	4	1	129S2	2	1	3	17	-0.313994	0.753593	-0.281628	0.289061	0.272613
108	1	5	1	129S2	2	1	3	17	-0.748288	-0.0852555	0.0636338	-0.0226975	0.0930204
109	1	1	1	129S2	1	3	4	23	0.565376	-0.307869	-0.591403	-0.444028	1.52859
109	1	2	1	129S2	1	3	4	23	-0.0928311	-0.365535	-0.280446	0.248243	0.227965
109	1	3	1	129S2	1	3	4	23	-0.0242434	-0.0485067	-0.367345	-0.18961	0.189176
109	1	4	1	129S2	1	3	4	23	0.679389	0.0653141	-0.816095	-0.503295	-0.791332
109	1	5	1	129S2	1	3	4	23	1.33112	-0.0862821	-1.05498	-0.53497	-0.791332
110	1	1	1	129S2	1	1	2	9	0.345368	-0.292736	-0.478777	-1.40146	1.60102
110	1	2	1	129S2	1	1	2	9	-0.759236	-0.444354	-0.216086	-0.301604	1.2686
110	1	3	1	129S2	1	1	2	9	0.86685	-0.0493867	-0.605986	-0.137961	0.272274
110	1	4	1	129S2	1	1	2	9	0.0432794	-0.277139	-0.291662	-0.03878	0.0282808
110	1	5	1	129S2	1	1	2	9	-0.0240578	-0.222657	-0.351965	-0.824986	-0.491456
111	1	1	1	129S2	1	2	3	17	0.872422	-0.517956	-0.968912	-1.51616	1.08085
111	1	2	1	129S2	1	2	3	17	-0.387454	-0.504821	-0.273298	-1.13021	0.88074
111	1	3	1	129S2	1	2	3	17	0.910777	-1.19209	-0.851714	-2.39185	-0.344062
111	1	4	1	129S2	1	2	3	17	1.01609	-0.890516	-0.730212	-0.450245	-0.297579
111	1	5	1	129S2	1	2	3	17	0.877237	-1.19209	-0.764927	-1.86001	-0.791332
112	1	1	1	129S2	2	4	4	23	-0.829353	-0.351611	-0.42656	-0.381962	1.37156
112	1	2	1	129S2	2	4	4	23	1.33112	-1.12709	-1.05498	-3.36102	-0.791332
112	1	3	1	129S2	2	4	4	23	0.374476	0.371734	-0.418476	0.00274676	-0.791332
112	1	4	1	129S2	2	4	4	23	-0.188567	0.63786	0.463825	0.0320834	-0.791332
112	1	5	1	129S2	2	4	4	23	1.33112	0.804292	-0.79251	0.346042	-0.791332
113	1	1	1	129S2	1	4	6	38	1.33112	-0.412526	-0.904597	0.744379	0.702399
113	1	2	1	129S2	1	4	6	38	-0.772331	-0.299152	-0.208254	0.610549	0.473879
113	1	3	1	129S2	1	4	6	38	0.15783	NA	-0.493542	0.297332	-0.791332
113	1	4	1	129S2	1	4	6	38	0.400736	0.219685	-0.500022	-9.57944e-05	-0.791332
113	1	5	1	129S2	1	4	6	38	-0.0867469	NA	-0.0809569	-0.0120261	-0.791332
114	1	1	1	129S2	1	1	3	18	1.33112	-0.513937	-1.05498	-3.36102	0.848645
114	1	2	1	129S2	1	1	3	18	1.33112	-0.435898	-1.05498	-3.36102	0.710851
114	1	3	1	129S2	1	1	3	18	1.33112	-0.920395	-1.05498	-3.36102	0.390747
114	1	4	1	129S2	1	1	3	18	1.33112	-0.761969	-1.05498	-3.36102	0.456556
114	1	5	1	129S2	1	1	3	18	1.33112	-0.565032	-1.05498	-3.36102	-0.791332
115	1	1	1	129S2	1	1	1	2	-0.906537	-0.367226	0.279077	-0.158907	0.94701
115	1	2	1	129S2	1	1	1	2	-1.31006	-0.40784	-0.207215	-0.813872	-0.758378
115	1	3	1	129S2	1	1	1	2	-0.756163	-0.234449	0.275472	-0.371912	-0.791332
115	1	4	1	129S2	1	1	1	2	-0.350789	1.22789	0.671343	-0.548124	-0.321359
115	1	5	1	129S2	1	1	1	2	-0.0370403	1.55879	-0.304435	-0.506117	-0.0688587
116	1	1	1	129S2	2	4	1	3	1.33112	-0.556365	-1.05498	-2.55798	0.706658
116	1	2	1	129S2	2	4	1	3	0.707852	-0.194137	-0.553974	-1.71871	0.887275
116	1	3	1	129S2	2	4	1	3	-0.984004	-0.843578	0.524791	-0.602586	0.999772
116	1	4	1	129S2	2	4	1	3	-1.20386	-0.307845	0.498994	-0.244307	0.649652
116	1	5	1	129S2	2	4	1	3	0.261827	-0.13101	-0.450869	-0.110975	0.384871
117	1	1	1	129S2	1	1	2	11	-0.9881	-0.455569	-0.40932	-0.94414	2.49189
117	1	2	1	129S2	1	1	2	11	-0.841197	-0.0995805	-0.550745	-0.716165	1.32037
117	1	3	1	129S2	1	1	2	11	1.33112	-0.382009	-0.555219	-1.37178	0.587565
117	1	4	1	129S2	1	1	2	11	0.235045	-0.796717	-0.612149	-0.570872	0.804887
117	1	5	1	129S2	1	1	2	11	0.108019	-0.573091	-0.568931	0.0864135	-0.791332
118	1	1	1	129S2	1	4	1	4	1.00863	-0.345839	-0.934022	-1.05643	1.32255
118	1	2	1	129S2	1	4	1	4	-0.579642	0.212785	-0.64839	-0.408151	0.96393
118	1	3	1	129S2	1	4	1	4	-0.313076	-0.106394	-0.659899	-1.06164	0.5818
118	1	4	1	129S2	1	4	1	4	0.180212	-0.405948	-0.433254	-0.639746	0.353963
118	1	5	1	129S2	1	4	1	4	1.33112	-0.0690993	-1.00768	-1.16179	-0.791332
119	1	1	1	129S2	1	2	5	31	-0.730589	-0.176203	-0.512006	-0.808064	1.77601
119	1	2	1	129S2	1	2	5	31	-1.28429	-0.432142	-0.0484515	-0.436236	0.606331
119	1	3	1	129S2	1	2	5	31	1.22156	-0.430958	-0.763826	-0.281757	0.413289
119	1	4	1	129S2	1	2	5	31	1.33112	0.0205757	-0.914688	-0.506652	-0.219949
119	1	5	1	129S2	1	2	5	31	1.33112	-0.0682989	-0.959284	-0.380013	-0.0416187
120	1	1	1	129S2	1	4	2	11	-1.22416	-0.0279154	-0.265119	-0.662979	2.19066
120	1	2	1	129S2	1	4	2	11	-1.03343	-0.236939	-0.289924	-0.506055	1.60938
120	1	3	1	129S2	1	4	2	11	-0.1648	-0.418657	-0.352323	-0.213916	0.766539
120	1	4	1	129S2	1	4	2	11	0.0156429	-0.0942974	-0.176664	-1.06381	-0.791332
120	1	5	1	129S2	1	4	2	11	1.33112	-0.100668	-1.05498	-0.89313	-0.791332
121	1	1	1	129S2	1	2	6	39	-1.08152	-0.27726	-0.218338	-0.732176	1.57155
121	1	2	1	129S2	1	2	6	39	0.285908	-0.239021	-0.645274	-0.223281	1.17263
121	1	3	1	129S2	1	2	6	39	1.33112	NA	-0.807769	0.365162	-0.482858
121	1	4	1	129S2	1	2	6	39	1.33112	0.192006	-0.693794	-0.0159922	-0.580324
121	1	5	1	129S2	1	2	6	39	1.33112	-0.115398	-1.05498	-0.849697	-0.791332
122	1	1	1	129S2	1	3	2	12	1.20853	-0.28891	-1.05498	-0.108863	1.70502
122	1	2	1	129S2	1	3	2	12	-0.595212	-0.848624	-0.518299	-0.409158	1.4435
122	1	3	1	129S2	1	3	2	12	1.33112	-0.476339	-1.05498	-0.507687	-0.0865796
122	1	4	1	129S2	1	3	2	12	-1.04169	-0.657169	-0.688132	-0.63501	0.448591
122	1	5	1	129S2	1	3	2	12	1.33112	-1.19209	-1.05498	-0.572393	-0.791332
123	1	1	1	129S2	1	3	6	39	1.33112	-0.257394	-0.956346	0.199224	0.850568
123	1	2	1	129S2	1	3	6	39	0.663156	-0.138587	-0.473874	-0.148483	0.511758
123	1	3	1	129S2	1	3	6	39	-0.461359	-0.40399	-0.272607	-0.180533	-0.791332
123	1	4	1	129S2	1	3	6	39	-0.844453	-0.801029	-0.0731255	-0.190088	-0.791332
123	1	5	1	129S2	1	3	6	39	0.669378	0.0392483	-0.707953	-1.63743	0.071413
124	1	1	1	129S2	1	2	2	10	-1.04385	-0.461302	-0.289316	-0.87734	1.43564
124	1	2	1	129S2	1	2	2	10	-1.44085	-0.374748	-0.549586	-0.57272	1.53839
124	1	3	1	129S2	1	2	2	10	-1.09751	-0.426293	-0.244113	-3.36102	0.9632
124	1	4	1	129S2	1	2	2	10	-1.3459	0.117024	-0.548147	-0.575216	0.326381
124	1	5	1	129S2	1	2	2	10	-0.593907	NA	-0.327264	-3.36102	0.177138
125	1	1	1	129S2	1	4	3	16	-1.40476	-0.497392	-0.25859	-0.169686	0.880361
125	1	2	1	129S2	1	4	3	16	-0.665435	1.08083	-0.0714168	0.581869	-0.791332
125	1	3	1	129S2	1	4	3	16	0.298125	0.495807	-0.106575	0.351199	-0.791332
125	1	4	1	129S2	1	4	3	16	0.503117	0.981074	-0.249487	0.310148	-0.791332
125	1	5	1	129S2	1	4	3	16	1.05013	0.95352	-0.510386	0.435339	-0.791332
126	1	1	1	129S2	2	3	6	40	1.33112	-0.285856	-1.05498	-0.778016	1.16378
126	1	2	1	129S2	2	3	6	40	1.33112	-0.458851	-1.05498	-3.25639	0.518048
126	1	3	1	129S2	2	3	6	40	1.33112	-0.806461	-0.758204	0.36415	0.945776
126	1	4	1	129S2	2	3	6	40	1.33112	-0.143739	-0.833259	-1.02251	0.0762656
126	1	5	1	129S2	2	3	6	40	1.33112	-0.312687	-0.779929	-3.36102	-0.791332
127	1	1	1	129S2	1	3	5	29	0.411406	0.0741951	-0.414927	0.346328	1.34244
127	1	2	1	129S2	1	3	5	29	-0.48578	-0.48362	0.494733	-0.0941481	0.347598
127	1	3	1	129S2	1	3	5	29	-0.3113	NA	0.0420904	-0.234259	0.506581
127	1	4	1	129S2	1	3	5	29	0.701203	0.537933	-0.86371	-0.36789	0.113545
127	1	5	1	129S2	1	3	5	29	1.33112	-0.805993	-1.05498	-1.59833	-0.791332
128	1	1	1	129S2	1	2	1	1	-1.2306	-0.193038	-0.450132	-0.50115	2.05409
128	1	2	1	129S2	1	2	1	1	-0.273713	0.1301	-0.22392	0.136286	0.667983
128	1	3	1	129S2	1	2	1	1	-1.24217	-0.479552	0.414626	-0.44448	0.461844
128	1	4	1	129S2	1	2	1	1	-0.89607	-1.19209	0.391136	-0.495984	0.521058
128	1	5	1	129S2	1	2	1	1	1.09988	-0.778353	-0.997073	-1.5946	-0.689767
129	1	1	1	129S2	1	1	1	4	0.0677728	0.408587	-0.490464	-0.10367	1.07948
129	1	2	1	129S2	1	1	1	4	-0.279493	0.541903	0.0967396	0.104391	0.157736
129	1	3	1	129S2	1	1	1	4	0.00252369	0.204306	-0.176642	-0.171571	0.372394
129	1	4	1	129S2	1	1	1	4	-1.07279	-0.165758	0.268811	-0.367977	0.165017
129	1	5	1	129S2	1	1	1	4	-0.00232116	0.167409	-0.637887	-0.504131	-0.0275346
130	1	1	1	129S2	1	2	4	25	1.33112	-0.575654	-0.958376	-0.644181	1.48127
130	1	2	1	129S2	1	2	4	25	1.16988	-0.763923	-0.88657	-0.407189	1.23769
130	1	3	1	129S2	1	2	4	25	0.960749	-0.874713	-0.685839	-0.600633	0.998635
130	1	4	1	129S2	1	2	4	25	1.33112	-0.314802	-0.886079	-0.535152	0.590155
130	1	5	1	129S2	1	2	4	25	1.33112	0.681599	-1.05498	-0.754143	-0.206459
131	2	1	1	129S2	1	4	6	38	-0.93999	-0.205134	-0.248374	-0.451442	1.0597
131	2	2	1	129S2	1	4	6	38	0.621213	-0.223667	-0.707744	-0.624855	0.472058
131	2	3	1	129S2	1	4	6	38	-1.28137	-0.664519	-0.186417	-3.36102	-0.169457
131	2	4	1	129S2	1	4	6	38	0.569218	-0.452042	-0.657831	-0.633909	0.010646
131	2	5	1	129S2	1	4	6	38	1.33112	-0.478448	-1.05498	-1.52018	-0.791332
132	2	1	1	129S2	1	2	4	26	-0.57277	-0.340183	-0.30604	0.371424	0.541808
132	2	2	1	129S2	1	2	4	26	-0.518674	0.201999	-0.241632	0.257672	-0.791332
132	2	3	1	129S2	1	2	4	26	1.10901	0.432567	-0.775093	0.286338	-0.791332
132	2	4	1	129S2	1	2	4	26	1.33112	0.262433	-0.724237	-0.0770551	-0.791332
132	2	5	1	129S2	1	2	4	26	-0.0135053	NA	-0.223812	0.0593539	-0.791332
133	2	1	1	129S2	1	1	1	3	-1.09846	-0.574448	-0.256551	-0.849299	2.15631
133	2	2	1	129S2	1	1	1	3	-1.26134	0.0507246	-0.0759059	-0.485442	1.36523
133	2	3	1	129S2	1	1	1	3	1.33112	0.340486	-0.972855	-0.828598	0.599796
133	2	4	1	129S2	1	1	1	3	1.33112	NA	-1.05498	-1.36817	-0.760209
133	2	5	1	129S2	1	1	1	3	1.33112	-0.0201254	-0.89209	-1.87181	-0.158118
134	2	1	1	129S2	1	2	2	11	-1.44439	-0.326316	0.0853517	-0.622762	1.34969
134	2	2	1	129S2	1	2	2	11	-1.21304	-0.480358	-0.406869	-0.418583	0.977629
134	2	3	1	129S2	1	2	2	11	-0.84141	-0.788059	-0.212205	-0.152217	0.717525
134	2	4	1	129S2	1	2	2	11	-1.2836	-1.027	0.0789401	-0.366808	-0.791332
134	2	5	1	129S2	1	2	2	11	-0.37608	-0.692022	-0.145614	-0.157437	-0.309175
135	2	1	1	129S2	2	2	5	29	1.33112	-0.372336	-1.05498	-0.101593	0.96785
135	2	2	1	129S2	2	2	5	29	0.00160982	NA	-0.478519	-0.778785	0.32333
135	2	3	1	129S2	2	2	5	29	0.305272	-1.19209	-1.05498	-0.564765	-0.791332
135	2	4	1	129S2	2	2	5	29	0.166167	-0.571485	-0.662603	-0.550503	-0.791332
135	2	5	1	129S2	2	2	5	29	-0.00734208	-0.0288039	-0.348067	-0.600505	0.376142
136	2	1	1	129S2	1	2	3	17	-1.31823	-0.363104	-0.343222	-0.724908	1.62573
136	2	2	1	129S2	1	2	3	17	-0.590106	-0.644015	-0.389724	-0.152367	0.597458
136	2	3	1	129S2	1	2	3	17	0.0136633	NA	-0.51041	-0.327231	-0.791332
136	2	4	1	129S2	1	2	3	17	0.443027	0.385605	-0.732954	-0.672566	-0.791332
136	2	5	1	129S2	1	2	3	17	1.33112	0.0138762	-0.929734	-0.387131	-0.791332
137	2	1	1	129S2	1	4	6	39	-1.0599	-0.859132	-0.149893	-0.810932	1.39432
137	2	2	1	129S2	1	4	6	39	-1.3044	-0.864165	1.24288	-0.55054	0.783662
137	2	3	1	129S2	1	4	6	39	-0.696085	-0.0410708	0.588092	-0.142279	0.180322
137	2	4	1	129S2	1	4	6	39	1.33112	0.379148	-0.753876	0.241927	-0.278556
137	2	5	1	129S2	1	4	6	39	1.33112	1.2571	-0.812489	0.0635194	-0.583726
138	2	1	1	129S2	1	2	3	19	-1.10559	-0.325976	-0.221717	-0.774063	1.27009
138	2	2	1	129S2	1	2	3	19	-1.16805	-1.19209	-0.381553	-0.713022	0.996139
138	2	3	1	129S2	1	2	3	19	-1.10497	-0.154538	-0.0592643	-0.4711	0.270172
138	2	4	1	129S2	1	2	3	19	-0.254062	0.313743	-0.152094	-0.213153	-0.0292039
138	2	5	1	129S2	1	2	3	19	0.786636	1.51969	-0.597368	-0.455172	-0.791332
139	2	1	1	129S2	1	2	3	16	-1.10408	-0.440687	-0.422605	-0.77096	1.63724
139	2	2	1	129S2	1	2	3	16	-1.54898	0.395691	-0.473417	-0.300561	0.82801
139	2	3	1	129S2	1	2	3	16	-0.308934	-0.0698716	-0.208867	0.101834	0.10328
139	2	4	1	129S2	1	2	3	16	0.0711158	-0.555117	-0.369402	0.176204	0.0402999
139	2	5	1	129S2	1	2	3	16	1.33112	0.487586	-0.83104	-0.166399	-0.791332
140	2	1	1	129S2	1	1	3	18	-1.24668	-0.642669	-0.147918	-0.662383	1.16612
140	2	2	1	129S2	1	1	3	18	-0.881996	-0.845756	-0.460306	-0.26417	0.64951
140	2	3	1	129S2	1	1	3	18	0.0149033	-1.19209	-0.462307	-0.254386	0.309558
140	2	4	1	129S2	1	1	3	18	1.03246	-0.851038	-0.875013	-0.844102	-0.46825
140	2	5	1	129S2	1	1	3	18	1.33112	-0.502766	-1.05498	-0.569359	-0.791332
141	2	1	1	129S2	1	1	1	1	-1.07371	-0.309468	-0.528898	-0.921636	2.09688
141	2	2	1	129S2	1	1	1	1	-0.914051	-0.308563	-0.664571	-1.15047	0.626055
141	2	3	1	129S2	1	1	1	1	1.33112	-1.19209	-0.668364	-3.36102	0.3319
141	2	4	1	129S2	1	1	1	1	1.33112	-1.19209	-0.771006	-3.36102	0.395708
141	2	5	1	129S2	1	1	1	1	1.33112	-1.19209	-1.05498	-3.36102	-0.424737
142	2	1	1	129S2	1	1	5	30	-1.27188	-0.553622	-0.224194	-0.424112	0.898027
142	2	2	1	129S2	1	1	5	30	-0.964566	-0.904337	-0.192423	-0.360581	0.811178
142	2	3	1	129S2	1	1	5	30	-0.750912	-0.61514	0.0551232	-0.232249	0.193606
142	2	4	1	129S2	1	1	5	30	-0.720211	-0.152178	0.041146	-0.536934	-0.791332
142	2	5	1	129S2	1	1	5	30	0.843399	-0.767582	-0.722092	-0.464608	-0.791332
143	2	1	1	129S2	1	4	1	3	-1.18058	-0.420738	-0.277704	-0.67223	1.82134
143	2	2	1	129S2	1	4	1	3	-1.3427	0.125862	-0.439722	-0.179196	1.18417
143	2	3	1	129S2	1	4	1	3	0.256086	-0.441359	-0.664107	-0.577329	0.256545
143	2	4	1	129S2	1	4	1	3	0.25145	-0.70477	-0.670353	-0.575896	-0.62702
143	2	5	1	129S2	1	4	1	3	0.287514	NA	-0.66424	-0.595274	-0.791332
144	2	1	1	129S2	1	2	2	9	-0.75876	-0.275622	-0.467572	-0.19346	1.20221
144	2	2	1	129S2	1	2	2	9	-0.193726	NA	-0.176504	0.179266	0.135841
144	2	3	1	129S2	1	2	2	9	-0.0717539	NA	-0.155896	-0.133769	-0.371404
144	2	4	1	129S2	1	2	2	9	1.33112	1.41534	-0.704637	-0.359587	-0.791332
144	2	5	1	129S2	1	2	2	9	0.719513	1.3575	-0.568826	-0.910631	-0.147283
145	2	1	1	129S2	1	1	3	17	-1.39049	-0.406063	-0.344114	-0.859199	0.902326
145	2	2	1	129S2	1	1	3	17	-1.68301	-0.241865	0.102307	-1.2843	0.625295
145	2	3	1	129S2	1	1	3	17	-0.984684	-0.42481	-0.273884	0.00183778	-0.791332
145	2	4	1	129S2	1	1	3	17	-0.581309	-0.266137	-0.220803	-0.253646	-0.791332
145	2	5	1	129S2	1	1	3	17	0.0789835	-1.06715	-0.62087	-0.352369	-0.791332
146	2	1	1	129S2	1	3	5	31	-1.26845	-0.111972	-0.204006	-0.691372	1.53624
146	2	2	1	129S2	1	3	5	31	-1.05736	-0.994404	-0.309757	-0.189338	0.612518
146	2	3	1	129S2	1	3	5	31	-0.644235	0.198119	-0.117678	-0.129911	-0.791332
146	2	4	1	129S2	1	3	5	31	0.699878	0.616739	-0.446254	-0.42009	-0.791332
146	2	5	1	129S2	1	3	5	31	0.181375	0.378081	-0.214525	-0.0413003	-0.791332
147	2	1	1	129S2	1	3	3	16	-1.19864	-1.19209	0.613201	-0.624845	1.45829
147	2	2	1	129S2	1	3	3	16	-1.6209	-0.115568	0.23284	-0.588545	0.994845
147	2	3	1	129S2	1	3	3	16	-0.664727	-0.387535	0.330748	-0.26895	0.380402
147	2	4	1	129S2	1	3	3	16	1.33112	-0.453005	-0.69888	-0.0316713	-0.791332
147	2	5	1	129S2	1	3	3	16	1.33112	1.1047	-0.760475	-0.109135	-0.791332
148	2	1	1	129S2	1	3	6	39	-1.13533	-0.300863	-0.191311	-0.656231	1.09574
148	2	2	1	129S2	1	3	6	39	-0.42055	-0.790082	-0.625309	-3.36102	0.185962
148	2	3	1	129S2	1	3	6	39	-0.532132	-0.289343	-0.677763	-1.52973	0.411155
148	2	4	1	129S2	1	3	6	39	0.787805	-1.01965	-0.907603	-2.71844	-0.352675
148	2	5	1	129S2	1	3	6	39	1.33112	NA	-1.05498	-3.36102	-0.294112
149	2	1	1	129S2	1	3	5	29	-1.24221	-0.897673	-0.318104	-0.359597	0.732016
149	2	2	1	129S2	1	3	5	29	-0.0225086	-1.19209	-0.189979	0.269142	0.395569
149	2	3	1	129S2	1	3	5	29	1.10158	-0.132035	-0.689937	0.31252	-0.791332
149	2	4	1	129S2	1	3	5	29	1.07075	0.383283	-0.626783	0.0872057	-0.454873
149	2	5	1	129S2	1	3	5	29	-0.200386	-0.338725	0.0550576	-0.132305	-0.791332
150	2	1	1	129S2	1	1	4	26	-1.10228	-0.206707	0.30079	0.273395	0.547891
150	2	2	1	129S2	1	1	4	26	-0.574098	-0.286557	0.0491412	0.338498	0.293853
150	2	3	1	129S2	1	1	4	26	0.313409	-0.20072	-0.0695721	0.0871498	-0.791332
150	2	4	1	129S2	1	1	4	26	0.513836	-0.301821	-0.428537	0.181557	-0.791332
150	2	5	1	129S2	1	1	4	26	1.33112	0.0722428	-0.669474	0.074604	-0.791332
151	2	1	1	129S2	1	3	5	30	-1.00662	-0.601967	-0.223272	-0.628867	1.09886
151	2	2	1	129S2	1	3	5	30	-1.24732	-0.629892	-0.312894	-0.658634	0.917684
151	2	3	1	129S2	1	3	5	30	-1.03932	-0.696068	-0.427105	-0.556094	0.748456
151	2	4	1	129S2	1	3	5	30	1.33112	-1.19209	-0.637501	0.397745	0.315367
151	2	5	1	129S2	1	3	5	30	1.33112	-0.621863	-1.05498	-0.297409	-0.572199
152	2	1	1	129S2	1	3	2	9	-1.05229	-0.54811	0.234821	-0.896299	1.55738
152	2	2	1	129S2	1	3	2	9	-1.29861	-0.117537	-0.194324	0.0522261	0.729458
152	2	3	1	129S2	1	3	2	9	0.39679	0.0122668	-0.178835	0.507866	-0.791332
152	2	4	1	129S2	1	3	2	9	0.756149	0.248913	-0.178053	0.322539	-0.791332
152	2	5	1	129S2	1	3	2	9	1.33112	0.85422	-0.750266	-0.0367135	-0.791332
153	2	1	1	129S2	1	4	4	25	-0.976813	-0.452233	-0.147329	-0.512488	0.803232
153	2	2	1	129S2	1	4	4	25	-0.395215	-0.382123	-0.282194	-0.282366	0.735774
153	2	3	1	129S2	1	4	4	25	1.25147	0.0381135	-0.898578	-0.41926	-0.0432955
153	2	4	1	129S2	1	4	4	25	0.761387	-0.738765	-0.800902	-0.369848	-0.365518
153	2	5	1	129S2	1	4	4	25	0.100136	-0.387359	-0.427728	-1.36076	-0.791332
154	2	1	1	129S2	1	3	5	32	-1.26365	-0.618543	-0.0540142	-0.635992	1.14747
154	2	2	1	129S2	1	3	5	32	-1.5231	-0.163632	-0.339013	-3.36102	0.895979
154	2	3	1	129S2	1	3	5	32	-1.56184	-0.127559	-0.362545	-3.36102	0.520357
154	2	4	1	129S2	1	3	5	32	-1.06168	-0.394862	-0.415187	-0.290156	0.791016
154	2	5	1	129S2	1	3	5	32	0.0441097	-0.525208	-0.35897	0.083868	0.525895
155	2	1	1	129S2	1	3	4	25	-1.32748	-0.462767	-0.168906	-0.222431	1.38137
155	2	2	1	129S2	1	3	4	25	-0.532535	NA	-0.0644524	0.200168	-0.611898
155	2	3	1	129S2	1	3	4	25	-0.812386	0.0805698	-0.0556397	-0.0469247	-0.791332
155	2	4	1	129S2	1	3	4	25	-0.478525	0.00473674	-0.0489096	0.0237474	-0.791332
155	2	5	1	129S2	1	3	4	25	-0.0219458	-0.658047	0.471443	-0.0148107	-0.791332
156	2	1	1	129S2	1	3	6	40	-0.548566	-0.201169	-0.329037	0.175067	0.605303
156	2	2	1	129S2	1	3	6	40	-1.06856	-0.0863316	0.455295	0.359129	-0.791332
156	2	3	1	129S2	1	3	6	40	-0.00347046	0.596015	-0.262031	0.313742	-0.791332
156	2	4	1	129S2	1	3	6	40	-0.576916	1.07433	0.424558	-0.0150062	-0.791332
156	2	5	1	129S2	1	3	6	40	-0.634409	0.609772	0.547799	-0.171108	-0.791332
157	2	1	1	129S2	1	4	1	2	-0.857322	-1.19209	-0.357223	-1.11213	1.51874
157	2	2	1	129S2	1	4	1	2	-1.36963	0.22673	-0.512388	-0.573078	1.60447
157	2	3	1	129S2	1	4	1	2	-0.0376155	-1.19209	-0.404008	-0.765862	0.299389
157	2	4	1	129S2	1	4	1	2	0.896833	-0.426019	-0.570737	-0.364788	0.172706
157	2	5	1	129S2	1	4	1	2	0.895172	0.0867107	-0.896923	-0.528271	-0.210344
158	2	1	1	129S2	1	2	4	25	-1.06039	-0.344035	-0.106052	-0.620587	1.20333
158	2	2	1	129S2	1	2	4	25	-1.21969	-0.657673	-0.245502	-0.611662	0.90044
158	2	3	1	129S2	1	2	4	25	0.255435	-0.703238	-0.665056	-0.842025	0.22136
158	2	4	1	129S2	1	2	4	25	1.33112	-1.19209	-1.05498	-3.36102	-0.4938
158	2	5	1	129S2	1	2	4	25	1.33112	-1.19209	-1.05498	-3.36102	-0.791332
159	2	1	1	129S2	1	1	1	4	-1.24873	-0.519388	-0.25799	-0.66844	1.64976
159	2	2	1	129S2	1	1	1	4	-0.99119	-0.539102	-0.382752	-0.4929	1.17666
159	2	3	1	129S2	1	1	1	4	-0.187032	-0.310597	-0.00916782	-0.697887	0.653402
159	2	4	1	129S2	1	1	1	4	0.613579	-0.986416	-0.594331	-1.48475	0.548686
159	2	5	1	129S2	1	1	1	4	0.748429	-0.261213	-0.542862	-1.19052	0.282283
160	2	1	1	129S2	1	2	5	32	-1.18514	-0.605034	-0.128988	-0.624897	1.16528
160	2	2	1	129S2	1	2	5	32	-1.34013	-0.958643	-0.313204	-0.698223	0.851258
160	2	3	1	129S2	1	2	5	32	0.0893087	-0.889573	-0.606196	-0.568967	0.548294
160	2	4	1	129S2	1	2	5	32	1.33112	-0.775569	-0.859301	-1.81724	0.198414
160	2	5	1	129S2	1	2	5	32	1.33112	-0.64313	-0.870478	-1.48692	-0.0328532
201	1	1	2	BALB/c	2	2	4	24	1.33112	0.123395	-0.627611	-1.4261	1.28896
201	1	2	2	BALB/c	2	2	4	24	1.33112	-0.271058	-0.647185	-0.0901918	1.97064
201	1	3	2	BALB/c	2	2	4	24	1.26209	-0.0336317	-0.643269	0.153209	0.784076
201	1	4	2	BALB/c	2	2	4	24	-0.461495	-0.908965	-0.248732	0.406835	0.95121
201	1	5	2	BALB/c	2	2	4	24	-0.991994	-0.183636	0.495379	0.965171	0.374785
202	1	1	2	BALB/c	2	2	2	12	0.660591	-0.289306	-0.39183	0.23667	1.50271
202	1	2	2	BALB/c	2	2	2	12	-0.197285	-0.308975	-0.0595346	0.629672	0.490286
202	1	3	2	BALB/c	2	2	2	12	-0.628902	-0.616208	0.649736	0.369166	0.43429
202	1	4	2	BALB/c	2	2	2	12	-0.420408	-0.619274	0.322352	0.481895	-0.791332
202	1	5	2	BALB/c	2	2	2	12	-0.691173	-0.839187	0.553785	0.756842	-0.791332
203	1	1	2	BALB/c	2	2	5	29	0.290945	0.206654	-0.293403	-0.32869	2.00181
203	1	2	2	BALB/c	2	2	5	29	-0.76872	-0.425291	0.763241	0.231164	0.703933
203	1	3	2	BALB/c	2	2	5	29	-0.410344	0.439069	0.66844	-0.505017	0.193819
203	1	4	2	BALB/c	2	2	5	29	-1.2252	NA	1.32316	0.0951642	0.234174
203	1	5	2	BALB/c	2	2	5	29	-0.687916	-0.689366	0.577751	0.191515	-0.791332
204	1	1	2	BALB/c	1	1	6	38	1.33112	0.495996	-0.582977	-0.136829	1.11195
204	1	2	2	BALB/c	1	1	6	38	1.33112	-0.160877	-0.596654	0.482653	0.0254212
204	1	3	2	BALB/c	1	1	6	38	0.799921	0.538723	-0.503094	-0.191278	0.415379
204	1	4	2	BALB/c	1	1	6	38	0.718902	0.187977	-0.574685	-0.498639	-0.0845788
204	1	5	2	BALB/c	1	1	6	38	0.590551	0.206804	-0.602473	-1.03626	-0.318223
205	1	1	2	BALB/c	1	3	6	38	1.33112	-0.224164	-0.68335	-1.32909	0.585322
205	1	2	2	BALB/c	1	3	6	38	1.33112	-0.606318	-0.720152	-2.23792	0.871287
205	1	3	2	BALB/c	1	3	6	38	1.33112	0.161869	-0.751605	-0.217567	0.334698
205	1	4	2	BALB/c	1	3	6	38	1.33112	0.287972	-0.983034	-0.300116	0.27731
205	1	5	2	BALB/c	1	3	6	38	0.901665	0.203638	-0.895023	-0.0953518	1.32026
206	1	1	2	BALB/c	2	1	4	25	1.33112	0.173343	-0.711066	-0.466492	1.38522
206	1	2	2	BALB/c	2	1	4	25	1.33112	-0.41895	-0.758555	0.291455	2.30741
206	1	3	2	BALB/c	2	1	4	25	1.33112	0.239808	-0.630321	0.402999	0.756243
206	1	4	2	BALB/c	2	1	4	25	-0.076819	0.0601236	-0.27385	0.501674	1.45118
206	1	5	2	BALB/c	2	1	4	25	-0.0479756	0.510838	-0.161745	0.547533	0.211674
207	1	1	2	BALB/c	2	2	6	40	1.33112	-0.0667961	-0.576469	-1.97721	1.14371
207	1	2	2	BALB/c	2	2	6	40	1.33112	0.102925	-0.68268	-0.0576792	1.98481
207	1	3	2	BALB/c	2	2	6	40	1.33112	2.10251	-0.783217	0.666957	2.01509
207	1	4	2	BALB/c	2	2	6	40	1.33112	NA	-0.851175	0.556199	0.354178
207	1	5	2	BALB/c	2	2	6	40	1.33112	-0.891402	-0.812988	0.647194	0.0818652
208	1	1	2	BALB/c	2	2	1	2	1.33112	-0.390279	-0.638974	-0.542776	2.35117
208	1	2	2	BALB/c	2	2	1	2	0.797056	-0.0438514	-0.580181	0.376437	1.10779
208	1	3	2	BALB/c	2	2	1	2	1.23418	-0.202304	-0.485312	1.10559	0.170581
208	1	4	2	BALB/c	2	2	1	2	0.493353	-0.305041	-0.168166	1.41714	0.173996
208	1	5	2	BALB/c	2	2	1	2	0.746943	-0.0238392	-0.342346	0.578428	-0.791332
209	1	1	2	BALB/c	2	2	3	19	1.33112	-0.125937	-0.719151	-1.46183	2.85276
209	1	2	2	BALB/c	2	2	3	19	0.322403	-0.349004	-0.107325	0.173935	1.45075
209	1	3	2	BALB/c	2	2	3	19	-0.47244	0.199776	-0.0351859	0.222863	0.209447
209	1	4	2	BALB/c	2	2	3	19	-0.1838	-0.0596434	0.834033	0.437528	-0.791332
209	1	5	2	BALB/c	2	2	3	19	-0.0699872	-0.229101	0.70562	0.699646	-0.791332
210	1	1	2	BALB/c	2	2	3	16	-0.531458	-0.144314	-0.216334	-0.761994	3.13873
210	1	2	2	BALB/c	2	2	3	16	0.344821	-0.702724	-0.460517	0.735145	1.42365
210	1	3	2	BALB/c	2	2	3	16	0.166295	-0.0300475	-0.302953	0.451876	1.07429
210	1	4	2	BALB/c	2	2	3	16	0.118283	0.140326	-0.223732	0.448675	0.663341
210	1	5	2	BALB/c	2	2	3	16	0.194043	0.637645	-0.223503	0.255997	0.0239878
211	1	1	2	BALB/c	2	1	6	37	1.33112	-0.127312	-0.562197	-0.333928	1.82648
211	1	2	2	BALB/c	2	1	6	37	-0.137607	-0.646342	0.23604	1.08978	0.381264
211	1	3	2	BALB/c	2	1	6	37	-0.00943627	-0.6562	0.480138	1.20516	-0.791332
211	1	4	2	BALB/c	2	1	6	37	-0.463982	-0.00457515	0.819486	1.37134	-0.791332
211	1	5	2	BALB/c	2	1	6	37	0.224903	-0.71305	0.13092	1.09629	-0.791332
212	1	1	2	BALB/c	2	3	1	4	0.406201	-0.103763	-0.352577	0.00259834	2.54995
212	1	2	2	BALB/c	2	3	1	4	-0.781179	0.183841	-0.214089	0.190901	0.464729
212	1	3	2	BALB/c	2	3	1	4	-0.0947949	-0.267974	0.525217	0.29861	-0.356462
212	1	4	2	BALB/c	2	3	1	4	-0.161187	-0.0624707	-0.395898	-0.0697194	-0.612718
212	1	5	2	BALB/c	2	3	1	4	-0.141709	NA	0.564119	0.189931	-0.284798
213	1	1	2	BALB/c	1	3	5	30	-1.36819	-0.0159793	0.179188	0.11908	1.65611
213	1	2	2	BALB/c	1	3	5	30	-1.67344	0.117527	0.0304118	-0.172482	0.732111
213	1	3	2	BALB/c	1	3	5	30	-1.49832	0.165234	-0.135877	-0.0105993	0.0341517
213	1	4	2	BALB/c	1	3	5	30	-0.832126	-0.192646	-0.157904	0.119907	-0.791332
213	1	5	2	BALB/c	1	3	5	30	-1.56677	0.211735	-0.321234	-0.249886	-0.791332
214	1	1	2	BALB/c	1	1	3	16	-1.27884	0.00901152	-0.376499	-0.3936	3.15852
214	1	2	2	BALB/c	1	1	3	16	-0.244802	-0.399858	-0.182896	0.289545	0.827899
214	1	3	2	BALB/c	1	1	3	16	-0.75481	0.600835	0.575147	0.504857	0.35661
214	1	4	2	BALB/c	1	1	3	16	-0.443227	0.804819	-0.24003	0.0996315	-0.791332
214	1	5	2	BALB/c	1	1	3	16	-0.0739661	0.453996	0.355541	0.440543	0.290994
215	1	1	2	BALB/c	2	2	5	30	-0.466167	0.47935	-0.126142	-0.310535	2.70812
215	1	2	2	BALB/c	2	2	5	30	-1.72774	-0.287235	0.31014	0.720874	0.816045
215	1	3	2	BALB/c	2	2	5	30	-2.1523	-0.449893	1.3592	0.707554	-0.791332
215	1	4	2	BALB/c	2	2	5	30	-2.07281	-0.508824	1.84371	0.759441	-0.791332
215	1	5	2	BALB/c	2	2	5	30	-1.26593	-0.317949	1.20968	1.0227	-0.791332
216	1	1	2	BALB/c	2	4	6	37	1.33112	-0.00892367	-0.641195	-0.420829	1.81542
216	1	2	2	BALB/c	2	4	6	37	1.33112	-0.00261016	-0.575757	-0.0369094	1.05553
216	1	3	2	BALB/c	2	4	6	37	0.800648	-0.056234	-0.666533	0.176755	0.8701
216	1	4	2	BALB/c	2	4	6	37	0.897095	0.657611	-0.594723	0.0943181	0.594122
216	1	5	2	BALB/c	2	4	6	37	0.140247	-0.0041182	-0.222376	0.264258	0.107202
217	1	1	2	BALB/c	2	3	2	10	0.314745	0.370701	-0.391801	-0.170136	2.42956
217	1	2	2	BALB/c	2	3	2	10	-0.264416	-0.137539	-0.311356	0.282558	0.506648
217	1	3	2	BALB/c	2	3	2	10	-0.85194	0.188597	0.561076	0.425581	0.308545
217	1	4	2	BALB/c	2	3	2	10	-0.678358	0.472396	0.317097	0.38634	-0.791332
217	1	5	2	BALB/c	2	3	2	10	-0.913471	0.519743	0.629167	0.294721	-0.791332
218	1	1	2	BALB/c	2	2	1	3	1.33112	-0.335297	-0.654353	-2.68767	1.92347
218	1	2	2	BALB/c	2	2	1	3	0.356761	-0.523502	-0.570065	-0.879335	1.16793
218	1	3	2	BALB/c	2	2	1	3	-1.28528	-0.415792	1.34142	-0.251472	1.55736
218	1	4	2	BALB/c	2	2	1	3	-1.58818	-0.511361	0.788772	-0.0126882	0.489429
218	1	5	2	BALB/c	2	2	1	3	-1.6438	-0.877332	1.08619	0.203121	0.327144
219	1	1	2	BALB/c	2	3	1	1	0.205961	0.0101094	-0.399011	-0.39508	3.04337
219	1	2	2	BALB/c	2	3	1	1	-0.68961	-0.583031	-0.359917	0.245601	0.718622
219	1	3	2	BALB/c	2	3	1	1	-1.52843	-0.236848	0.415026	0.389072	0.341277
219	1	4	2	BALB/c	2	3	1	1	-1.57579	-1.10093	1.6583	0.307966	-0.791332
219	1	5	2	BALB/c	2	3	1	1	-0.879941	-0.458426	0.931504	0.210985	-0.791332
220	1	1	2	BALB/c	2	1	1	3	-0.641649	-0.365807	0.186452	-0.636	2.18602
220	1	2	2	BALB/c	2	1	1	3	-1.18917	-0.585136	0.734375	0.418668	0.456466
220	1	3	2	BALB/c	2	1	1	3	-0.884135	-0.627812	1.01833	0.444966	0.393997
220	1	4	2	BALB/c	2	1	1	3	-1.18508	-0.889047	1.40888	0.30101	-0.357057
220	1	5	2	BALB/c	2	1	1	3	-1.5698	-1.19209	1.03732	0.415395	0.199857
222	1	1	2	BALB/c	2	3	2	9	0.993299	-0.213725	-0.802625	0.0904712	2.45335
222	1	2	2	BALB/c	2	3	2	9	-0.0933183	0.0610143	-0.288251	0.210621	0.951907
222	1	3	2	BALB/c	2	3	2	9	0.00680436	0.613217	-0.304861	0.198119	0.0554103
222	1	4	2	BALB/c	2	3	2	9	-0.358912	0.531479	0.209138	0.1071	0.0479882
222	1	5	2	BALB/c	2	3	2	9	-0.280654	0.541928	-0.0727447	0.162061	-0.791332
223	1	1	2	BALB/c	2	2	5	32	0.827016	0.304817	-0.575213	-0.334071	1.62459
223	1	2	2	BALB/c	2	2	5	32	-0.372492	-0.0931222	-0.133453	0.260534	1.03762
223	1	3	2	BALB/c	2	2	5	32	-0.271061	0.809281	0.286541	0.252552	0.055442
223	1	4	2	BALB/c	2	2	5	32	-0.270362	-0.162344	0.201235	0.330503	0.33878
223	1	5	2	BALB/c	2	2	5	32	0.0640473	0.168419	0.268359	0.507751	-0.791332
224	1	1	2	BALB/c	2	4	3	18	1.33112	-0.0811947	-0.729006	-1.12002	2.31269
224	1	2	2	BALB/c	2	4	3	18	0.626319	-0.493983	-0.349902	1.08676	1.01039
224	1	3	2	BALB/c	2	4	3	18	-0.394111	-0.0146068	-0.082025	2.24689	-0.791332
224	1	4	2	BALB/c	2	4	3	18	-0.462638	-0.640254	0.217964	1.40013	-0.791332
224	1	5	2	BALB/c	2	4	3	18	-0.326725	-0.364495	0.0322797	1.38593	-0.791332
225	1	1	2	BALB/c	2	3	1	2	-0.445311	-1.19209	0.415128	0.789942	1.05466
225	1	2	2	BALB/c	2	3	1	2	-0.868724	-0.643042	1.17955	0.511891	-0.791332
225	1	3	2	BALB/c	2	3	1	2	-1.10434	0.40024	1.97287	0.71411	-0.791332
225	1	4	2	BALB/c	2	3	1	2	-1.04599	0.270395	2.43653	0.270348	-0.791332
225	1	5	2	BALB/c	2	3	1	2	-0.917818	0.12424	2.00415	0.557505	-0.791332
226	1	1	2	BALB/c	1	4	5	30	-0.632047	-0.0947385	-0.143225	0.0172014	2.43586
226	1	2	2	BALB/c	1	4	5	30	-0.68425	-0.016117	0.22154	0.273555	0.228279
226	1	3	2	BALB/c	1	4	5	30	-0.103978	0.708652	0.0262825	0.653137	-0.791332
226	1	4	2	BALB/c	1	4	5	30	-0.0968513	0.592622	-0.00726278	0.482883	-0.791332
226	1	5	2	BALB/c	1	4	5	30	-0.0429852	0.459305	0.0755069	0.310521	-0.791332
227	1	1	2	BALB/c	2	4	4	25	1.33112	0.625164	-0.60896	-3.36102	1.3787
227	1	2	2	BALB/c	2	4	4	25	0.708737	-0.830099	-0.412785	-0.438441	1.42311
227	1	3	2	BALB/c	2	4	4	25	-0.241283	NA	-0.277715	-0.361877	0.0421643
227	1	4	2	BALB/c	2	4	4	25	-0.373007	0.530782	-0.117681	-0.228147	-0.791332
227	1	5	2	BALB/c	2	4	4	25	-0.633102	NA	-0.312542	0.205369	-0.791332
228	1	1	2	BALB/c	2	1	5	29	1.33112	0.32913	-0.551088	-0.592206	1.85062
228	1	2	2	BALB/c	2	1	5	29	-0.161242	-0.651157	0.072753	0.396692	1.6921
228	1	3	2	BALB/c	2	1	5	29	-0.304939	-0.195916	0.571528	0.654925	0.21635
228	1	4	2	BALB/c	2	1	5	29	0.0931694	0.388359	0.49797	1.03138	-0.791332
228	1	5	2	BALB/c	2	1	5	29	0.313726	-0.695999	0.618321	1.38347	-0.791332
229	1	1	2	BALB/c	2	3	3	18	1.33112	0.384936	-0.671055	-0.20368	2.08808
229	1	2	2	BALB/c	2	3	3	18	0.155742	-0.603293	-0.378228	0.431939	1.38912
229	1	3	2	BALB/c	2	3	3	18	-0.494391	0.577041	-0.153652	0.563794	-0.791332
229	1	4	2	BALB/c	2	3	3	18	-0.267552	-0.0468853	0.802685	0.431674	-0.791332
229	1	5	2	BALB/c	2	3	3	18	-0.764702	0.122044	0.490448	0.68955	-0.791332
230	1	1	2	BALB/c	2	2	2	11	1.33112	0.864377	-0.663549	-0.230193	1.57961
230	1	2	2	BALB/c	2	2	2	11	0.945508	-0.854773	-0.812717	-0.077907	2.46424
230	1	3	2	BALB/c	2	2	2	11	-0.550388	0.276658	-0.292182	0.140995	0.825922
230	1	4	2	BALB/c	2	2	2	11	-0.729833	-0.307625	0.230237	0.120274	-0.0330377
230	1	5	2	BALB/c	2	2	2	11	-0.554765	-0.341489	0.617285	-0.00965424	-0.791332
231	2	1	2	BALB/c	2	3	2	12	-0.132481	0.433085	-0.265096	-0.126907	1.74327
231	2	2	2	BALB/c	2	3	2	12	-0.571135	-0.0568461	-0.0718729	0.408112	0.503758
231	2	3	2	BALB/c	2	3	2	12	-0.309663	0.154424	0.441335	0.348059	-0.00543954
231	2	4	2	BALB/c	2	3	2	12	-0.416459	0.100362	0.326785	0.374904	-0.791332
231	2	5	2	BALB/c	2	3	2	12	-0.656375	0.626453	0.964392	0.253186	-0.0610073
232	2	1	2	BALB/c	2	2	5	31	0.554041	-0.0275586	-0.473504	-0.0300229	1.30007
232	2	2	2	BALB/c	2	2	5	31	-0.801335	0.0457844	-0.0268244	0.298221	0.434337
232	2	3	2	BALB/c	2	2	5	31	-0.605732	0.195607	1.12059	0.242505	-0.791332
232	2	4	2	BALB/c	2	2	5	31	-0.918529	-0.112399	0.64765	0.177286	-0.791332
232	2	5	2	BALB/c	2	2	5	31	-1.41408	-0.0651892	1.10272	-0.0800518	0.327026
233	2	1	2	BALB/c	2	1	6	38	0.680363	0.0692748	-0.336902	0.198523	1.18553
233	2	2	2	BALB/c	2	1	6	38	1.01004	0.0919236	-0.274702	0.536995	0.486092
233	2	3	2	BALB/c	2	1	6	38	0.648635	0.316267	-0.104057	0.396191	-0.427005
233	2	4	2	BALB/c	2	1	6	38	-0.17929	0.524941	0.828587	0.326027	-0.791332
233	2	5	2	BALB/c	2	1	6	38	0.271116	0.417861	0.097196	0.758375	-0.791332
234	2	1	2	BALB/c	2	2	6	39	1.07624	-0.674671	-0.387267	0.309931	1.18018
234	2	2	2	BALB/c	2	2	6	39	0.418992	-0.0245822	-0.0712748	1.12589	0.329321
234	2	3	2	BALB/c	2	2	6	39	-0.114828	-0.123347	0.137265	0.734035	-0.791332
234	2	4	2	BALB/c	2	2	6	39	-0.302782	-1.19209	0.455902	0.759003	-0.791332
234	2	5	2	BALB/c	2	2	6	39	-0.490745	-0.550299	0.522312	0.820895	-0.791332
235	2	1	2	BALB/c	2	1	4	23	1.33112	0.252182	-0.664454	-0.290595	1.36139
235	2	2	2	BALB/c	2	1	4	23	1.33112	0.50872	-0.799723	0.390344	0.97782
235	2	3	2	BALB/c	2	1	4	23	0.142305	0.192019	-0.467668	0.189288	0.654311
235	2	4	2	BALB/c	2	1	4	23	0.243438	NA	0.123746	0.403813	0.451153
235	2	5	2	BALB/c	2	1	4	23	0.301317	0.258034	-0.108887	0.298688	-0.791332
236	2	1	2	BALB/c	2	3	4	23	0.673086	0.0632812	-0.575149	0.0481561	1.83606
236	2	2	2	BALB/c	2	3	4	23	-0.455207	-0.0463045	-0.0483527	0.181054	0.363894
236	2	3	2	BALB/c	2	3	4	23	-0.602415	0.712163	0.233646	0.606728	-0.791332
236	2	4	2	BALB/c	2	3	4	23	-1.07524	0.404714	0.952151	0.55675	-0.791332
236	2	5	2	BALB/c	2	3	4	23	-0.0245022	-0.0406795	0.66293	0.332955	-0.791332
237	2	1	2	BALB/c	2	1	4	24	0.65857	0.137696	-0.343312	-0.471435	1.51001
237	2	2	2	BALB/c	2	1	4	24	0.258091	0.07515	-0.392476	0.0464358	0.936525
237	2	3	2	BALB/c	2	1	4	24	0.488746	0.604042	-0.103347	0.409119	0.228367
237	2	4	2	BALB/c	2	1	4	24	0.570932	1.00107	-0.131027	0.387049	-0.791332
237	2	5	2	BALB/c	2	1	4	24	-0.104439	0.787476	0.0581074	0.205595	-0.10405
238	2	1	2	BALB/c	2	2	1	1	1.33112	-0.613683	-0.77159	-2.13645	1.53832
238	2	2	2	BALB/c	2	2	1	1	-0.304037	-0.171976	-0.601149	-0.213527	2.6317
238	2	3	2	BALB/c	2	2	1	1	-0.474773	-0.0631979	0.00496667	0.297118	0.547506
238	2	4	2	BALB/c	2	2	1	1	-0.739592	NA	0.429346	0.00401176	-0.791332
238	2	5	2	BALB/c	2	2	1	1	0.228869	-0.607587	-0.0834811	0.0757169	0.532373
239	2	1	2	BALB/c	2	3	3	18	0.511927	0.527742	-0.379216	-0.393599	1.33444
239	2	2	2	BALB/c	2	3	3	18	0.733618	0.27249	-0.187538	0.420163	-0.791332
239	2	3	2	BALB/c	2	3	3	18	-0.0445856	0.0249098	0.352961	0.515382	0.198255
239	2	4	2	BALB/c	2	3	3	18	-0.0728072	0.0260598	0.258727	0.571257	-0.791332
239	2	5	2	BALB/c	2	3	3	18	-0.208443	-0.0504202	0.801893	0.692407	-0.791332
240	2	1	2	BALB/c	2	1	2	12	1.33112	0.407502	-0.770572	-0.418133	1.51063
240	2	2	2	BALB/c	2	1	2	12	1.33112	0.742676	-0.644886	0.119047	0.889306
240	2	3	2	BALB/c	2	1	2	12	0.647489	0.678904	-0.541989	0.0502864	0.214732
240	2	4	2	BALB/c	2	1	2	12	0.460065	-0.231746	-0.510778	0.0350456	-0.301532
240	2	5	2	BALB/c	2	1	2	12	-0.312429	0.86143	0.337123	0.0331153	-0.269547
241	2	1	2	BALB/c	2	4	4	23	-0.615073	0.0642651	-0.236237	-0.485832	1.27066
241	2	2	2	BALB/c	2	4	4	23	-0.0354703	0.0518672	0.609385	0.26409	-0.141317
241	2	3	2	BALB/c	2	4	4	23	-0.844154	0.503579	1.3056	0.248993	-0.791332
241	2	4	2	BALB/c	2	4	4	23	-0.709766	0.349751	1.04719	0.208899	-0.791332
241	2	5	2	BALB/c	2	4	4	23	-0.449635	1.06836	0.730077	0.299745	-0.791332
242	2	1	2	BALB/c	2	1	6	37	0.73188	0.549139	-0.410902	0.282891	1.03596
242	2	2	2	BALB/c	2	1	6	37	0.233945	0.319902	-0.0530751	0.651198	0.362637
242	2	3	2	BALB/c	2	1	6	37	-0.745685	0.276973	0.224451	0.68591	-0.791332
242	2	4	2	BALB/c	2	1	6	37	-0.0261665	-0.178166	0.806665	1.15299	-0.791332
242	2	5	2	BALB/c	2	1	6	37	-0.409684	0.695428	1.28396	0.795695	-0.791332
243	2	1	2	BALB/c	2	2	2	12	-0.0128959	0.147903	-0.242013	-0.0954374	1.35414
243	2	2	2	BALB/c	2	2	2	12	-0.430609	-0.309558	-0.151219	0.273354	0.415132
243	2	3	2	BALB/c	2	2	2	12	-0.390654	-0.101922	1.03221	0.348115	-0.791332
243	2	4	2	BALB/c	2	2	2	12	-0.586496	0.262197	1.0084	0.456234	-0.791332
243	2	5	2	BALB/c	2	2	2	12	-0.329838	-0.332298	0.578972	0.527695	-0.791332
244	2	1	2	BALB/c	2	1	3	19	0.10244	0.160564	-0.434375	-0.415001	1.39038
244	2	2	2	BALB/c	2	1	3	19	1.18809	NA	-0.300018	-0.0624793	0.816401
244	2	3	2	BALB/c	2	1	3	19	1.33112	0.0744742	-0.270308	0.393225	0.192574
244	2	4	2	BALB/c	2	1	3	19	-0.279581	0.689953	-0.253405	0.598288	-0.103997
244	2	5	2	BALB/c	2	1	3	19	-0.268209	0.507164	0.235045	0.733553	-0.791332
245	2	1	2	BALB/c	2	4	1	4	1.33112	0.491329	-0.518955	-1.11686	2.22025
245	2	2	2	BALB/c	2	4	1	4	0.173031	0.213097	-0.254929	0.024879	0.309414
245	2	3	2	BALB/c	2	4	1	4	-0.389106	NA	0.025439	0.353014	-0.471582
245	2	4	2	BALB/c	2	4	1	4	-0.334886	-0.631291	0.466747	0.650308	-0.791332
245	2	5	2	BALB/c	2	4	1	4	-0.249355	-0.478156	0.316338	-0.0801078	-0.365859
246	2	1	2	BALB/c	2	1	1	2	1.33112	0.023781	-0.64013	0.0353468	2.15878
246	2	2	2	BALB/c	2	1	1	2	0.0559685	-0.479824	0.267417	1.03246	0.423657
246	2	3	2	BALB/c	2	1	1	2	-0.332412	-0.770104	0.672101	1.23238	-0.791332
246	2	4	2	BALB/c	2	1	1	2	-1.15231	-0.490833	0.688532	0.780995	-0.791332
246	2	5	2	BALB/c	2	1	1	2	-0.811327	-0.248056	1.35851	0.827252	-0.791332
247	2	1	2	BALB/c	2	1	2	9	-0.311679	-0.696066	-0.27195	-0.397965	1.92503
247	2	2	2	BALB/c	2	1	2	9	0.69551	0.0262767	-0.18925	0.144417	0.426107
247	2	3	2	BALB/c	2	1	2	9	-0.0744836	-0.0950488	0.222955	0.148175	0.343042
247	2	4	2	BALB/c	2	1	2	9	0.323157	0.185554	0.156956	0.14576	-0.791332
247	2	5	2	BALB/c	2	1	2	9	-0.359735	-0.668241	0.422954	0.312369	-0.791332
248	2	1	2	BALB/c	1	2	1	4	0.73045	-1.19209	-0.278912	0.154672	1.68223
248	2	2	2	BALB/c	1	2	1	4	0.139479	-0.639563	0.0763298	1.6107	0.241132
248	2	3	2	BALB/c	1	2	1	4	0.98503	0.339791	-0.0927476	1.24614	-0.791332
248	2	4	2	BALB/c	1	2	1	4	1.13008	1.36697	-0.586427	1.10788	-0.121497
248	2	5	2	BALB/c	1	2	1	4	1.10489	0.125656	-0.756458	1.46934	0.237636
249	2	1	2	BALB/c	2	4	5	30	1.17291	0.0454009	-0.480547	-0.538953	1.16337
249	2	2	2	BALB/c	2	4	5	30	1.33112	-0.763833	-0.570265	0.349425	0.751969
249	2	3	2	BALB/c	2	4	5	30	1.33112	-0.584681	-0.390782	0.521492	0.549731
249	2	4	2	BALB/c	2	4	5	30	1.33112	-0.575427	-0.621012	0.746454	0.183999
249	2	5	2	BALB/c	2	4	5	30	1.33112	-0.728468	-0.237286	1.10788	0.351032
250	2	1	2	BALB/c	2	3	3	17	-0.510622	0.410052	-0.265457	-0.182843	1.31462
250	2	2	2	BALB/c	2	3	3	17	-0.0971437	0.050589	-0.353462	0.0693165	1.0596
250	2	3	2	BALB/c	2	3	3	17	0.176589	0.209368	-0.266976	0.332287	0.349069
250	2	4	2	BALB/c	2	3	3	17	-0.976454	NA	1.07128	0.261087	0.280832
250	2	5	2	BALB/c	2	3	3	17	-1.54546	0.131308	1.24405	0.111595	-0.791332
251	2	1	2	BALB/c	2	4	5	32	1.33112	0.702991	-0.383897	-0.0313962	0.85715
251	2	2	2	BALB/c	2	4	5	32	1.33112	0.271609	-0.668699	0.708182	0.651003
251	2	3	2	BALB/c	2	4	5	32	-0.887085	-0.241656	0.336814	0.1183	0.563262
251	2	4	2	BALB/c	2	4	5	32	-0.539633	0.316924	1.00218	0.48795	-0.791332
251	2	5	2	BALB/c	2	4	5	32	-0.874777	0.45061	1.0217	0.708058	-0.791332
252	2	1	2	BALB/c	2	4	3	18	-0.596158	0.208859	-0.117125	-0.172838	1.48614
252	2	2	2	BALB/c	2	4	3	18	-1.16624	-0.521083	0.935943	0.276179	0.464689
252	2	3	2	BALB/c	2	4	3	18	-1.53899	0.128486	1.05598	0.407963	-0.791332
252	2	4	2	BALB/c	2	4	3	18	-1.54358	-0.630066	1.00906	0.329368	-0.791332
252	2	5	2	BALB/c	2	4	3	18	-1.91843	0.00642128	0.518024	0.345476	0.423349
253	2	1	2	BALB/c	2	1	5	32	0.829348	0.587827	-0.431056	-0.244105	0.930983
253	2	2	2	BALB/c	2	1	5	32	0.611447	0.175709	-0.314759	0.469685	0.776054
253	2	3	2	BALB/c	2	1	5	32	1.0426	-0.0702087	-0.606032	0.100152	-0.0595699
253	2	4	2	BALB/c	2	1	5	32	0.087645	0.542281	0.211373	0.601589	-0.0458951
253	2	5	2	BALB/c	2	1	5	32	0.122978	-0.326708	1.10876	0.955209	-0.791332
254	2	1	2	BALB/c	2	2	2	10	1.33112	0.105254	-0.699508	-0.358651	1.7607
254	2	2	2	BALB/c	2	2	2	10	-0.0039011	-0.0682841	-0.132355	0.440075	0.342007
254	2	3	2	BALB/c	2	2	2	10	-0.254026	-1.19209	0.0808181	0.734571	-0.791332
254	2	4	2	BALB/c	2	2	2	10	-0.184386	-0.328107	0.742355	1.08461	-0.791332
254	2	5	2	BALB/c	2	2	2	10	-0.928686	-0.159415	1.2539	0.644524	-0.791332
255	2	1	2	BALB/c	2	4	6	37	1.33112	0.691352	-0.701563	-0.304296	0.938236
255	2	2	2	BALB/c	2	4	6	37	1.2022	-0.771999	-0.313237	0.679069	0.682598
255	2	3	2	BALB/c	2	4	6	37	1.33112	0.324815	-0.242793	0.924833	0.2894
255	2	4	2	BALB/c	2	4	6	37	1.33112	0.297842	-0.337129	0.83834	-0.791332
255	2	5	2	BALB/c	2	4	6	37	-0.794048	0.419093	0.921428	0.829453	-0.791332
256	2	1	2	BALB/c	1	1	2	11	1.33112	-0.0943519	-0.615929	-0.0532088	2.07254
256	2	2	2	BALB/c	1	1	2	11	0.0351787	0.0164271	-0.0470784	0.0938113	0.589331
256	2	3	2	BALB/c	1	1	2	11	0.0374059	0.48511	-0.118756	0.000112602	0.447737
256	2	4	2	BALB/c	1	1	2	11	1.33112	-0.0442423	-0.811276	-0.295236	-0.469863
256	2	5	2	BALB/c	1	1	2	11	1.1225	1.3805	-0.752748	-0.334103	0.186755
257	2	1	2	BALB/c	2	3	4	24	1.33112	-0.10246	-0.716235	-0.0821899	1.42254
257	2	2	2	BALB/c	2	3	4	24	-0.523649	-0.0623807	0.550925	0.660843	-0.791332
257	2	3	2	BALB/c	2	3	4	24	-0.0610629	0.386962	-0.0117262	0.579569	-0.791332
257	2	4	2	BALB/c	2	3	4	24	-0.707664	-0.311337	0.648866	0.785275	-0.791332
257	2	5	2	BALB/c	2	3	4	24	-0.46834	0.441692	1.20167	0.549905	-0.791332
258	2	1	2	BALB/c	2	4	4	24	1.33112	-0.0976052	-0.71857	-0.0792511	1.22937
258	2	2	2	BALB/c	2	4	4	24	0.370136	-0.20939	-0.33899	0.200034	1.39592
258	2	3	2	BALB/c	2	4	4	24	-0.616445	0.164307	0.18674	0.312511	0.931559
258	2	4	2	BALB/c	2	4	4	24	-1.00002	-0.00757208	0.566311	0.550586	0.20603
258	2	5	2	BALB/c	2	4	4	24	-0.974382	0.043619	0.584755	0.792204	0.294284
259	2	1	2	BALB/c	2	3	3	19	-0.580567	-0.0575913	0.449019	0.696307	0.792001
259	2	2	2	BALB/c	2	3	3	19	0.450164	-0.67781	0.439001	0.799509	-0.791332
259	2	3	2	BALB/c	2	3	3	19	-0.111637	-0.362047	-0.0194559	1.32462	-0.791332
259	2	4	2	BALB/c	2	3	3	19	-1.03918	NA	0.819026	1.25201	-0.791332
259	2	5	2	BALB/c	2	3	3	19	-0.662359	NA	0.89804	1.27262	-0.791332
260	2	1	2	BALB/c	2	3	6	37	-0.51314	0.0224137	-0.368401	-0.384984	1.06393
260	2	2	2	BALB/c	2	3	6	37	-0.528884	0.406486	0.400242	0.252915	0.361179
260	2	3	2	BALB/c	2	3	6	37	-0.433673	-0.038279	0.092782	0.326931	-0.791332
260	2	4	2	BALB/c	2	3	6	37	-0.815967	0.0559198	0.2055	0.36192	-0.791332
260	2	5	2	BALB/c	2	3	6	37	-1.19732	-0.120079	0.906685	0.312073	-0.791332
301	1	1	3	C57BL/6	2	3	5	31	-0.374875	-0.0730009	0.179479	0.909872	0.263798
301	1	2	3	C57BL/6	2	3	5	31	-0.49272	0.0725554	0.438268	0.799692	-0.791332
301	1	3	3	C57BL/6	2	3	5	31	0.149849	0.429334	0.446597	0.308041	-0.791332
301	1	4	3	C57BL/6	2	3	5	31	-0.214961	0.15403	0.320179	0.904892	-0.791332
301	1	5	3	C57BL/6	2	3	5	31	-1.17079	NA	1.13262	0.918883	-0.791332
302	1	1	3	C57BL/6	1	3	3	19	0.0281475	0.275651	0.151625	0.766935	0.410608
302	1	2	3	C57BL/6	1	3	3	19	0.0419626	0.544076	0.0801304	0.293276	-0.791332
302	1	3	3	C57BL/6	1	3	3	19	-0.0302721	0.961857	1.10043	0.0413495	-0.791332
302	1	4	3	C57BL/6	1	3	3	19	0.839127	0.922068	-0.121821	-0.0652586	-0.791332
302	1	5	3	C57BL/6	1	3	3	19	0.409089	1.0803	-0.163153	0.0249305	-0.791332
303	1	1	3	C57BL/6	2	3	3	17	-0.126881	-0.385802	0.0249328	0.789572	0.381869
303	1	2	3	C57BL/6	2	3	3	17	-0.402308	0.0373703	0.22151	0.756152	-0.791332
303	1	3	3	C57BL/6	2	3	3	17	-0.630553	0.49544	0.863038	0.610666	-0.791332
303	1	4	3	C57BL/6	2	3	3	17	-0.755812	-0.265502	0.949494	0.398075	-0.791332
303	1	5	3	C57BL/6	2	3	3	17	-0.596879	0.40127	0.539571	0.45344	-0.791332
304	1	1	3	C57BL/6	1	4	5	32	0.419469	-0.553589	-0.171399	1.15333	-0.791332
304	1	2	3	C57BL/6	1	4	5	32	-0.342331	0.656611	0.552239	0.489834	-0.791332
304	1	3	3	C57BL/6	1	4	5	32	-0.268251	0.158428	0.474011	0.571086	-0.791332
304	1	4	3	C57BL/6	1	4	5	32	0.065195	0.352482	0.119728	0.298386	-0.791332
304	1	5	3	C57BL/6	1	4	5	32	0.173226	0.386594	0.0802808	0.342321	-0.791332
305	1	1	3	C57BL/6	2	4	2	10	0.271348	0.378028	-0.0944924	0.650887	0.230002
305	1	2	3	C57BL/6	2	4	2	10	0.352136	-0.0484444	-0.289478	0.0452941	-0.791332
305	1	3	3	C57BL/6	2	4	2	10	0.10741	0.755532	0.341548	0.0305849	-0.791332
305	1	4	3	C57BL/6	2	4	2	10	0.700299	1.01804	-0.339067	-0.0380409	-0.791332
305	1	5	3	C57BL/6	2	4	2	10	-0.332882	0.457966	1.64234	-0.0940649	-0.791332
306	1	1	3	C57BL/6	1	2	1	4	-0.125036	0.348071	0.396026	0.575731	0.239928
306	1	2	3	C57BL/6	1	2	1	4	-0.183113	0.40412	0.698254	0.143413	-0.791332
306	1	3	3	C57BL/6	1	2	1	4	0.0484603	0.477012	0.959614	0.164551	-0.791332
306	1	4	3	C57BL/6	1	2	1	4	-0.532928	0.489706	0.95005	0.189288	-0.791332
306	1	5	3	C57BL/6	1	2	1	4	0.853076	1.16046	-0.0111631	0.0138768	-0.791332
307	1	1	3	C57BL/6	1	1	6	39	0.207615	0.328746	0.194661	-0.0405284	0.345773
307	1	2	3	C57BL/6	1	1	6	39	-1.16272	-0.37541	1.65886	0.296689	-0.791332
307	1	3	3	C57BL/6	1	1	6	39	0.151972	1.13434	0.385329	-0.0244786	-0.791332
307	1	4	3	C57BL/6	1	1	6	39	0.514905	0.817739	-0.383634	-0.131348	-0.791332
307	1	5	3	C57BL/6	1	1	6	39	0.988828	0.890764	-0.695802	-0.253672	-0.791332
308	1	1	3	C57BL/6	1	2	2	9	-0.225906	-0.795764	0.416779	1.18722	-0.791332
308	1	2	3	C57BL/6	1	2	2	9	-0.124562	-0.183896	1.18792	0.385949	-0.791332
308	1	3	3	C57BL/6	1	2	2	9	0.2516	0.270379	0.391274	0.113109	-0.791332
308	1	4	3	C57BL/6	1	2	2	9	-0.325921	0.954582	1.12447	0.0425091	-0.791332
308	1	5	3	C57BL/6	1	2	2	9	0.303683	0.70816	0.0537158	0.0440632	-0.791332
309	1	1	3	C57BL/6	1	1	4	23	1.04274	0.31416	-0.498643	-0.271773	0.748128
309	1	2	3	C57BL/6	1	1	4	23	0.289603	0.725475	0.235533	-0.195036	0.316724
309	1	3	3	C57BL/6	1	1	4	23	0.832268	0.501846	0.232672	-0.094901	-0.791332
309	1	4	3	C57BL/6	1	1	4	23	1.33112	NA	-1.05498	-3.36102	-0.791332
309	1	5	3	C57BL/6	1	1	4	23	0.65527	0.512581	-0.056729	-0.242106	-0.791332
310	1	1	3	C57BL/6	1	1	4	24	1.33112	-0.45485	-0.776891	-0.661255	0.660525
310	1	2	3	C57BL/6	1	1	4	24	1.33112	0.888912	-0.753189	-0.675143	-0.267442
310	1	3	3	C57BL/6	1	1	4	24	1.33112	0.493822	-0.687703	-1.18578	-0.180275
310	1	4	3	C57BL/6	1	1	4	24	1.33112	0.506462	-0.779343	-0.379301	0.10894
310	1	5	3	C57BL/6	1	1	4	24	1.33112	1.55689	-0.764231	-0.560736	-0.791332
311	1	1	3	C57BL/6	1	4	3	17	-0.337942	-0.9152	0.127419	0.752696	0.139311
311	1	2	3	C57BL/6	1	4	3	17	0.363754	NA	0.0235876	0.204243	-0.791332
311	1	3	3	C57BL/6	1	4	3	17	0.652775	0.934718	-0.969632	-0.442109	-0.791332
311	1	4	3	C57BL/6	1	4	3	17	0.741642	0.757619	-0.470586	-0.00452532	-0.791332
311	1	5	3	C57BL/6	1	4	3	17	0.472382	0.26415	-0.221445	-0.26351	-0.791332
312	1	1	3	C57BL/6	2	2	6	38	0.679482	0.255391	-0.136803	0.0594973	0.500013
312	1	2	3	C57BL/6	2	2	6	38	0.453631	0.454681	-0.0213666	0.465037	-0.791332
312	1	3	3	C57BL/6	2	2	6	38	0.5787	0.394738	-0.109509	0.18543	-0.791332
312	1	4	3	C57BL/6	2	2	6	38	0.486993	1.21535	0.0483702	-0.8942	-0.791332
312	1	5	3	C57BL/6	2	2	6	38	-0.313466	0.58252	1.00002	-0.0532817	-0.791332
313	1	1	3	C57BL/6	2	1	5	32	0.0658908	-1.19209	0.00773613	1.13899	0.367108
313	1	2	3	C57BL/6	2	1	5	32	-0.139015	-0.712616	0.611709	1.49558	-0.791332
313	1	3	3	C57BL/6	2	1	5	32	-0.372482	-0.530677	1.00148	2.19428	-0.791332
313	1	4	3	C57BL/6	2	1	5	32	-0.73544	-0.592714	1.15059	2.32039	-0.791332
313	1	5	3	C57BL/6	2	1	5	32	-0.395211	0.526891	0.487368	1.46485	-0.791332
314	1	1	3	C57BL/6	1	2	4	23	1.15233	NA	-0.485409	0.2317	0.729161
314	1	2	3	C57BL/6	1	2	4	23	0.834158	0.744501	-0.0731866	0.103006	0.23499
314	1	3	3	C57BL/6	1	2	4	23	1.33112	1.35634	-0.495467	-0.150375	-0.242686
314	1	4	3	C57BL/6	1	2	4	23	1.33112	0.494896	-0.651172	-0.134211	-0.12115
314	1	5	3	C57BL/6	1	2	4	23	1.33112	0.926685	-0.713827	-0.338015	0.128706
315	1	1	3	C57BL/6	1	4	4	24	1.02973	0.977698	-0.299598	0.297204	-0.0626236
315	1	2	3	C57BL/6	1	4	4	24	-0.432679	1.18209	0.608506	0.422178	-0.791332
315	1	3	3	C57BL/6	1	4	4	24	0.299189	0.676469	0.0360136	0.0291301	-0.791332
315	1	4	3	C57BL/6	1	4	4	24	-0.0251594	1.28694	-0.122531	0.0603484	-0.791332
315	1	5	3	C57BL/6	1	4	4	24	0.300036	1.16606	-0.135498	-0.112812	-0.791332
316	1	1	3	C57BL/6	1	1	2	12	-0.111108	-0.535059	0.519896	0.944451	0.420386
316	1	2	3	C57BL/6	1	1	2	12	-0.812708	-1.19209	1.67627	0.536856	-0.791332
316	1	3	3	C57BL/6	1	1	2	12	-0.781855	-0.0768909	1.4365	0.634859	-0.791332
316	1	4	3	C57BL/6	1	1	2	12	-0.354052	NA	1.31637	0.688142	-0.791332
316	1	5	3	C57BL/6	1	1	2	12	-0.32323	0.988255	1.05953	0.521108	-0.791332
317	1	1	3	C57BL/6	1	1	6	40	0.202595	-0.20899	0.179674	0.59619	0.497711
317	1	2	3	C57BL/6	1	1	6	40	-0.118271	-1.19209	0.794067	0.237942	-0.791332
317	1	3	3	C57BL/6	1	1	6	40	0.225567	0.262405	0.211365	-0.172975	-0.791332
317	1	4	3	C57BL/6	1	1	6	40	0.029715	NA	-0.054539	0.0676441	-0.791332
317	1	5	3	C57BL/6	1	1	6	40	0.198361	0.80054	0.45331	-0.22394	-0.791332
318	1	1	3	C57BL/6	1	4	6	39	-0.2688	-0.438162	0.422549	0.869791	0.318979
318	1	2	3	C57BL/6	1	4	6	39	-0.0932618	0.836566	0.280849	0.540772	-0.791332
318	1	3	3	C57BL/6	1	4	6	39	0.107213	-0.0167171	0.777396	0.245303	-0.791332
318	1	4	3	C57BL/6	1	4	6	39	0.495499	0.296318	0.685317	0.226021	-0.791332
318	1	5	3	C57BL/6	1	4	6	39	0.214307	0.24784	0.197846	0.356918	-0.791332
319	1	1	3	C57BL/6	1	3	1	3	0.232894	0.165831	-0.0506723	0.668323	0.587223
319	1	2	3	C57BL/6	1	3	1	3	-0.312044	0.131545	1.13753	0.893587	-0.791332
319	1	3	3	C57BL/6	1	3	1	3	0.184059	0.198175	0.140693	0.549569	-0.791332
319	1	4	3	C57BL/6	1	3	1	3	0.0160297	0.378976	-0.0443503	0.948156	-0.791332
319	1	5	3	C57BL/6	1	3	1	3	0.576794	2.16283	-0.332529	-0.250987	-0.791332
320	1	1	3	C57BL/6	2	1	1	1	0.471398	-0.560947	0.136716	1.20115	-0.791332
320	1	2	3	C57BL/6	2	1	1	1	-0.086428	-0.226851	0.626745	0.849213	-0.791332
320	1	3	3	C57BL/6	2	1	1	1	0.162425	0.704617	0.508414	0.515649	-0.791332
320	1	4	3	C57BL/6	2	1	1	1	-0.128381	-0.0706286	0.734709	0.658776	-0.791332
320	1	5	3	C57BL/6	2	1	1	1	-0.341809	1.01349	0.993437	0.228961	-0.791332
321	1	1	3	C57BL/6	1	3	3	16	0.182853	0.479543	-0.221189	0.538842	0.381382
321	1	2	3	C57BL/6	1	3	3	16	-0.301328	0.761677	0.221377	0.215701	-0.791332
321	1	3	3	C57BL/6	1	3	3	16	0.153186	1.17729	0.731393	-0.24426	-0.791332
321	1	4	3	C57BL/6	1	3	3	16	0.128795	0.802422	-0.093123	-0.0152154	-0.791332
321	1	5	3	C57BL/6	1	3	3	16	-0.010699	0.971466	0.874701	-0.230194	-0.791332
322	1	1	3	C57BL/6	1	3	6	37	-0.0996477	0.19052	0.790461	0.545386	0.33525
322	1	2	3	C57BL/6	1	3	6	37	-0.125115	0.562087	0.460816	0.594033	-0.791332
322	1	3	3	C57BL/6	1	3	6	37	0.237035	0.560816	0.396244	0.417447	-0.791332
322	1	4	3	C57BL/6	1	3	6	37	0.127154	0.594506	0.212961	0.0716819	-0.791332
322	1	5	3	C57BL/6	1	3	6	37	0.239375	0.297166	0.155065	0.345874	-0.791332
323	1	1	3	C57BL/6	1	1	4	26	-0.0542675	-0.252192	0.400212	0.673844	0.167243
323	1	2	3	C57BL/6	1	1	4	26	0.0657842	-0.300379	0.448896	0.285424	-0.791332
323	1	3	3	C57BL/6	1	1	4	26	0.171609	0.804462	1.0507	0.269331	-0.791332
323	1	4	3	C57BL/6	1	1	4	26	0.0433835	-0.244835	0.573889	0.508164	-0.791332
323	1	5	3	C57BL/6	1	1	4	26	-0.062253	-0.456708	0.723091	0.562224	-0.791332
324	1	1	3	C57BL/6	1	3	2	11	-0.0543029	0.818972	-0.294108	0.510313	0.482466
324	1	2	3	C57BL/6	1	3	2	11	-0.165222	0.621121	0.309393	0.411208	-0.791332
324	1	3	3	C57BL/6	1	3	2	11	0.0544929	0.0508138	0.243534	0.218877	-0.791332
324	1	4	3	C57BL/6	1	3	2	11	0.367712	0.0922037	0.5464	0.355743	-0.791332
324	1	5	3	C57BL/6	1	3	2	11	0.17801	0.360613	0.708674	0.249592	-0.791332
325	1	1	3	C57BL/6	1	1	3	19	-0.372519	0.421622	0.085998	0.892068	0.35375
325	1	2	3	C57BL/6	1	1	3	19	-1.0242	0.460984	0.691229	1.09434	-0.791332
325	1	3	3	C57BL/6	1	1	3	19	-0.282749	-0.452659	0.481442	0.63361	-0.791332
325	1	4	3	C57BL/6	1	1	3	19	0.318858	0.706578	0.977811	0.268343	-0.791332
325	1	5	3	C57BL/6	1	1	3	19	-0.205295	0.286275	0.30029	0.376881	-0.791332
326	1	1	3	C57BL/6	1	3	4	25	0.0760339	0.225986	0.613266	0.713296	0.21629
326	1	2	3	C57BL/6	1	3	4	25	0.295452	0.184002	0.465193	0.317733	-0.791332
326	1	3	3	C57BL/6	1	3	4	25	0.716306	0.250416	-0.0873825	0.175082	-0.791332
326	1	4	3	C57BL/6	1	3	4	25	1.02395	0.0295839	-0.292398	0.243114	-0.791332
326	1	5	3	C57BL/6	1	3	4	25	1.01225	0.112385	0.0331771	0.270767	-0.791332
327	1	1	3	C57BL/6	2	3	5	32	-0.216656	0.0130767	-0.011231	0.897357	0.289089
327	1	2	3	C57BL/6	2	3	5	32	-0.439368	-0.861467	0.80864	0.918464	-0.791332
327	1	3	3	C57BL/6	2	3	5	32	-0.274654	-1.02436	0.570496	0.548938	-0.791332
327	1	4	3	C57BL/6	2	3	5	32	-0.226728	NA	0.94804	0.64319	-0.791332
327	1	5	3	C57BL/6	2	3	5	32	-1.24793	-0.492107	1.34682	0.809963	-0.791332
328	1	1	3	C57BL/6	2	1	5	30	0.0691858	-0.432985	-0.133925	1.06144	0.484113
328	1	2	3	C57BL/6	2	1	5	30	0.348866	-0.0437324	0.642729	0.511456	-0.791332
328	1	3	3	C57BL/6	2	1	5	30	-0.213705	0.424601	0.269789	0.203717	-0.791332
328	1	4	3	C57BL/6	2	1	5	30	0.0199809	-0.221996	0.662815	0.448808	-0.791332
328	1	5	3	C57BL/6	2	1	5	30	-0.406731	NA	1.20024	0.708972	-0.791332
329	1	1	3	C57BL/6	2	4	2	9	0.686973	-1.19209	-0.288011	0.322712	0.73783
329	1	2	3	C57BL/6	2	4	2	9	-0.0260801	-0.808282	0.703431	1.04248	-0.791332
329	1	3	3	C57BL/6	2	4	2	9	0.153511	-0.665361	0.318685	0.587785	-0.791332
329	1	4	3	C57BL/6	2	4	2	9	0.473551	-0.590306	0.00634864	0.653423	-0.791332
329	1	5	3	C57BL/6	2	4	2	9	-0.473591	-0.732114	0.645826	0.600862	-0.791332
330	1	1	3	C57BL/6	1	2	4	26	0.295532	0.0251124	-0.0787275	0.412583	0.547037
330	1	2	3	C57BL/6	1	2	4	26	0.04692	0.0279643	0.0906465	0.256972	-0.791332
330	1	3	3	C57BL/6	1	2	4	26	0.325852	0.638448	0.0542495	-0.0627514	-0.791332
330	1	4	3	C57BL/6	1	2	4	26	0.233957	0.277422	-0.0847133	-0.519618	-0.791332
330	1	5	3	C57BL/6	1	2	4	26	0.1255	0.397686	0.194454	0.315234	-0.791332
331	2	1	3	C57BL/6	1	4	2	11	1.33112	0.258117	-0.00808648	0.541377	0.43978
331	2	2	3	C57BL/6	1	4	2	11	1.33112	-0.724367	-0.66345	-2.11647	-0.791332
331	2	3	3	C57BL/6	1	4	2	11	1.33112	-0.208913	-0.231399	-0.650132	-0.791332
331	2	4	3	C57BL/6	1	4	2	11	0.804912	0.107874	-0.232862	0.163388	-0.791332
331	2	5	3	C57BL/6	1	4	2	11	0.869688	0.927067	-0.265904	0.189207	-0.791332
332	2	1	3	C57BL/6	1	2	1	3	-0.250361	-0.723032	-0.153476	0.904544	0.501339
332	2	2	3	C57BL/6	1	2	1	3	0.171634	-0.17008	0.265194	0.557788	-0.791332
332	2	3	3	C57BL/6	1	2	1	3	-0.380334	-0.0609966	0.777156	0.145344	-0.791332
332	2	4	3	C57BL/6	1	2	1	3	-0.0567343	0.143649	0.570828	0.449809	-0.791332
332	2	5	3	C57BL/6	1	2	1	3	0.813519	0.770551	0.314463	0.201259	-0.791332
333	2	1	3	C57BL/6	2	1	4	25	0.102058	-1.19209	0.0788254	0.812348	0.395843
333	2	2	3	C57BL/6	2	1	4	25	-0.31307	-0.39434	0.390861	1.03102	-0.791332
333	2	3	3	C57BL/6	2	1	4	25	-0.527268	-0.556618	0.503172	1.02197	-0.791332
333	2	4	3	C57BL/6	2	1	4	25	-0.365272	0.591818	0.460084	0.781702	-0.791332
333	2	5	3	C57BL/6	2	1	4	25	-0.548825	0.838626	0.5968	0.665207	-0.791332
334	2	1	3	C57BL/6	1	4	2	9	-0.529757	0.0178421	-2.56921e-06	1.05314	0.3884
334	2	2	3	C57BL/6	1	4	2	9	-0.896199	0.529733	0.86306	0.562301	-0.791332
334	2	3	3	C57BL/6	1	4	2	9	-1.2396	0.345826	1.12218	0.238169	-0.791332
334	2	4	3	C57BL/6	1	4	2	9	-0.417494	0.641484	0.949643	0.0721981	-0.791332
334	2	5	3	C57BL/6	1	4	2	9	-0.619569	0.499731	0.994347	0.156322	-0.791332
335	2	1	3	C57BL/6	2	1	5	31	0.304755	-0.405331	-0.262208	0.550946	0.465467
335	2	2	3	C57BL/6	2	1	5	31	-0.301748	-0.338398	0.219286	1.07352	-0.791332
335	2	3	3	C57BL/6	2	1	5	31	-0.780242	0.0650652	0.615426	0.72941	-0.791332
335	2	4	3	C57BL/6	2	1	5	31	-0.729401	-0.0768287	0.460129	0.837389	-0.791332
335	2	5	3	C57BL/6	2	1	5	31	-0.811721	0.188749	0.773593	0.706817	-0.791332
336	2	1	3	C57BL/6	1	4	3	17	0.47538	0.161814	-0.0680375	0.403667	-0.791332
336	2	2	3	C57BL/6	1	4	3	17	-0.622994	-0.265018	0.833366	0.547415	-0.791332
336	2	3	3	C57BL/6	1	4	3	17	-0.995309	0.7187	0.900489	0.36068	-0.791332
336	2	4	3	C57BL/6	1	4	3	17	-0.360669	0.447532	0.498443	0.144647	-0.791332
336	2	5	3	C57BL/6	1	4	3	17	-0.229126	0.357598	0.509746	0.0121641	-0.791332
337	2	1	3	C57BL/6	1	3	2	10	-0.385591	NA	0.0520968	0.538965	0.549491
337	2	2	3	C57BL/6	1	3	2	10	-0.929282	0.274219	0.503279	0.513983	-0.791332
337	2	3	3	C57BL/6	1	3	2	10	-0.87804	0.458234	0.701003	0.331261	-0.791332
337	2	4	3	C57BL/6	1	3	2	10	0.164793	1.04977	0.842614	0.383543	-0.791332
337	2	5	3	C57BL/6	1	3	2	10	0.0778012	1.05222	-0.21246	0.288315	-0.791332
338	2	1	3	C57BL/6	1	2	1	2	0.433109	-0.415889	0.00307714	1.03224	-0.791332
338	2	2	3	C57BL/6	1	2	1	2	0.558401	0.243502	0.510641	0.736612	-0.791332
338	2	3	3	C57BL/6	1	2	1	2	0.875846	0.457787	0.169789	0.404456	-0.791332
338	2	4	3	C57BL/6	1	2	1	2	0.508145	0.583745	0.0814263	0.32501	-0.791332
338	2	5	3	C57BL/6	1	2	1	2	0.215977	0.524725	0.0254687	0.202919	-0.791332
339	2	1	3	C57BL/6	2	2	6	40	0.802809	0.0594109	-0.0921086	0.597226	0.355828
339	2	2	3	C57BL/6	2	2	6	40	-0.191526	0.947428	0.341861	0.0898541	-0.791332
339	2	3	3	C57BL/6	2	2	6	40	-0.150311	0.202259	0.290538	0.291895	-0.791332
339	2	4	3	C57BL/6	2	2	6	40	-0.377951	1.2221	1.44089	0.0101466	-0.791332
339	2	5	3	C57BL/6	2	2	6	40	-0.515636	0.720951	1.47252	-0.218338	-0.791332
340	2	1	3	C57BL/6	1	2	3	18	-0.358874	0.616823	-0.0227834	0.488086	0.314057
340	2	2	3	C57BL/6	1	2	3	18	-0.590002	0.297675	0.835328	0.630172	-0.791332
340	2	3	3	C57BL/6	1	2	3	18	-0.620667	0.432475	0.821251	0.417879	-0.791332
340	2	4	3	C57BL/6	1	2	3	18	-0.132533	0.6619	0.886649	0.425631	-0.791332
340	2	5	3	C57BL/6	1	2	3	18	-0.374353	-0.0575082	0.864091	0.681791	-0.791332
341	2	1	3	C57BL/6	1	4	2	10	0.101022	0.0268525	-0.158013	0.808404	0.541103
341	2	2	3	C57BL/6	1	4	2	10	-0.292902	0.536908	0.265851	1.50303	-0.791332
341	2	3	3	C57BL/6	1	4	2	10	-0.109568	0.703774	0.149777	1.03988	-0.791332
341	2	4	3	C57BL/6	1	4	2	10	0.387	0.809066	0.0361654	0.978128	-0.791332
341	2	5	3	C57BL/6	1	4	2	10	0.21377	0.982457	0.0830784	0.559541	-0.791332
342	2	1	3	C57BL/6	1	3	1	4	-0.0135268	0.0874507	0.226751	0.466905	0.399163
342	2	2	3	C57BL/6	1	3	1	4	-0.304606	0.187571	0.703215	0.422694	-0.791332
342	2	3	3	C57BL/6	1	3	1	4	-0.613304	0.539112	0.750862	0.28644	-0.791332
342	2	4	3	C57BL/6	1	3	1	4	-0.630265	0.495294	0.822976	0.0102152	-0.791332
342	2	5	3	C57BL/6	1	3	1	4	-0.523718	0.726455	0.456902	0.274407	-0.791332
343	2	1	3	C57BL/6	2	3	1	2	-0.592759	0.1361	0.132753	1.37115	0.405788
343	2	2	3	C57BL/6	2	3	1	2	-0.4866	0.213588	0.210475	0.778281	-0.791332
343	2	3	3	C57BL/6	2	3	1	2	-0.663798	0.135489	0.269871	0.608988	-0.791332
343	2	4	3	C57BL/6	2	3	1	2	-0.723808	0.0783746	0.601555	0.577984	-0.791332
343	2	5	3	C57BL/6	2	3	1	2	-0.975288	0.191242	1.36333	0.44676	-0.791332
344	2	1	3	C57BL/6	1	1	3	16	0.182973	-0.307212	0.088349	0.815186	0.295316
344	2	2	3	C57BL/6	1	1	3	16	-0.288922	-0.932091	0.167163	0.667368	-0.791332
344	2	3	3	C57BL/6	1	1	3	16	-0.987727	0.385357	0.473625	0.242567	-0.791332
344	2	4	3	C57BL/6	1	1	3	16	-0.270004	0.740482	0.563545	0.402178	-0.791332
344	2	5	3	C57BL/6	1	1	3	16	0.151927	1.65761	0.0143195	0.236061	-0.791332
345	2	1	3	C57BL/6	1	4	3	16	0.490894	0.669524	-0.0882415	0.839686	0.315033
345	2	2	3	C57BL/6	1	4	3	16	-0.175076	0.458479	0.345213	0.313929	-0.791332
345	2	3	3	C57BL/6	1	4	3	16	0.448787	1.05179	0.00682923	0.370428	-0.791332
345	2	4	3	C57BL/6	1	4	3	16	0.250564	0.683778	-0.0961762	0.418382	-0.791332
345	2	5	3	C57BL/6	1	4	3	16	0.103132	1.09633	0.0318596	0.431422	-0.791332
346	2	1	3	C57BL/6	2	4	5	31	-0.262051	-0.45282	0.485005	1.06193	0.3116
346	2	2	3	C57BL/6	2	4	5	31	-0.873252	0.0870196	0.199414	1.0642	-0.791332
346	2	3	3	C57BL/6	2	4	5	31	-1.13937	0.201861	0.880799	0.518721	-0.791332
346	2	4	3	C57BL/6	2	4	5	31	-0.837041	0.183044	2.05208	0.312604	-0.791332
346	2	5	3	C57BL/6	2	4	5	31	-0.453172	NA	1.24729	0.286571	-0.791332
347	2	1	3	C57BL/6	1	2	4	24	-0.205057	0.519705	0.0438621	0.416758	-0.791332
347	2	2	3	C57BL/6	1	2	4	24	-0.831929	0.637095	0.556805	0.331426	-0.791332
347	2	3	3	C57BL/6	1	2	4	24	-0.14214	0.65594	0.504792	0.41671	-0.791332
347	2	4	3	C57BL/6	1	2	4	24	-0.273887	0.889253	1.13602	0.225321	-0.791332
347	2	5	3	C57BL/6	1	2	4	24	-0.0297067	0.462225	0.899005	0.25851	-0.791332
348	2	1	3	C57BL/6	2	1	2	10	0.430819	0.403772	-0.0473418	0.433431	0.244953
348	2	2	3	C57BL/6	2	1	2	10	-0.613971	1.03728	0.573822	0.199907	-0.791332
348	2	3	3	C57BL/6	2	1	2	10	0.189156	0.445407	0.220899	0.00918613	-0.791332
348	2	4	3	C57BL/6	2	1	2	10	-0.616504	0.210278	0.687655	0.105244	-0.791332
348	2	5	3	C57BL/6	2	1	2	10	-0.814041	-0.223332	0.87833	0.298725	-0.791332
349	2	1	3	C57BL/6	2	2	5	30	0.978899	-1.19209	-0.20799	0.790686	-0.791332
349	2	2	3	C57BL/6	2	2	5	30	0.263134	-0.648282	0.0909567	1.43378	-0.791332
349	2	3	3	C57BL/6	2	2	5	30	-0.069322	-0.241184	0.180853	1.09236	-0.791332
349	2	4	3	C57BL/6	2	2	5	30	-0.242321	-0.157675	0.159018	1.2084	-0.791332
349	2	5	3	C57BL/6	2	2	5	30	-0.626972	-0.200478	0.829384	0.987267	-0.791332
350	2	1	3	C57BL/6	1	1	6	40	-0.576244	0.44625	0.143444	0.756001	0.372958
350	2	2	3	C57BL/6	1	1	6	40	-0.405758	0.161773	0.161526	0.65015	-0.791332
350	2	3	3	C57BL/6	1	1	6	40	-0.591771	-0.246309	0.495891	0.484795	-0.791332
350	2	4	3	C57BL/6	1	1	6	40	-0.0310409	0.577086	0.0821726	0.296064	-0.791332
350	2	5	3	C57BL/6	1	1	6	40	-0.159473	0.175601	1.347	0.209689	-0.791332
351	2	1	3	C57BL/6	1	3	4	26	-0.338104	-0.732953	-0.08078	0.743906	0.396244
351	2	2	3	C57BL/6	1	3	4	26	-0.844049	NA	0.404848	0.516967	-0.791332
351	2	3	3	C57BL/6	1	3	4	26	-0.235407	1.34975	0.368861	0.473116	-0.791332
351	2	4	3	C57BL/6	1	3	4	26	-0.144281	1.47685	0.737738	0.374792	-0.791332
351	2	5	3	C57BL/6	1	3	4	26	-0.038716	0.903431	1.03492	0.315458	-0.791332
352	2	1	3	C57BL/6	2	1	6	39	1.33112	-0.0869521	-0.477312	0.68449	-0.791332
352	2	2	3	C57BL/6	2	1	6	39	-0.0921117	0.285187	-0.0195412	0.827034	-0.791332
352	2	3	3	C57BL/6	2	1	6	39	-0.127915	0.679983	0.386267	0.696407	-0.791332
352	2	4	3	C57BL/6	2	1	6	39	-0.14827	-0.0626277	0.538252	0.621906	-0.791332
352	2	5	3	C57BL/6	2	1	6	39	-0.403763	0.257801	0.666703	0.592513	-0.791332
353	2	1	3	C57BL/6	1	3	2	11	0.4189	-0.914973	-0.032176	0.946546	-0.791332
353	2	2	3	C57BL/6	1	3	2	11	-0.600587	0.208978	0.842024	0.417338	-0.791332
353	2	3	3	C57BL/6	1	3	2	11	0.50128	0.218044	0.610429	0.382681	-0.791332
353	2	4	3	C57BL/6	1	3	2	11	0.261707	0.469143	0.293907	0.213823	-0.791332
353	2	5	3	C57BL/6	1	3	2	11	0.113048	1.04104	-0.0779793	0.176783	-0.791332
354	2	1	3	C57BL/6	1	3	6	38	-0.0340854	0.778392	0.0323744	0.80488	-0.791332
354	2	2	3	C57BL/6	1	3	6	38	0.0387003	0.284938	0.113446	0.278706	-0.791332
354	2	3	3	C57BL/6	1	3	6	38	-0.0690213	0.210504	1.21479	0.127669	-0.791332
354	2	4	3	C57BL/6	1	3	6	38	-0.0935979	0.219474	0.694624	0.0260621	-0.791332
354	2	5	3	C57BL/6	1	3	6	38	0.0828185	0.421362	0.0791427	0.0394938	-0.791332
355	2	1	3	C57BL/6	1	3	1	3	-0.518422	-0.0668937	0.26604	0.535238	-0.791332
355	2	2	3	C57BL/6	1	3	1	3	-1.16723	0.237196	1.48502	0.536772	-0.791332
355	2	3	3	C57BL/6	1	3	1	3	-0.561849	0.589062	0.811945	0.180858	-0.791332
355	2	4	3	C57BL/6	1	3	1	3	-0.376305	0.402421	0.470779	0.25202	-0.791332
355	2	5	3	C57BL/6	1	3	1	3	-0.618414	NA	0.640536	-8.62732e-06	-0.791332
356	2	1	3	C57BL/6	1	1	5	29	0.535051	0.281319	0.0908274	0.921899	-0.791332
356	2	2	3	C57BL/6	1	1	5	29	-0.0646368	0.518835	0.0837863	0.290161	-0.791332
356	2	3	3	C57BL/6	1	1	5	29	1.33112	0.530035	-0.409719	0.268688	-0.791332
356	2	4	3	C57BL/6	1	1	5	29	-0.151801	0.493513	0.0022123	0.160709	-0.791332
356	2	5	3	C57BL/6	1	1	5	29	0.47128	0.56024	-0.155693	0.000249242	-0.791332
357	2	1	3	C57BL/6	1	2	6	37	-0.581424	-0.183881	0.310493	1.01145	-0.791332
357	2	2	3	C57BL/6	1	2	6	37	-1.18059	-0.371806	1.81578	0.457596	-0.791332
357	2	3	3	C57BL/6	1	2	6	37	-0.756637	-0.00334599	1.72748	0.528245	-0.791332
357	2	4	3	C57BL/6	1	2	6	37	-0.62661	0.0400405	0.735346	0.422374	-0.791332
357	2	5	3	C57BL/6	1	2	6	37	-1.10124	0.288876	1.41867	0.422961	-0.791332
358	2	1	3	C57BL/6	1	2	6	38	-0.716997	0.426514	0.163335	1.02742	-0.791332
358	2	2	3	C57BL/6	1	2	6	38	-1.24917	0.178861	1.32331	0.840858	-0.791332
358	2	3	3	C57BL/6	1	2	6	38	-0.972195	0.0307487	1.22449	0.663442	-0.791332
358	2	4	3	C57BL/6	1	2	6	38	-0.460311	0.423561	1.03353	0.470878	-0.791332
358	2	5	3	C57BL/6	1	2	6	38	-0.651709	NA	1.07219	0.499373	-0.791332
359	2	1	3	C57BL/6	2	2	4	23	0.306922	0.118121	0.0320135	1.23665	-0.791332
359	2	2	3	C57BL/6	2	2	4	23	-0.90374	0.0656721	0.773652	0.635581	-0.791332
359	2	3	3	C57BL/6	2	2	4	23	-0.0753699	0.109006	0.803846	0.570554	-0.791332
359	2	4	3	C57BL/6	2	2	4	23	-0.550845	-0.210024	1.09574	0.550079	-0.791332
359	2	5	3	C57BL/6	2	2	4	23	-0.4438	-0.342753	1.42549	0.702525	-0.791332
360	2	1	3	C57BL/6	1	3	1	1	1.33112	-0.0448048	-0.382684	0.161043	0.462891
360	2	2	3	C57BL/6	1	3	1	1	0.653301	0.633213	0.0586091	0.303611	-0.791332
360	2	3	3	C57BL/6	1	3	1	1	0.409383	0.898535	-0.148086	0.308193	-0.791332
360	2	4	3	C57BL/6	1	3	1	1	0.64298	1.79124	0.0656993	-0.783628	0.0926453
360	2	5	3	C57BL/6	1	3	1	1	1.33112	1.09287	-0.601868	-0.163421	-0.791332

## Sheet: PHASE2_raw_scores
mouse_id	strain	strain_info	treatmnt	treatment_info	experimntr	cluster	testday	block	pool	block_info	pool_info	pair	prop_timeday	testorder	number_board_entries	latency_to_first_board_entry	percentage_time_spent_on_board	number_risk_assessment	latency_to_first_risk_assessment	number_of_line_crossings	latency_to_first_line_crossing	number_of_grooming_bouts	latency_to_first_grooming_bout	percentage_of_time_spent_grooming	number_of_boli	latency_to_first_bolus	number_hole_explorations	latency_to_first_hole_exploration	number_of_hole_visits	latency_to_first_hole_visit	number_of_rearings_box	latency_to_first_rear_box	number_of_rearings_on_board	latency_to_first_rearing_board
103	1	129S2	1	dex	1	1	3	4	1	block4 - testday3 - balanced	balanced condition	26	0.466666667	5	1	6.352	21.954	0	300	2	5.659	0	300	0	0	300	7	7.317	0	300	0	300	0	300
107	1	129S2	1	dex	1	1	1	100	0	block100 - testday1 - unbalanced	unbalanced condition	7	0.516666667	11	0	300	0	0	300	0	300	0	300	0	0	300	0	300	0	300	0	300	0	300
108	1	129S2	0	saline	1	2	1	100	0	block100 - testday1 - unbalanced	unbalanced condition	7	0.525	12	9	2.906	12.9893	0	300	53	1.091	3	137.008	6.37133	5	21.196	20	3.991	0	300	1	272.095	0	300
110	1	129S2	1	dex	1	1	4	100	0	block100 - testday4 - unbalanced	unbalanced condition	39	0.525	12	10	24.272	60.4033	11	51.221	34	23.643	0	300	0	2	216.887	47	24.774	0	300	1	282.585	0	300
111	1	129S2	1	dex	1	1	3	100	0	block100 - testday3 - unbalanced	unbalanced condition	27	0.483333333	7	5	69.796	55.364	2	223.356	1	67.857	0	300	0	2	86.496	34	70.624	0	300	0	300	0	300
112	1	129S2	0	saline	1	2	4	100	0	block100 - testday4 - unbalanced	unbalanced condition	39	0.516666667	11	0	300	0	0	300	63	3.311	1	281.682	0.956	4	165.947	0	300	0	300	2	286.655	0	300
114	1	129S2	1	dex	1	1	1	2	1	block2 - testday1 - balanced	balanced condition	8	0.541666667	14	0	300	0	0	300	0	300	0	300	0	0	300	0	300	0	300	0	300	0	300
115	1	129S2	1	dex	1	1	4	1	1	block1 - testday4 - balanced	balanced condition	34	0.441666667	4	6	31.37	40.4057	6	189.682	17	30.527	0	300	0	7	29.522	26	32.316	0	300	0	300	0	300
117	1	129S2	0	saline	1	1	2	3	1	block3 - testday2 - balanced	balanced condition	18	0.516666667	11	5	3.173	57.775	11	136.774	1	1.425	0	300	0	3	28.9	29	5.214	0	300	0	300	0	300
120	1	129S2	1	dex	1	1	2	3	1	block3 - testday2 - balanced	balanced condition	18	0.525	12	10	15.927	47.5147	3	112.532	21	15.235	1	220.286	8.184	1	NA	35	37.809	0	300	0	300	0	300
121	1	129S2	0	saline	1	1	1	2	1	block2 - testday1 - balanced	balanced condition	8	0.533333333	13	0	300	0	7	94.196	15	30.175	1	229.016	4.69833	4	28.94	0	300	0	300	0	300	0	300
124	1	129S2	0	saline	1	1	3	4	1	block4 - testday3 - balanced	balanced condition	26	0.475	6	3	8.531	92.9797	20	5.811	1	8.15	0	300	0	5	35.403	68	9.447	0	300	0	300	0	300
125	1	129S2	0	saline	1	1	2	100	0	block100 - testday2 - unbalanced	unbalanced condition	21	0.575	18	6	1.645	29.9117	2	30.371	47	1.126	1	222.558	5.524	6	25.591	31	4.745	0	300	2	249.45	0	300
126	1	129S2	1	dex	1	2	2	100	0	block100 - testday2 - unbalanced	unbalanced condition	21	0.566666667	17	0	300	0	9	32.068	13	29.469	0	300	0	7	48.689	0	300	0	300	0	300	0	300
128	1	129S2	0	saline	1	1	4	1	1	block1 - testday4 - balanced	balanced condition	34	0.433333333	3	5	20.334	14.9097	6	8.853	64	8.574	0	300	0	3	85.45	21	16.375	0	300	3	169.683	0	300
130	1	129S2	0	saline	1	1	3	100	0	block100 - testday3 - unbalanced	unbalanced condition	27	0.491666667	8	0	300	0	11	10.777	8	11.914	1	280.072	0.846333	4	158.234	0	300	0	300	0	300	0	300
133	1	129S2	0	saline	2	1	4	1	1	block1 - testday4 - balanced	balanced condition	83	0.520138889	11	6	25.899	77.5933	17	64.459	3	23.906	1	251.82	1.717	3	57.707	72	19.234	0	300	0	300	0	300
135	1	129S2	1	dex	2	2	4	100	0	block100 - testday4 - unbalanced	unbalanced condition	84	0.545138889	14	12	8.071	30.398	9	9.45	40	4.41	2	220.084	2.38267	4	26.267	36	7.023	0	300	1	255.895	0	300
137	1	129S2	0	saline	2	1	3	4	1	block4 - testday3 - balanced	balanced condition	66	0.420138889	1	9	5.288	26.706	13	9.595	79	3.978	1	245.771	6.045	4	55.976	36	5.485	0	300	10	137.022	0	300
138	1	129S2	1	dex	2	1	1	100	0	block100 - testday1 - unbalanced	unbalanced condition	53	0.570138889	17	7	7.273	83.9577	12	84.284	9	6.856	2	219.729	0.483333	5	18.109	69	7.507	0	300	0	300	0	300
139	1	129S2	1	dex	2	1	1	2	1	block2 - testday1 - balanced	balanced condition	50	0.528472222	12	4	14.196	81.692	14	31.227	6	8.931	0	300	0	3	60.26	54	10.948	0	300	0	300	0	300
144	1	129S2	1	dex	2	1	2	100	0	block100 - testday2 - unbalanced	unbalanced condition	60	0.511805556	10	1	287.376	0.477333	1	95.961	54	17.924	10	125.231	7.90867	1	197.41	4	23.503	0	300	5	175.21	0	300
145	1	129S2	0	saline	2	1	1	2	1	block2 - testday1 - balanced	balanced condition	50	0.520138889	11	9	8.263	72.1497	2	42.033	17	3.088	1	146.152	1.91367	6	43.423	55	8.85	0	300	1	251.364	0	300
147	1	129S2	1	dex	2	1	4	1	1	block1 - testday4 - balanced	balanced condition	83	0.528472222	12	5	7.172	63.8667	5	11.586	3	1.75	0	300	0	2	28.968	35	3.756	0	300	0	300	0	300
148	1	129S2	0	saline	2	1	1	100	0	block100 - testday1 - unbalanced	unbalanced condition	53	0.578472222	18	4	13.022	68.411	6	129.553	11	11.492	0	300	0	6	30.195	36	11.728	0	300	1	221.44	0	300
149	1	129S2	1	dex	2	1	3	100	0	block100 - testday3 - unbalanced	unbalanced condition	74	0.561805556	16	9	36.664	23.5853	2	20.688	71	3.87	4	269.307	1.36433	3	132.448	37	35.815	0	300	4	138.597	0	300
150	1	129S2	1	dex	2	1	2	3	1	block3 - testday2 - balanced	balanced condition	61	0.528472222	12	3	13.774	27.168	0	300	35	7.821	0	300	0	6	65.608	22	14.113	0	300	0	300	0	300
152	1	129S2	0	saline	2	1	3	100	0	block100 - testday3 - unbalanced	unbalanced condition	74	0.553472222	15	6	14.912	15.4393	7	18.551	68	14.073	0	300	0	8	51.949	20	12.222	0	300	7	233.849	0	300
154	1	129S2	1	dex	2	1	3	4	1	block4 - testday3 - balanced	balanced condition	66	0.428472222	2	17	7.685	65.0317	7	13.07	36	7.079	8	123.133	4.529	4	23.527	74	7.438	0	300	2	218.067	0	300
155	1	129S2	0	saline	2	1	4	100	0	block100 - testday4 - unbalanced	unbalanced condition	84	0.536805556	13	11	13.264	38.639	0	300	56	6.678	3	151.728	3.48633	4	49.246	46	10.542	0	300	4	92.364	0	300
158	1	129S2	0	saline	2	1	2	3	1	block3 - testday2 - balanced	balanced condition	61	0.520138889	11	3	60.213	76.7503	12	66.785	1	59.629	0	300	0	3	148.377	53	35.189	0	300	0	300	0	300
160	1	129S2	0	saline	2	1	2	100	0	block100 - testday2 - unbalanced	unbalanced condition	60	0.503472222	9	0	300	0	5	24.565	46	26.42	0	300	0	4	38.144	2	154.206	0	300	0	300	0	300
201	2	BALB/c	0	saline	1	2	1	100	0	block100 - testday1 - unbalanced	unbalanced condition	10	0.566666667	17	0	300	0	9	4.673	48	85.709	0	300	0	5	24.167	0	300	0	300	0	300	0	300
206	2	BALB/c	0	saline	1	2	2	3	1	block3 - testday2 - balanced	balanced condition	20	0.55	15	2	122.377	56.378	19	15.755	9	99.355	0	300	0	7	28.32	52	120.192	0	300	1	81.724	0	300
208	2	BALB/c	1	dex	1	2	4	100	0	block100 - testday4 - unbalanced	unbalanced condition	41	0.55	15	0	300	0	16	23.23	56	21.546	0	300	0	8	54.124	0	300	0	300	0	300	0	300
209	2	BALB/c	0	saline	1	2	1	2	1	block2 - testday1 - balanced	balanced condition	9	0.55	15	0	300	0	19	10.268	61	29.154	0	300	0	6	24.984	0	300	0	300	0	300	0	300
213	2	BALB/c	1	dex	1	1	3	4	1	block4 - testday3 - balanced	balanced condition	31	0.55	15	6	59.795	57.259	26	9.135	16	6.925	1	241.158	2.36633	9	10.51	44	62.165	0	300	2	29.894	0	300
214	2	BALB/c	1	dex	1	1	3	100	0	block100 - testday3 - unbalanced	unbalanced condition	23	0.416666667	1	6	2.569	77.956	26	5.145	1	1.277	1	288.083	1.76567	9	13.815	28	8.316	0	300	0	300	0	300
215	2	BALB/c	0	saline	1	2	4	100	0	block100 - testday4 - unbalanced	unbalanced condition	41	0.558333333	16	6	27.261	36.42	35	4.046	92	6.375	1	220.869	0.981667	9	7.612	35	20.558	0	300	1	227.696	0	300
220	2	BALB/c	0	saline	1	2	4	1	1	block1 - testday4 - balanced	balanced condition	42	0.575	18	15	33.918	22.1433	5	2.209	92	4.176	0	300	0	12	45.003	41	12.272	0	300	10	47.469	0	300
223	2	BALB/c	0	saline	1	2	2	100	0	block100 - testday2 - unbalanced	unbalanced condition	15	0.475	6	5	101.572	15.456	22	5.246	65	1.225	0	300	0	11	17.586	23	102.002	0	300	9	18.776	0	300
224	2	BALB/c	1	dex	1	2	2	100	0	block100 - testday2 - unbalanced	unbalanced condition	15	0.466666667	5	0	300	0	19	19.532	74	56.226	0	300	0	10	32.376	0	300	0	300	7	6.693	0	300
225	2	BALB/c	1	dex	1	2	4	1	1	block1 - testday4 - balanced	balanced condition	42	0.566666667	17	5	132.855	6.385	8	6.524	118	5.129	1	183.404	1.28767	8	21.814	6	177.325	0	300	21	23.616	0	300
226	2	BALB/c	0	saline	1	1	3	4	1	block4 - testday3 - balanced	balanced condition	31	0.558333333	16	10	78.178	27.6043	6	7.271	73	22.435	0	300	0	6	25.154	31	78.643	0	300	5	56.17	0	300
227	2	BALB/c	1	dex	1	2	2	3	1	block3 - testday2 - balanced	balanced condition	20	0.558333333	16	0	300	0	6	52.282	18	192.422	1	282.261	1.74	7	53.019	0	300	0	300	2	187.856	0	300
228	2	BALB/c	1	dex	1	2	1	100	0	block100 - testday1 - unbalanced	unbalanced condition	10	0.575	18	7	131.233	5.69867	1	42.311	117	3.073	0	300	0	3	56.599	13	131.637	0	300	6	104.387	0	300
229	2	BALB/c	1	dex	1	2	1	2	1	block2 - testday1 - balanced	balanced condition	9	0.558333333	16	7	119.281	6.98467	15	11.747	123	24.256	1	292.252	1.60667	4	56.552	10	214.839	0	300	3	92.639	0	300
230	2	BALB/c	0	saline	1	2	3	100	0	block100 - testday3 - unbalanced	unbalanced condition	23	0.425	2	7	127.004	33.2747	31	16.918	62	5.728	0	300	0	6	30.018	37	134.189	0	300	1	210.564	0	300
234	2	BALB/c	0	saline	2	2	4	1	1	block1 - testday4 - balanced	balanced condition	86	0.578472222	18	8	5.643	28.9407	28	2.685	60	1.362	1	277.793	1.06567	2	100.861	50	5.214	0	300	4	97.753	0	300
235	2	BALB/c	1	dex	2	2	2	3	1	block3 - testday2 - balanced	balanced condition	63	0.553472222	15	0	300	0	17	2.284	31	1.635	1	138.462	0.858333	11	12.857	0	300	0	300	1	293.978	0	300
236	2	BALB/c	0	saline	2	2	3	100	0	block100 - testday3 - unbalanced	unbalanced condition	71	0.503472222	9	6	37.485	16.224	33	2.778	75	1.532	3	198.577	2.05467	3	38.448	32	6.749	0	300	2	262.101	0	300
237	2	BALB/c	0	saline	2	2	2	100	0	block100 - testday2 - unbalanced	unbalanced condition	62	0.536805556	13	4	67.597	11.5587	29	13.255	71	19.825	4	217.611	2.083	9	9.262	24	67.82	0	300	11	27.407	0	300
242	2	BALB/c	1	dex	2	2	4	1	1	block1 - testday4 - balanced	balanced condition	86	0.570138889	17	1	162.586	3.63367	37	1.743	72	1.473	1	251.134	0.998333	13	23.93	14	7.951	0	300	1	241.227	0	300
243	2	BALB/c	1	dex	2	2	2	100	0	block100 - testday2 - unbalanced	unbalanced condition	62	0.545138889	14	8	31.453	73.1973	22	5.873	19	6.326	1	173.792	0.973667	13	39.82	86	26.495	2	184.441	0	300	0	300
244	2	BALB/c	1	dex	2	2	3	100	0	block100 - testday3 - unbalanced	unbalanced condition	71	0.511805556	10	5	43.924	80.145	40	8.719	21	6.424	0	300	0	7	81.559	80	12.147	0	300	0	300	0	300
245	2	BALB/c	0	saline	2	2	1	100	0	block100 - testday1 - unbalanced	unbalanced condition	49	0.503472222	9	10	59.027	35.536	7	11.651	34	4.279	0	300	0	11	43.007	49	30.732	3	285.147	7	182.062	0	300
252	2	BALB/c	0	saline	2	2	1	2	1	block2 - testday1 - balanced	balanced condition	52	0.553472222	15	11	21.7	63.6247	36	3.461	22	15.535	0	300	0	0	300	109	21.147	5	157.082	2	260.313	1	291.328
253	2	BALB/c	0	saline	2	2	4	100	0	block100 - testday4 - unbalanced	unbalanced condition	85	0.553472222	15	14	95.949	21.7657	17	2.096	80	1.836	1	245.393	0.896667	12	20.312	68	93.126	0	300	22	38.932	0	300
254	2	BALB/c	1	dex	2	2	4	100	0	block100 - testday4 - unbalanced	unbalanced condition	85	0.561805556	16	0	300	0	14	2.897	47	5.017	1	242.5	1.30667	8	26.448	0	300	0	300	0	300	0	300
255	2	BALB/c	0	saline	2	2	3	4	1	block4 - testday3 - balanced	balanced condition	67	0.445138889	4	7	59.63	42.8767	12	11.424	42	1.355	0	300	0	5	46.613	60	58.952	0	300	2	55.314	0	300
257	2	BALB/c	1	dex	2	2	1	100	0	block100 - testday1 - unbalanced	unbalanced condition	49	0.511805556	10	0	300	0	2	4.75	4	30.545	0	300	0	2	45.798	0	300	0	300	0	300	0	300
258	2	BALB/c	0	saline	2	2	2	3	1	block3 - testday2 - balanced	balanced condition	63	0.561805556	16	10	72.929	30.3403	39	1.385	45	9.152	0	300	0	6	21.32	49	70.438	0	300	9	56.421	0	300
259	2	BALB/c	1	dex	2	2	1	2	1	block2 - testday1 - balanced	balanced condition	52	0.561805556	16	9	21.444	24.6157	2	13.7	82	7.505	0	300	0	7	11.643	40	20.609	0	300	10	127.08	0	300
260	2	BALB/c	1	dex	2	2	3	4	1	block4 - testday3 - balanced	balanced condition	67	0.436805556	3	3	29.036	89.1143	29	3.239	1	24.056	1	182.764	0.768333	6	124.944	129	22.84	2	250.332	0	300	0	300
301	3	C57BL/6	0	saline	1	2	4	1	1	block1 - testday4 - balanced	balanced condition	43	0.583333333	19	4	205.349	5.09667	0	300	91	1.518	2	85.116	2.76933	5	136.69	16	124.354	0	300	20	93.948	0	300
302	3	C57BL/6	1	dex	1	1	1	2	1	block2 - testday1 - balanced	balanced condition	5	0.491666667	8	6	131.386	8.696	0	300	63	1.852	1	69.286	2.65267	1	118.583	27	40.434	2	189.16	29	41.72	0	300
304	3	C57BL/6	0	saline	1	1	4	100	0	block100 - testday4 - unbalanced	unbalanced condition	37	0.483333333	7	5	73.173	14.6937	0	300	115	1.188	2	148.516	2.95767	6	163.416	26	73.637	1	129.469	22	59.34	2	234.026
307	3	C57BL/6	1	dex	1	1	1	100	0	block100 - testday1 - unbalanced	unbalanced condition	6	0.5	9	12	104.932	13.9867	0	300	102	1.204	2	17.493	7.046	4	61.735	29	105.344	0	300	16	120.461	0	300
309	3	C57BL/6	0	saline	1	1	2	100	0	block100 - testday2 - unbalanced	unbalanced condition	19	0.533333333	13	6	43.336	10.2837	0	300	77	2.702	1	117.961	7.801	7	69.381	19	44.042	0	300	16	47.765	1	197.376
311	3	C57BL/6	0	saline	1	1	3	4	1	block4 - testday3 - balanced	balanced condition	29	0.516666667	11	5	179.865	5.955	0	300	112	1.205	4	92.572	8.28433	0	300	17	51.137	0	300	39	25.746	0	300
312	3	C57BL/6	1	dex	1	2	4	100	0	block100 - testday4 - unbalanced	unbalanced condition	37	0.491666667	8	1	261.534	5.31167	0	300	25	179.263	1	221.77	4.22167	4	146.598	12	261.941	0	300	5	205.532	1	272.889
313	3	C57BL/6	0	saline	1	2	2	3	1	block3 - testday2 - balanced	balanced condition	22	0.583333333	19	9	90.557	6.003	0	300	173	1.976	0	300	0	0	300	17	93.375	0	300	27	23.931	1	169.804
317	3	C57BL/6	1	dex	1	1	2	100	0	block100 - testday2 - unbalanced	unbalanced condition	19	0.541666667	14	0	300	0	0	300	30	7.969	1	115.551	4.93967	0	300	1	196.37	0	300	5	237.037	0	300
318	3	C57BL/6	1	dex	1	1	3	4	1	block4 - testday3 - balanced	balanced condition	29	0.525	12	0	300	0	1	298.128	50	1.173	2	65.442	9.409	0	300	0	300	0	300	6	201.94	0	300
320	3	C57BL/6	0	saline	1	2	1	100	0	block100 - testday1 - unbalanced	unbalanced condition	6	0.508333333	10	4	128.671	8.40233	0	300	116	1.688	1	52.841	2.12433	0	300	17	129.09	0	300	24	39.979	2	232.71
323	3	C57BL/6	0	saline	1	1	3	100	0	block100 - testday3 - unbalanced	unbalanced condition	32	0.566666667	17	3	261.24	1.96267	0	300	66	2.887	2	116.848	5.95433	9	18.726	9	260.937	0	300	9	170.95	0	300
325	3	C57BL/6	0	saline	1	1	1	2	1	block2 - testday1 - balanced	balanced condition	5	0.483333333	7	5	77.153	8.961	0	300	99	3.616	2	113.469	0.395	5	37.155	22	77.588	0	300	30	51.67	0	300
326	3	C57BL/6	1	dex	1	1	3	100	0	block100 - testday3 - unbalanced	unbalanced condition	32	0.575	18	0	300	0	0	300	38	1.181	2	123.111	3.69067	3	142.899	0	300	0	300	8	205.643	0	300
327	3	C57BL/6	1	dex	1	2	2	3	1	block3 - testday2 - balanced	balanced condition	22	0.591666667	20	3	40.317	3.551	0	300	91	1.379	2	95.141	6.59767	0	300	9	40.766	0	300	35	57.995	0	300
328	3	C57BL/6	1	dex	1	2	4	1	1	block1 - testday4 - balanced	balanced condition	43	0.591666667	20	5	88.81	7.467	0	300	128	1.393	0	300	0	0	300	22	89.287	0	300	15	109.296	2	137.196
331	3	C57BL/6	1	dex	2	1	4	100	0	block100 - testday4 - unbalanced	unbalanced condition	81	0.486805556	7	1	243.068	1.51233	0	300	89	1.798	7	76.711	6.499	3	140.052	7	31.346	0	300	38	33.467	0	300
332	3	C57BL/6	0	saline	2	1	4	100	0	block100 - testday4 - unbalanced	unbalanced condition	81	0.495138889	8	4	115.831	4.73933	0	300	122	11.269	3	162.964	1.472	0	300	23	115.039	0	300	43	58.664	0	300
334	3	C57BL/6	1	dex	2	1	3	4	1	block4 - testday3 - balanced	balanced condition	69	0.478472222	6	14	13.533	20.9637	0	300	103	1.271	4	113.227	2.048	4	112.329	48	13.801	4	178.36	29	21.949	1	293.711
335	3	C57BL/6	0	saline	2	2	1	100	0	block100 - testday1 - unbalanced	unbalanced condition	51	0.536805556	13	13	113.102	8.53633	0	300	237	6.14	0	300	0	3	60.444	28	14.126	0	300	22	46.703	1	276.118
339	3	C57BL/6	1	dex	2	2	1	2	1	block2 - testday1 - balanced	balanced condition	54	0.586805556	19	0	300	0	0	300	12	2.325	10	21.049	5.499	1	169.37	0	300	0	300	0	300	0	300
340	3	C57BL/6	0	saline	2	1	2	100	0	block100 - testday2 - unbalanced	unbalanced condition	64	0.570138889	17	5	8.02	14.029	0	300	93	1.249	3	121.52	2.859	13	4.032	16	8.253	0	300	25	147.553	1	31.963
341	3	C57BL/6	1	dex	2	1	1	100	0	block100 - testday1 - unbalanced	unbalanced condition	51	0.545138889	14	1	256.505	1.24567	0	300	109	2.193	0	300	0	4	NA	3	12.511	0	300	3	189.612	0	300
347	3	C57BL/6	1	dex	2	1	4	1	1	block1 - testday4 - balanced	balanced condition	87	0.586805556	19	2	33.272	1.69967	0	300	50	4.332	5	131.53	3.32967	5	55.54	4	33.509	0	300	19	82.863	0	300
348	3	C57BL/6	0	saline	2	2	3	4	1	block4 - testday3 - balanced	balanced condition	69	0.470138889	5	14	62.181	17.1647	0	300	116	1.983	2	95.202	1.15067	4	52.367	60	4.705	2	245.685	34	28.138	0	300
350	3	C57BL/6	0	saline	2	1	3	100	0	block100 - testday3 - unbalanced	unbalanced condition	76	0.586805556	19	7	121.904	11.513	0	300	99	6.503	1	245.034	2.71233	0	300	29	122.156	4	183.783	13	95.139	0	300
351	3	C57BL/6	0	saline	2	1	4	1	1	block1 - testday4 - balanced	balanced condition	87	0.595138889	20	13	50.156	14.5967	0	300	145	1.515	0	300	0	0	300	51	50.417	2	199.013	45	73.191	2	216.402
352	3	C57BL/6	0	saline	2	2	1	2	1	block2 - testday1 - balanced	balanced condition	54	0.595138889	20	7	54.447	4.973	0	300	139	1.927	2	86.419	1.76133	0	300	11	54.812	0	300	39	36.267	0	300
353	3	C57BL/6	1	dex	2	1	2	100	0	block100 - testday2 - unbalanced	unbalanced condition	64	0.578472222	18	0	300	0	0	300	77	1.982	4	143.453	2.16	3	118.72	2	125.356	0	300	31	37.606	0	300
354	3	C57BL/6	0	saline	2	1	2	3	1	block3 - testday2 - balanced	balanced condition	65	0.586805556	19	7	15.765	8.595	0	300	83	1.938	6	64.916	2.97967	7	6.025	25	16.002	2	166.523	44	6.808	0	300
358	3	C57BL/6	1	dex	2	1	2	3	1	block3 - testday2 - balanced	balanced condition	65	0.595138889	20	10	33.848	13.8487	0	300	75	1.716	1	86.716	1.63467	0	300	32	3.284	0	300	19	17.058	1	46.119
359	3	C57BL/6	1	dex	2	2	3	100	0	block100 - testday3 - unbalanced	unbalanced condition	76	0.595138889	20	4	244.517	1.94933	0	300	65	1.525	3	119.876	4.33733	0	300	6	237.116	0	300	13	166.517	0	300

## Sheet: PHASE2_z_scores_pools_combin
mouse_id	strain	strain_info	treatmnt	treatment_info	experimntr	cluster	testday	block	pool	block_info	pool_info	pair	prop_timeday	testorder	z_number_board_entries	z_latency_to_first_board_entry	z_percentage_time_spent_on_board	z_number_risk_assessment	z_latency_to_first_risk_assessment	z_number_of_line_crossings	z_latency_to_first_line_crossing	z_number_of_grooming_bouts	z_latency_to_first_grooming_bout	z_percentage_of_time_spent_grooming	z_number_of_boli	z_latency_to_first_bolus	z_number_hole_explorations	z_latency_to_first_hole_exploration	z_number_of_hole_visits	z_latency_to_first_hole_visit	z_number_of_rearings_box	z_latency_to_first_rear_box	z_number_of_rearings_on_board	z_latency_to_first_rearing_board	z_avoidance_behavior	z_risk_assessment	z_arousal	z_exploration	z_locomotion
103	1	129S2	1	dex	1	1	3	4	1	block4 - testday3 - balanced	balanced condition	26	0.466666667	5	-1.00632	-0.989189	-0.0666876	-0.77764	1.16012	-1.26075	-0.299755	-0.698001	0.90401	-0.790312	-1.32413	1.89449	-0.808906	-0.847736	-0.324674	0.32639	-0.754749	1.13595	-0.351707	0.277722	0.02794	-0.968881	-1.12219	-0.391545	-0.480496
107	1	129S2	1	dex	1	1	1	100	0	block100 - testday1 - unbalanced	unbalanced condition	7	0.516666667	11	-1.2408	1.59411	-0.8869	-0.77764	1.16012	-1.30554	5.47193	-0.698001	0.90401	-0.790312	-1.32413	1.89449	-1.08138	1.82414	-0.324674	0.32639	-0.754749	1.13595	-0.351707	0.277722	1.24061	-0.968881	-1.12219	-0.759589	-3.38873
108	1	129S2	0	saline	1	2	1	100	0	block100 - testday1 - unbalanced	unbalanced condition	7	0.525	12	0.86954	-1.0195	-0.401613	-0.77764	1.16012	-0.118516	-0.389328	0.780119	-0.948279	1.83042	0.104145	-0.807022	-0.302884	-0.878099	-0.324674	0.32639	-0.674776	0.881425	-0.351707	0.277722	-0.495811	-0.968881	0.893997	-0.282685	0.135406
110	1	129S2	1	dex	1	1	4	100	0	block100 - testday4 - unbalanced	unbalanced condition	39	0.525	12	1.10402	-0.831542	1.3698	0.214133	-0.655989	-0.544052	0.0528905	-0.698001	0.90401	-0.790312	-0.752818	1.08915	0.748086	-0.688373	-0.324674	0.32639	-0.674776	0.977106	-0.351707	0.277722	-1.10179	0.435061	-0.846859	-0.18699	-0.298471
111	1	129S2	1	dex	1	1	3	100	0	block100 - testday3 - unbalanced	unbalanced condition	27	0.483333333	7	-0.0683908	-0.431055	1.18153	-0.597318	0.600613	-1.28314	0.919875	-0.698001	0.90401	-0.790312	-0.752818	-0.174288	0.242064	-0.269812	-0.324674	0.32639	-0.754749	1.13595	-0.351707	0.277722	-0.51473	-0.598965	-0.594171	-0.332415	-1.10151
112	1	129S2	0	saline	1	2	4	100	0	block100 - testday4 - unbalanced	unbalanced condition	39	0.516666667	11	-1.2408	1.59411	-0.8869	-0.77764	1.16012	0.105451	-0.345796	-0.205294	0.695839	-0.397079	-0.181509	0.595564	-1.08138	1.82414	-0.324674	0.32639	-0.594802	1.01423	-0.351707	0.277722	1.24061	-0.968881	-0.415057	-0.724381	0.225624
114	1	129S2	1	dex	1	1	1	2	1	block2 - testday1 - balanced	balanced condition	8	0.541666667	14	-1.2408	1.59411	-0.8869	-0.77764	1.16012	-1.30554	5.47193	-0.698001	0.90401	-0.790312	-1.32413	1.89449	-1.08138	1.82414	-0.324674	0.32639	-0.754749	1.13595	-0.351707	0.277722	1.24061	-0.968881	-1.12219	-0.759589	-3.38873
115	1	129S2	1	dex	1	1	4	1	1	block1 - testday4 - balanced	balanced condition	34	0.441666667	4	0.166092	-0.769099	0.622677	-0.236673	0.354789	-0.924796	0.187878	-0.698001	0.90401	-0.790312	0.675453	-0.726346	-0.0693348	-0.619523	-0.324674	0.32639	-0.754749	1.13595	-0.351707	0.277722	-0.519289	-0.295731	-0.198105	-0.327626	-0.556337
117	1	129S2	0	saline	1	1	2	3	1	block3 - testday2 - balanced	balanced condition	18	0.516666667	11	-0.0683908	-1.01716	1.2716	0.214133	-0.0314439	-1.28314	-0.382778	-0.698001	0.90401	-0.790312	-0.467164	-0.732373	0.0474396	-0.866934	-0.324674	0.32639	-0.754749	1.13595	-0.351707	0.277722	-0.740123	0.122788	-0.425423	-0.282102	-0.450182
120	1	129S2	1	dex	1	1	2	3	1	block3 - testday2 - balanced	balanced condition	18	0.525	12	1.10402	-0.904955	0.888273	-0.507157	-0.208413	-0.835209	-0.11198	-0.205294	-0.00188316	2.57603	-1.03847	NA	0.280989	-0.569377	-0.324674	0.32639	-0.754749	1.13595	-0.351707	0.277722	-0.96575	-0.149372	NA	-0.290103	-0.361614
121	1	129S2	0	saline	1	1	1	2	1	block2 - testday1 - balanced	balanced condition	8	0.533333333	13	-1.2408	1.59411	-0.8869	-0.146512	-0.342267	-0.969589	0.180975	-0.205294	0.0973271	1.14226	-0.181509	-0.731985	-1.08138	1.82414	-0.324674	0.32639	-0.754749	1.13595	-0.351707	0.277722	1.24061	0.0978777	0.278023	-0.759589	-0.575282
124	1	129S2	0	saline	1	1	3	4	1	block4 - testday3 - balanced	balanced condition	26	0.475	6	-0.537356	-0.97002	2.58687	1.02558	-0.987486	-1.28314	-0.250909	-0.698001	0.90401	-0.790312	0.104145	-0.669361	1.56551	-0.828291	-0.324674	0.32639	-0.754749	1.13595	-0.351707	0.277722	-1.00651	1.00653	-0.323764	-0.0971743	-0.516117
125	1	129S2	0	saline	1	1	2	100	0	block100 - testday2 - unbalanced	unbalanced condition	21	0.575	18	0.166092	-1.0306	0.230616	-0.597318	-0.808196	-0.252896	-0.388641	-0.205294	0.0239365	1.48189	0.389799	-0.764436	0.125289	-0.871216	-0.324674	0.32639	-0.594802	0.674877	-0.351707	0.277722	-0.475769	0.105439	0.481378	-0.194208	0.0678728
126	1	129S2	1	dex	1	2	2	100	0	block100 - testday2 - unbalanced	unbalanced condition	21	0.566666667	17	-1.2408	1.59411	-0.8869	0.0338104	-0.795808	-1.01438	0.167131	-0.698001	0.90401	-0.790312	0.675453	-0.540624	-1.08138	1.82414	-0.324674	0.32639	-0.754749	1.13595	-0.351707	0.277722	1.24061	0.414809	-0.235249	-0.759589	-0.590757
128	1	129S2	0	saline	1	1	4	1	1	block1 - testday4 - balanced	balanced condition	34	0.433333333	3	-0.0683908	-0.866186	-0.329866	-0.236673	-0.965279	0.127848	-0.242595	-0.698001	0.90401	-0.790312	-0.467164	-0.184423	-0.263959	-0.765046	-0.324674	0.32639	-0.514829	-0.0526897	-0.351707	0.277722	-0.155976	0.364303	-0.535013	-0.155193	0.185221
130	1	129S2	0	saline	1	1	3	100	0	block100 - testday3 - unbalanced	unbalanced condition	27	0.491666667	8	-1.2408	1.59411	-0.8869	0.214133	-0.951234	-1.12637	-0.177101	-0.205294	0.677542	-0.442188	-0.181509	0.520827	-1.08138	1.82414	-0.324674	0.32639	-0.754749	1.13595	-0.351707	0.277722	1.24061	0.582683	-0.405472	-0.759589	-0.474632
133	1	129S2	0	saline	2	1	4	1	1	block1 - testday4 - balanced	balanced condition	83	0.520138889	11	0.166092	-0.817229	2.01202	0.7551	-0.55935	-1.23835	0.0580476	-0.205294	0.356478	-0.0840547	-0.467164	-0.453243	1.72121	-0.738947	-0.324674	0.32639	-0.754749	1.13595	-0.351707	0.277722	-0.998449	0.657225	-0.13195	-0.08888	-0.648198
135	1	129S2	1	dex	2	2	4	100	0	block100 - testday4 - unbalanced	unbalanced condition	84	0.545138889	14	1.57299	-0.974067	0.248784	0.0338104	-0.960921	-0.409672	-0.324246	0.287412	-0.00417875	0.189757	-0.181509	-0.757885	0.319913	-0.85042	-0.324674	0.32639	-0.674776	0.733663	-0.351707	0.277722	-0.931947	0.497366	0.211545	-0.189825	-0.0427133
137	1	129S2	0	saline	2	1	3	4	1	block4 - testday3 - balanced	balanced condition	66	0.420138889	1	0.86954	-0.99855	0.11085	0.394455	-0.959863	0.463798	-0.332717	-0.205294	0.287736	1.69619	-0.181509	-0.470016	0.319913	-0.86446	-0.324674	0.32639	0.044985	-0.350596	-0.351707	0.277722	-0.659646	0.677159	0.298334	0.0374326	0.398257
138	1	129S2	1	dex	2	1	1	100	0	block100 - testday1 - unbalanced	unbalanced condition	53	0.570138889	17	0.400575	-0.981087	2.2498	0.304294	-0.414626	-1.10397	-0.276283	0.287412	-0.00821307	-0.591502	0.104145	-0.836933	1.60443	-0.846002	-0.324674	0.32639	-0.754749	1.13595	-0.351707	0.277722	-1.21049	0.35946	0.12904	-0.0900949	-0.413843
139	1	129S2	1	dex	2	1	1	2	1	block2 - testday1 - balanced	balanced condition	50	0.528472222	12	-0.302874	-0.920184	2.16515	0.484616	-0.801947	-1.17116	-0.235594	-0.698001	0.90401	-0.790312	-0.467164	-0.428505	1.02056	-0.814589	-0.324674	0.32639	-0.754749	1.13595	-0.351707	0.277722	-0.927488	0.643282	-0.486196	-0.167006	-0.467782
144	1	129S2	1	dex	2	1	2	100	0	block100 - testday2 - unbalanced	unbalanced condition	60	0.511805556	10	-1.00632	1.48305	-0.869067	-0.687479	-0.329383	-0.096119	-0.0592523	4.22907	-1.08212	2.46278	-1.03847	0.900429	-0.925681	-0.699976	-0.324674	0.32639	-0.354882	-0.00227715	-0.351707	0.277722	1.11948	-0.179048	1.16701	-0.23235	-0.0184334
145	1	129S2	0	saline	2	1	1	2	1	block2 - testday1 - balanced	balanced condition	50	0.520138889	11	0.86954	-0.972378	1.80865	-0.597318	-0.723062	-0.924796	-0.350169	-0.205294	-0.844364	-0.00315799	0.389799	-0.59165	1.05948	-0.833741	-0.324674	0.32639	-0.674776	0.692335	-0.351707	0.277722	-1.21686	0.0628722	0.323472	-0.0942972	-0.287314
147	1	129S2	1	dex	2	1	4	1	1	block1 - testday4 - balanced	balanced condition	83	0.528472222	12	-0.0683908	-0.981976	1.49919	-0.326834	-0.945328	-1.23835	-0.376405	-0.698001	0.90401	-0.790312	-0.752818	-0.731714	0.280989	-0.880244	-0.324674	0.32639	-0.754749	1.13595	-0.351707	0.277722	-0.804259	0.309247	-0.482686	-0.251245	-0.430972
148	1	129S2	0	saline	2	1	1	100	0	block100 - testday1 - unbalanced	unbalanced condition	53	0.578472222	18	-0.302874	-0.930512	1.66897	-0.236673	-0.0841579	-1.05918	-0.185376	-0.698001	0.90401	-0.790312	0.389799	-0.719824	0.319913	-0.807468	-0.324674	0.32639	-0.674776	0.419394	-0.351707	0.277722	-0.765536	-0.0762576	-0.25654	-0.15591	-0.4369
149	1	129S2	1	dex	2	1	3	100	0	block100 - testday3 - unbalanced	unbalanced condition	74	0.561805556	16	0.86954	-0.722526	-0.00574143	-0.597318	-0.878883	0.284624	-0.334835	1.27283	0.555206	-0.229118	-0.467164	0.27097	0.358838	-0.58758	-0.324674	0.32639	-0.434855	-0.33623	-0.351707	0.277722	-0.528775	0.140782	-0.0499265	-0.0540876	0.30973
150	1	129S2	1	dex	2	1	2	3	1	block3 - testday2 - balanced	balanced condition	61	0.528472222	12	-0.537356	-0.923896	0.12811	-0.77764	1.16012	-0.521656	-0.25736	-0.698001	0.90401	-0.790312	0.389799	-0.376685	-0.225034	-0.785696	-0.324674	0.32639	-0.754749	1.13595	-0.351707	0.277722	-0.17155	-0.968881	-0.325168	-0.326316	-0.132148
152	1	129S2	0	saline	2	1	3	100	0	block100 - testday3 - unbalanced	unbalanced condition	74	0.553472222	15	0.166092	-0.913885	-0.31008	-0.146512	-0.894483	0.217434	-0.134766	-0.698001	0.90401	-0.790312	0.961107	-0.509036	-0.302884	-0.802959	-0.324674	0.32639	-0.194935	0.532578	-0.351707	0.277722	-0.256632	0.373986	-0.184436	-0.188491	0.1761
154	1	129S2	1	dex	2	1	3	4	1	block4 - testday3 - balanced	balanced condition	66	0.428472222	2	2.7454	-0.977463	1.54272	-0.146512	-0.934495	-0.499259	-0.27191	3.24365	-1.10596	1.07261	-0.181509	-0.784435	1.79906	-0.846631	-0.324674	0.32639	-0.594802	0.388628	-0.351707	0.277722	-1.75519	0.393991	1.20503	0.0477205	-0.113675
155	1	129S2	0	saline	2	1	4	100	0	block100 - testday4 - unbalanced	unbalanced condition	84	0.536805556	13	1.33851	-0.928383	0.556672	-0.77764	1.16012	-0.0513257	-0.279773	0.780119	-0.780996	0.643728	-0.181509	-0.535227	0.709162	-0.818295	-0.324674	0.32639	-0.434855	-0.757928	-0.351707	0.277722	-0.941187	-0.968881	0.511712	0.0712545	0.114224
158	1	129S2	0	saline	2	1	2	3	1	block3 - testday2 - balanced	balanced condition	61	0.520138889	11	-0.537356	-0.51536	1.98053	0.304294	-0.54237	-1.28314	0.758534	-0.698001	0.90401	-0.790312	-0.467164	0.425317	0.981635	-0.593295	-0.324674	0.32639	-0.754749	1.13595	-0.351707	0.277722	-0.652844	0.423332	-0.656961	-0.199533	-1.02084
160	1	129S2	0	saline	2	1	2	100	0	block100 - testday2 - unbalanced	unbalanced condition	60	0.503472222	9	-1.2408	1.59411	-0.8869	-0.326834	-0.85058	-0.275292	0.107344	-0.698001	0.90401	-0.790312	-0.181509	-0.642802	-1.00353	0.4932	-0.324674	0.32639	-0.754749	1.13595	-0.351707	0.277722	1.24061	0.261873	-0.386206	-0.58349	-0.191318
201	2	BALB/c	0	saline	1	2	1	100	0	block100 - testday1 - unbalanced	unbalanced condition	10	0.566666667	17	-1.2408	1.59411	-0.8869	0.0338104	-0.995794	-0.230499	1.26993	-0.698001	0.90401	-0.790312	0.104145	-0.778234	-1.08138	1.82414	-0.324674	0.32639	-0.754749	1.13595	-0.351707	0.277722	1.24061	0.514802	-0.301989	-0.759589	-0.750215
206	2	BALB/c	0	saline	1	2	2	3	1	block3 - testday2 - balanced	balanced condition	20	0.55	15	-0.771839	0.031514	1.21941	0.935422	-0.914894	-1.10397	1.53751	-0.698001	0.90401	-0.790312	0.675453	-0.737993	0.942711	0.182689	-0.324674	0.32639	-0.674776	-0.854977	-0.351707	0.277722	-0.138686	0.925158	-0.195776	-0.0425339	-1.32074
208	2	BALB/c	1	dex	1	2	4	100	0	block100 - testday4 - unbalanced	unbalanced condition	41	0.55	15	-1.2408	1.59411	-0.8869	0.664939	-0.860326	-0.0513257	0.0117708	-0.698001	0.90401	-0.790312	0.961107	-0.487961	-1.08138	1.82414	-0.324674	0.32639	-0.754749	1.13595	-0.351707	0.277722	1.24061	0.762632	-0.188651	-0.759589	-0.0315483
209	2	BALB/c	0	saline	1	2	1	2	1	block2 - testday1 - balanced	balanced condition	9	0.55	15	-1.2408	1.59411	-0.8869	0.935422	-0.95495	0.0606577	0.160955	-0.698001	0.90401	-0.790312	0.389799	-0.770317	-1.08138	1.82414	-0.324674	0.32639	-0.754749	1.13595	-0.351707	0.277722	1.24061	0.945186	-0.246441	-0.759589	-0.0501485
213	2	BALB/c	1	dex	1	1	3	4	1	block4 - testday3 - balanced	balanced condition	31	0.55	15	0.166092	-0.519037	1.25233	1.56655	-0.963221	-0.947193	-0.27493	-0.205294	0.235312	0.183036	1.24676	-0.910565	0.631312	-0.347034	-0.324674	0.32639	-0.594802	-1.32773	-0.351707	0.277722	-0.645818	1.26489	0.379951	0.053847	-0.336131
214	2	BALB/c	1	dex	1	1	3	100	0	block100 - testday3 - unbalanced	unbalanced condition	23	0.416666667	1	0.166092	-1.02247	2.02558	1.56655	-0.992348	-1.28314	-0.38568	-0.205294	0.768582	-0.0640352	1.24676	-0.878541	0.00851481	-0.838616	-0.324674	0.32639	-0.754749	1.13595	-0.351707	0.277722	-1.07138	1.27945	0.217478	-0.290508	-0.448731
215	2	BALB/c	0	saline	1	2	4	100	0	block100 - testday4 - unbalanced	unbalanced condition	41	0.558333333	16	0.166092	-0.805247	0.473769	2.378	-1.00037	0.754954	-0.285715	-0.205294	0.00474223	-0.386521	1.24676	-0.938646	0.280989	-0.72686	-0.324674	0.32639	-0.674776	0.476455	-0.351707	0.277722	-0.481703	1.68919	0.31777	-0.177984	0.520335
220	2	BALB/c	0	saline	1	2	4	1	1	block1 - testday4 - balanced	balanced condition	42	0.575	18	2.27644	-0.746684	-0.0596153	-0.326834	-1.01378	0.754954	-0.328834	-0.698001	0.90401	-0.790312	2.10372	-0.57634	0.514537	-0.802502	-0.324674	0.32639	0.044985	-1.21037	-0.351707	0.277722	-0.987835	0.343473	0.0575482	0.161488	0.541894
223	2	BALB/c	0	saline	1	2	2	100	0	block100 - testday2 - unbalanced	unbalanced condition	15	0.475	6	-0.0683908	-0.151513	-0.309456	1.20591	-0.991611	0.150244	-0.3867	-0.698001	0.90401	-0.790312	1.81807	-0.842001	-0.186109	0.0166344	-0.324674	0.32639	-0.0349884	-1.42913	-0.351707	0.277722	0.0754446	1.09876	0.0535495	-0.0111363	0.268472
224	2	BALB/c	1	dex	1	2	2	100	0	block100 - testday2 - unbalanced	unbalanced condition	15	0.466666667	5	-1.2408	1.59411	-0.8869	0.935422	-0.887322	0.351814	0.691805	-0.698001	0.90401	-0.790312	1.53242	-0.698691	-1.08138	1.82414	-0.324674	0.32639	-0.194935	-1.53935	-0.351707	0.277722	1.24061	0.911372	-0.0322433	-0.3552	-0.169995
225	2	BALB/c	1	dex	1	2	4	1	1	block1 - testday4 - balanced	balanced condition	42	0.566666667	17	-0.0683908	0.123692	-0.648353	-0.0563507	-0.982281	1.33727	-0.310147	-0.205294	-0.421021	-0.260652	0.961107	-0.801033	-0.847831	0.704251	-0.324674	0.32639	0.924692	-1.38499	-0.351707	0.277722	0.280145	0.462965	0.343443	-0.0653618	0.823708
226	2	BALB/c	0	saline	1	1	3	4	1	block4 - testday3 - balanced	balanced condition	31	0.558333333	16	1.10402	-0.357317	0.14441	-0.236673	-0.976828	0.329418	0.029203	-0.698001	0.90401	-0.790312	0.389799	-0.76867	0.125289	-0.196608	-0.324674	0.32639	-0.354882	-1.08806	-0.351707	0.277722	-0.53525	0.370078	-0.246771	-0.0281775	0.150107
227	2	BALB/c	1	dex	1	2	2	3	1	block3 - testday2 - balanced	balanced condition	20	0.558333333	16	-1.2408	1.59411	-0.8869	-0.236673	-0.648244	-0.902399	3.36245	-0.205294	0.702419	-0.0745941	0.675453	-0.498668	-1.08138	1.82414	-0.324674	0.32639	-0.594802	0.113069	-0.351707	0.277722	1.24061	0.205785	0.0383628	-0.611736	-2.13242
228	2	BALB/c	1	dex	1	2	1	100	0	block100 - testday1 - unbalanced	unbalanced condition	10	0.575	18	0.400575	0.109423	-0.673995	-0.687479	-0.721033	1.31487	-0.350463	-0.698001	0.90401	-0.790312	-0.467164	-0.463979	-0.575358	0.287169	-0.324674	0.32639	-0.274909	-0.648264	-0.351707	0.277722	0.127614	0.0167769	-0.479102	-0.221208	0.832667
229	2	BALB/c	1	dex	1	2	1	2	1	block2 - testday1 - balanced	balanced condition	9	0.558333333	16	0.400575	0.00427767	-0.625949	0.574778	-0.944153	1.44925	0.0649107	-0.205294	0.81596	-0.129437	-0.181509	-0.464435	-0.692132	1.04671	-0.324674	0.32639	-0.514829	-0.755419	-0.351707	0.277722	0.0765508	0.759465	-0.173553	-0.347343	0.69217
230	2	BALB/c	0	saline	1	2	3	100	0	block100 - testday3 - unbalanced	unbalanced condition	23	0.425	2	0.400575	0.072219	0.356259	2.01736	-0.906404	0.0830543	-0.298402	-0.698001	0.90401	-0.790312	0.389799	-0.72154	0.358838	0.310466	-0.324674	0.32639	-0.674776	0.320192	-0.351707	0.277722	-0.228205	1.46188	-0.256197	-0.278386	0.190728
234	2	BALB/c	0	saline	2	2	4	1	1	block1 - testday4 - balanced	balanced condition	86	0.578472222	18	0.635057	-0.995427	0.194339	1.74687	-1.01031	0.038261	-0.384014	-0.205294	0.651643	-0.351968	-0.752818	-0.0350963	0.864861	-0.866934	-0.324674	0.32639	-0.434855	-0.708774	-0.351707	0.277722	-0.608274	1.37859	-0.385325	0.0906525	0.211137
235	2	BALB/c	1	dex	2	2	2	3	1	block3 - testday2 - balanced	balanced condition	63	0.553472222	15	-1.2408	1.59411	-0.8869	0.7551	-1.01323	-0.611242	-0.37866	-0.205294	-0.931755	-0.437252	1.81807	-0.887823	-1.08138	1.82414	-0.324674	0.32639	-0.674776	1.08102	-0.351707	0.277722	1.24061	0.884167	0.59902	-0.742727	-0.116291
236	2	BALB/c	0	saline	2	2	3	100	0	block100 - testday3 - unbalanced	unbalanced condition	71	0.503472222	9	0.166092	-0.715304	-0.280763	2.19768	-1.00963	0.374211	-0.38068	0.780119	-0.248591	0.0548399	-0.467164	-0.639856	0.164214	-0.852921	-0.324674	0.32639	-0.594802	0.790269	-0.351707	0.277722	-0.200211	1.60365	0.251248	-0.206054	0.377446
237	2	BALB/c	0	saline	2	2	2	100	0	block100 - testday2 - unbalanced	unbalanced condition	62	0.536805556	13	-0.302874	-0.4504	-0.455061	1.83703	-0.933144	0.284624	-0.021976	1.27283	-0.0322826	0.0664929	1.24676	-0.922658	-0.147184	-0.29541	-0.324674	0.32639	0.124958	-1.35041	-0.351707	0.277722	0.102511	1.38509	0.708204	0.0428876	0.1533
242	2	BALB/c	1	dex	2	2	4	1	1	block1 - testday4 - balanced	balanced condition	86	0.570138889	17	-1.00632	0.385243	-0.751144	2.55832	-1.01718	0.307021	-0.381837	-0.205294	0.348683	-0.379666	2.38938	-0.78053	-0.536433	-0.841948	-0.324674	0.32639	-0.674776	0.599874	-0.351707	0.277722	0.714237	1.78775	0.447253	-0.281203	0.344429
243	2	BALB/c	1	dex	2	2	2	100	0	block100 - testday2 - unbalanced	unbalanced condition	62	0.545138889	14	0.635057	-0.768369	1.84779	1.20591	-0.987034	-0.880003	-0.286675	-0.205294	-0.530255	-0.389812	2.38938	-0.626562	2.26615	-0.672662	1.82489	-2.87507	-0.754749	1.13595	-0.351707	0.277722	-1.08374	1.09647	0.590218	0.639831	-0.296664
244	2	BALB/c	1	dex	2	2	3	100	0	block100 - testday3 - unbalanced	unbalanced condition	71	0.511805556	10	-0.0683908	-0.658658	2.10736	2.82881	-0.966258	-0.835209	-0.284754	-0.698001	0.90401	-0.790312	0.675453	-0.222126	2.03261	-0.803643	-0.324674	0.32639	-0.754749	1.13595	-0.351707	0.277722	-0.899208	1.89753	-0.298949	-0.0418681	-0.275228
245	2	BALB/c	0	saline	2	2	1	100	0	block100 - testday1 - unbalanced	unbalanced condition	49	0.503472222	9	1.10402	-0.525793	0.440743	-0.146512	-0.944854	-0.544052	-0.326815	-0.698001	0.90401	-0.790312	1.81807	-0.595681	0.825936	-0.633983	2.89968	-0.0850986	-0.194935	0.060221	-0.351707	0.277722	-0.690186	0.399171	0.00428547	0.445014	-0.108619
252	2	BALB/c	0	saline	2	2	1	2	1	block2 - testday1 - balanced	balanced condition	52	0.553472222	15	1.33851	-0.854169	1.49015	2.46816	-1.00464	-0.812813	-0.106098	-0.698001	0.90401	-0.790312	-1.32413	1.89449	3.16143	-0.721483	5.04925	-3.63302	-0.594802	0.77396	1.75854	0.085107	-1.22761	1.7364	-1.12219	1.60873	-0.353357
253	2	BALB/c	0	saline	2	2	4	100	0	block100 - testday4 - unbalanced	unbalanced condition	85	0.553472222	15	2.04195	-0.20098	-0.0737226	0.7551	-1.01461	0.486194	-0.374719	-0.205294	0.28344	-0.421484	2.10372	-0.815587	1.56551	-0.0643938	-0.324674	0.32639	1.00467	-1.24529	-0.351707	0.277722	-0.72307	0.884853	0.401819	0.32492	0.430457
254	2	BALB/c	1	dex	2	2	4	100	0	block100 - testday4 - unbalanced	unbalanced condition	85	0.561805556	16	-1.2408	1.59411	-0.8869	0.484616	-1.00876	-0.252896	-0.312343	-0.205294	0.250563	-0.252837	0.961107	-0.756132	-1.08138	1.82414	-0.324674	0.32639	-0.754749	1.13595	-0.351707	0.277722	1.24061	0.746688	0.201709	-0.759589	0.0297238
[truncated: 37 more rows]

## Sheet: PHASE2_z-scores_balanced
mouse_id	strain	strain_info	treatmnt	treatment_info	experimntr	cluster	testday	block	pool	block_info	pool_info	pair	prop_timeday	testorder	z_number_board_entries	z_latency_to_first_board_entry	z_percentage_time_spent_on_board	z_number_risk_assessment	z_latency_to_first_risk_assessment	z_number_of_line_crossings	z_latency_to_first_line_crossing	z_number_of_grooming_bouts	z_latency_to_first_grooming_bout	z_percentage_of_time_spent_grooming	z_number_of_boli	z_latency_to_first_bolus	z_number_hole_explorations	z_latency_to_first_hole_exploration	z_number_of_hole_visits	z_latency_to_first_hole_visit	z_number_of_rearings_box	z_latency_to_first_rear_box	z_number_of_rearings_on_board	z_latency_to_first_rearing_board	z_avoidance_behavior	z_risk_assessment	z_arousal	z_exploration	z_locomotion
[truncated: 48 more rows]

[truncated: 1 more sheets: PHASE2_z-scores_unbalanced]
